# Supplementary material for: Virtual Education in Urogynecology: Enhancing Understanding and Management of Pelvic Fistulas
Source: MedEdPORTAL. 2024 Jun 4;20:11407. doi: 10.15766/mep_2374-8265.11407 (PMC11219081; doi:10.15766/mep_2374-8265.11407)
Supplement: Supplementary file 1 — Mrs. Smith - Rectovaginal Fistula folderMrs. Lopez - Vesicovaginal or Ureterovaginal Fistula folderGuide for Virtual Patient Cases.docxFeedback Survey.docx [file mep_2374-8265.11407-s001.zip]

Archive with 94 entries (74 files):
- _Educational Summary Report_11407.pdf
- A. Mrs. Smith - Rectovaginal Fistula/
- A. Mrs. Smith - Rectovaginal Fistula/content/
- A. Mrs. Smith - Rectovaginal Fistula/content/assets/
- A. Mrs. Smith - Rectovaginal Fistula/content/assets/TWVCXY/
- A. Mrs. Smith - Rectovaginal Fistula/content/assets/TWVCXY/Case A - Visit Summary.pdf
- A. Mrs. Smith - Rectovaginal Fistula/content/assets/XntApJ/
- A. Mrs. Smith - Rectovaginal Fistula/content/assets/XntApJ/AdobeStock_320100621.jpeg
- A. Mrs. Smith - Rectovaginal Fistula/content/goodbye.html
- A. Mrs. Smith - Rectovaginal Fistula/content/index.html
- A. Mrs. Smith - Rectovaginal Fistula/content/lib/
- A. Mrs. Smith - Rectovaginal Fistula/content/lib/fonts/
- A. Mrs. Smith - Rectovaginal Fistula/content/lib/fonts/icomoon.ttf
- A. Mrs. Smith - Rectovaginal Fistula/content/lib/fonts/icomoon.woff
- A. Mrs. Smith - Rectovaginal Fistula/content/lib/fonts/Lato-Black.woff
- A. Mrs. Smith - Rectovaginal Fistula/content/lib/fonts/Lato-Bold.woff
- A. Mrs. Smith - Rectovaginal Fistula/content/lib/fonts/Lato-Italic.woff
- A. Mrs. Smith - Rectovaginal Fistula/content/lib/fonts/Lato-Light.woff
- A. Mrs. Smith - Rectovaginal Fistula/content/lib/fonts/Lato-Regular.woff
- A. Mrs. Smith - Rectovaginal Fistula/content/lib/fonts/OpenSans-Bold.woff
- A. Mrs. Smith - Rectovaginal Fistula/content/lib/fonts/OpenSans-Italic.woff
- A. Mrs. Smith - Rectovaginal Fistula/content/lib/fonts/OpenSans-Light.woff
- A. Mrs. Smith - Rectovaginal Fistula/content/lib/fonts/OpenSans-Regular.woff
- A. Mrs. Smith - Rectovaginal Fistula/content/lib/icomoon.css
- A. Mrs. Smith - Rectovaginal Fistula/content/lib/lzwcompress.js
- A. Mrs. Smith - Rectovaginal Fistula/content/lib/mondrian/
- A. Mrs. Smith - Rectovaginal Fistula/content/lib/mondrian/07d24945.js
- A. Mrs. Smith - Rectovaginal Fistula/content/lib/mondrian/0e859ef5.js
- A. Mrs. Smith - Rectovaginal Fistula/content/lib/mondrian/18ae508c.js
- A. Mrs. Smith - Rectovaginal Fistula/content/lib/mondrian/3e40eb79.js
- A. Mrs. Smith - Rectovaginal Fistula/content/lib/mondrian/3f9ba7c0.js
- A. Mrs. Smith - Rectovaginal Fistula/content/lib/mondrian/7b2a258a.js
- A. Mrs. Smith - Rectovaginal Fistula/content/lib/mondrian/b6873211.js
- A. Mrs. Smith - Rectovaginal Fistula/content/lib/mondrian/cdf9a293.js
- A. Mrs. Smith - Rectovaginal Fistula/content/lib/mondrian/entry.js
- A. Mrs. Smith - Rectovaginal Fistula/content/lib/player-0.0.11.min.js
- A. Mrs. Smith - Rectovaginal Fistula/content/lib/rise/
- A. Mrs. Smith - Rectovaginal Fistula/content/lib/rise/11732e6a.css
- A. Mrs. Smith - Rectovaginal Fistula/content/lib/rise/20be7de8.js
- A. Mrs. Smith - Rectovaginal Fistula/content/lib/rise/476ab123.js
- A. Mrs. Smith - Rectovaginal Fistula/content/lib/rise/4a33c31c.css
- A. Mrs. Smith - Rectovaginal Fistula/content/lib/rise/b34f87b0.js
- A. Mrs. Smith - Rectovaginal Fistula/content/lib/rise/dd1e36fb.js
- A. Mrs. Smith - Rectovaginal Fistula/content/lib/rise/eb9bd09f.js
- A. Mrs. Smith - Rectovaginal Fistula/content/locales/
- A. Mrs. Smith - Rectovaginal Fistula/content/locales/und.js
- B. Mrs. Lopez - Vesicovaginal or Ureterovaginal Fistula/
- B. Mrs. Lopez - Vesicovaginal or Ureterovaginal Fistula/content/
- B. Mrs. Lopez - Vesicovaginal or Ureterovaginal Fistula/content/assets/
- B. Mrs. Lopez - Vesicovaginal or Ureterovaginal Fistula/content/assets/ISC0z3/
- B. Mrs. Lopez - Vesicovaginal or Ureterovaginal Fistula/content/assets/ISC0z3/AdobeStock_320100621.jpeg
- B. Mrs. Lopez - Vesicovaginal or Ureterovaginal Fistula/content/assets/tUhkmAuM2tZHUsSH_WbI3TU4WYPqRDbso.png
- B. Mrs. Lopez - Vesicovaginal or Ureterovaginal Fistula/content/assets/YD6Ooa/
- B. Mrs. Lopez - Vesicovaginal or Ureterovaginal Fistula/content/assets/YD6Ooa/Case B - Visit Summary.pdf
- B. Mrs. Lopez - Vesicovaginal or Ureterovaginal Fistula/content/goodbye.html
- B. Mrs. Lopez - Vesicovaginal or Ureterovaginal Fistula/content/index.html
- B. Mrs. Lopez - Vesicovaginal or Ureterovaginal Fistula/content/lib/
- B. Mrs. Lopez - Vesicovaginal or Ureterovaginal Fistula/content/lib/fonts/
- B. Mrs. Lopez - Vesicovaginal or Ureterovaginal Fistula/content/lib/fonts/icomoon.ttf
- B. Mrs. Lopez - Vesicovaginal or Ureterovaginal Fistula/content/lib/fonts/icomoon.woff
- B. Mrs. Lopez - Vesicovaginal or Ureterovaginal Fistula/content/lib/fonts/Lato-Black.woff
- B. Mrs. Lopez - Vesicovaginal or Ureterovaginal Fistula/content/lib/fonts/Lato-Bold.woff
- B. Mrs. Lopez - Vesicovaginal or Ureterovaginal Fistula/content/lib/fonts/Lato-Italic.woff
- B. Mrs. Lopez - Vesicovaginal or Ureterovaginal Fistula/content/lib/fonts/Lato-Light.woff
- B. Mrs. Lopez - Vesicovaginal or Ureterovaginal Fistula/content/lib/fonts/Lato-Regular.woff
- B. Mrs. Lopez - Vesicovaginal or Ureterovaginal Fistula/content/lib/fonts/OpenSans-Bold.woff
- B. Mrs. Lopez - Vesicovaginal or Ureterovaginal Fistula/content/lib/fonts/OpenSans-Italic.woff
- B. Mrs. Lopez - Vesicovaginal or Ureterovaginal Fistula/content/lib/fonts/OpenSans-Light.woff
- B. Mrs. Lopez - Vesicovaginal or Ureterovaginal Fistula/content/lib/fonts/OpenSans-Regular.woff
- B. Mrs. Lopez - Vesicovaginal or Ureterovaginal Fistula/content/lib/icomoon.css
- B. Mrs. Lopez - Vesicovaginal or Ureterovaginal Fistula/content/lib/lzwcompress.js
- B. Mrs. Lopez - Vesicovaginal or Ureterovaginal Fistula/content/lib/mondrian/
- B. Mrs. Lopez - Vesicovaginal or Ureterovaginal Fistula/content/lib/mondrian/07d24945.js
- B. Mrs. Lopez - Vesicovaginal or Ureterovaginal Fistula/content/lib/mondrian/0e859ef5.js
- B. Mrs. Lopez - Vesicovaginal or Ureterovaginal Fistula/content/lib/mondrian/18ae508c.js
- B. Mrs. Lopez - Vesicovaginal or Ureterovaginal Fistula/content/lib/mondrian/3e40eb79.js
- B. Mrs. Lopez - Vesicovaginal or Ureterovaginal Fistula/content/lib/mondrian/3f9ba7c0.js
- B. Mrs. Lopez - Vesicovaginal or Ureterovaginal Fistula/content/lib/mondrian/7b2a258a.js
- B. Mrs. Lopez - Vesicovaginal or Ureterovaginal Fistula/content/lib/mondrian/b6873211.js
- B. Mrs. Lopez - Vesicovaginal or Ureterovaginal Fistula/content/lib/mondrian/cdf9a293.js
- B. Mrs. Lopez - Vesicovaginal or Ureterovaginal Fistula/content/lib/mondrian/entry.js
- B. Mrs. Lopez - Vesicovaginal or Ureterovaginal Fistula/content/lib/player-0.0.11.min.js
- B. Mrs. Lopez - Vesicovaginal or Ureterovaginal Fistula/content/lib/rise/
- B. Mrs. Lopez - Vesicovaginal or Ureterovaginal Fistula/content/lib/rise/11732e6a.css
- B. Mrs. Lopez - Vesicovaginal or Ureterovaginal Fistula/content/lib/rise/20be7de8.js
- B. Mrs. Lopez - Vesicovaginal or Ureterovaginal Fistula/content/lib/rise/476ab123.js
- B. Mrs. Lopez - Vesicovaginal or Ureterovaginal Fistula/content/lib/rise/4a33c31c.css
- B. Mrs. Lopez - Vesicovaginal or Ureterovaginal Fistula/content/lib/rise/b34f87b0.js
- B. Mrs. Lopez - Vesicovaginal or Ureterovaginal Fistula/content/lib/rise/dd1e36fb.js
- B. Mrs. Lopez - Vesicovaginal or Ureterovaginal Fistula/content/lib/rise/eb9bd09f.js
- B. Mrs. Lopez - Vesicovaginal or Ureterovaginal Fistula/content/locales/
- B. Mrs. Lopez - Vesicovaginal or Ureterovaginal Fistula/content/locales/und.js
- C. Guide for Virtual Patient Cases.docx
- D. Feedback Survey.docx
