# Supplementary material for: Virtual Education in Urogynecology: Enhancing Understanding and Management of Pelvic Fistulas
Source: MedEdPORTAL. 2024 Jun 4;20:11407. doi: 10.15766/mep_2374-8265.11407 (PMC11219081; doi:10.15766/mep_2374-8265.11407)
Supplement: Supplementary file 1 — Mrs. Smith - Rectovaginal Fistula folderMrs. Lopez - Vesicovaginal or Ureterovaginal Fistula folderGuide for Virtual Patient Cases.docxFeedback Survey.docx [file mep_2374-8265.11407-s001.zip › A. Mrs. Smith - Rectovaginal Fistula/content/lib/mondrian/b6873211.js]

(self.webpackChunk_articulate_mondrian_bundles=self.webpackChunk_articulate_mondrian_bundles||[]).push([[678,587],{51:e=>{"use strict";e.exports=function(e){var t=[];return t.toString=function(){return this.map((function(t){var r="",n=void 0!==t[5];return t[4]&&(r+="@supports (".concat(t[4],") {")),t[2]&&(r+="@media ".concat(t[2]," {")),n&&(r+="@layer".concat(t[5].length>0?" ".concat(t[5]):""," {")),r+=e(t),n&&(r+="}"),t[2]&&(r+="}"),t[4]&&(r+="}"),r})).join("")},t.i=function(e,r,n,s,i){"string"==typeof e&&(e=[[null,e,void 0]]);var o={};if(n)for(var a=0;a<this.length;a++){var l=this[a][0];null!=l&&(o[l]=!0)}for(var c=0;c<e.length;c++){var u=[].concat(e[c]);n&&o[u[0]]||(void 0!==i&&(void 0===u[5]||(u[1]="@layer".concat(u[5].length>0?" ".concat(u[5]):""," {").concat(u[1],"}")),u[5]=i),r&&(u[2]?(u[1]="@media ".concat(u[2]," {").concat(u[1],"}"),u[2]=r):u[2]=r),s&&(u[4]?(u[1]="@supports (".concat(u[4],") {").concat(u[1],"}"),u[4]=s):u[4]="".concat(s)),t.push(u))}},t}},796:e=>{"use strict";e.exports=function(e){var t=e[1],r=e[3];if(!r)return t;if("function"==typeof btoa){var n=btoa(unescape(encodeURIComponent(JSON.stringify(r)))),s="sourceMappingURL=data:application/json;charset=utf-8;base64,".concat(n),i="/*# ".concat(s," */");return[t].concat([i]).join("\n")}return[t].join("\n")}},997:(e,t,r)=>{var n=r(649).Symbol;e.exports=n},78:e=>{e.exports=function(e,t){for(var r=-1,n=null==e?0:e.length,s=Array(n);++r<n;)s[r]=t(e[r],r,e);return s}},247:(e,t,r)=>{var n=r(997),s=r(386),i=r(591),o=n?n.toStringTag:void 0;e.exports=function(e){return null==e?void 0===e?"[object Undefined]":"[object Null]":o&&o in Object(e)?s(e):i(e)}},874:(e,t,r)=>{var n=r(997),s=r(78),i=r(546),o=r(8),a=n?n.prototype:void 0,l=a?a.toString:void 0;e.exports=function e(t){if("string"==typeof t)return t;if(i(t))return s(t,e)+"";if(o(t))return l?l.call(t):"";var r=t+"";return"0"==r&&1/t==-1/0?"-0":r}},954:(e,t,r)=>{var n="object"==typeof r.g&&r.g&&r.g.Object===Object&&r.g;e.exports=n},386:(e,t,r)=>{var n=r(997),s=Object.prototype,i=s.hasOwnProperty,o=s.toString,a=n?n.toStringTag:void 0;e.exports=function(e){var t=i.call(e,a),r=e[a];try{e[a]=void 0;var n=!0}catch(e){}var s=o.call(e);return n&&(t?e[a]=r:delete e[a]),s}},591:e=>{var t=Object.prototype.toString;e.exports=function(e){return t.call(e)}},649:(e,t,r)=>{var n=r(954),s="object"==typeof self&&self&&self.Object===Object&&self,i=n||s||Function("return this")();e.exports=i},546:e=>{var t=Array.isArray;e.exports=t},734:e=>{e.exports=function(e){return null!=e&&"object"==typeof e}},8:(e,t,r)=>{var n=r(247),s=r(734);e.exports=function(e){return"symbol"==typeof e||s(e)&&"[object Symbol]"==n(e)}},244:(e,t,r)=>{var n=r(874);e.exports=function(e){return null==e?"":n(e)}},967:(e,t,r)=>{var n=r(244),s=0;e.exports=function(e){var t=++s;return n(e)+t}},743:e=>{"use strict";var t=[];function r(e){for(var r=-1,n=0;n<t.length;n++)if(t[n].identifier===e){r=n;break}return r}function n(e,n){for(var i={},o=[],a=0;a<e.length;a++){var l=e[a],c=n.base?l[0]+n.base:l[0],u=i[c]||0,d="".concat(c," ").concat(u);i[c]=u+1;var p=r(d),h={css:l[1],media:l[2],sourceMap:l[3],supports:l[4],layer:l[5]};if(-1!==p)t[p].references++,t[p].updater(h);else{var f=s(h,n);n.byIndex=a,t.splice(a,0,{identifier:d,updater:f,references:1})}o.push(d)}return o}function s(e,t){var r=t.domAPI(t);return r.update(e),function(t){if(t){if(t.css===e.css&&t.media===e.media&&t.sourceMap===e.sourceMap&&t.supports===e.supports&&t.layer===e.layer)return;r.update(e=t)}else r.remove()}}e.exports=function(e,s){var i=n(e=e||[],s=s||{});return function(e){e=e||[];for(var o=0;o<i.length;o++){var a=r(i[o]);t[a].references--}for(var l=n(e,s),c=0;c<i.length;c++){var u=r(i[c]);0===t[u].references&&(t[u].updater(),t.splice(u,1))}i=l}}},389:e=>{"use strict";var t={};e.exports=function(e,r){var n=function(e){if(void 0===t[e]){var r=document.querySelector(e);if(window.HTMLIFrameElement&&r instanceof window.HTMLIFrameElement)try{r=r.contentDocument.head}catch(e){r=null}t[e]=r}return t[e]}(e);if(!n)throw new Error("Couldn't find a style target. This probably means that the value for the 'insert' parameter is invalid.");n.appendChild(r)}},594:e=>{"use strict";e.exports=function(e){var t=document.createElement("style");return e.setAttributes(t,e.attributes),e.insert(t,e.options),t}},35:(e,t,r)=>{"use strict";e.exports=function(e){var t=r.nc;t&&e.setAttribute("nonce",t)}},124:e=>{"use strict";e.exports=function(e){if("undefined"==typeof document)return{update:function(){},remove:function(){}};var t=e.insertStyleElement(e);return{update:function(r){!function(e,t,r){var n="";r.supports&&(n+="@supports (".concat(r.supports,") {")),r.media&&(n+="@media ".concat(r.media," {"));var s=void 0!==r.layer;s&&(n+="@layer".concat(r.layer.length>0?" ".concat(r.layer):""," {")),n+=r.css,s&&(n+="}"),r.media&&(n+="}"),r.supports&&(n+="}");var i=r.sourceMap;i&&"undefined"!=typeof btoa&&(n+="\n/*# sourceMappingURL=data:application/json;base64,".concat(btoa(unescape(encodeURIComponent(JSON.stringify(i))))," */")),t.styleTagTransform(n,e,t.options)}(t,e,r)},remove:function(){!function(e){if(null===e.parentNode)return!1;e.parentNode.removeChild(e)}(t)}}}},799:e=>{"use strict";e.exports=function(e,t){if(t.styleSheet)t.styleSheet.cssText=e;else{for(;t.firstChild;)t.removeChild(t.firstChild);t.appendChild(document.createTextNode(e))}}},881:(e,t,r)=>{"use strict";r.d(t,{hj:()=>re,vc:()=>Oe,NB:()=>qe,nU:()=>F,Nl:()=>q,Jo:()=>ve,J1:()=>we,eE:()=>fe,Cf:()=>Ne,K9:()=>Le,P1:()=>B,x2:()=>De,zK:()=>Me,S0:()=>_e});var n=r(2),s=r(452),i=r(676),o=r(32);const a=(e,t)=>!e.selection.empty&&(t&&t(e.tr.deleteSelection().scrollIntoView()),!0);const l=(e,t,r)=>{let s=function(e,t){let{$cursor:r}=e.selection;return!r||(t?!t.endOfTextblock("backward",e):r.parentOffset>0)?null:r}(e,r);if(!s)return!1;let a=d(s);if(!a){let r=s.blockRange(),n=r&&(0,o.k9)(r);return null!=n&&(t&&t(e.tr.lift(r,n).scrollIntoView()),!0)}let l=a.nodeBefore;if(!l.type.spec.isolating&&x(e,a,t))return!0;if(0==s.parent.content.size&&(c(l,"end")||n.qv.isSelectable(l))){let r=(0,o.dR)(e.doc,s.before(),s.after(),i.p2.empty);if(r&&r.slice.size<r.to-r.from){if(t){let s=e.tr.step(r);s.setSelection(c(l,"end")?n.Y1.findFrom(s.doc.resolve(s.mapping.map(a.pos,-1)),-1):n.qv.create(s.doc,a.pos-l.nodeSize)),t(s.scrollIntoView())}return!0}}return!(!l.isAtom||a.depth!=s.depth-1||(t&&t(e.tr.delete(a.pos-l.nodeSize,a.pos).scrollIntoView()),0))};function c(e,t,r=!1){for(let n=e;n;n="start"==t?n.firstChild:n.lastChild){if(n.isTextblock)return!0;if(r&&1!=n.childCount)return!1}return!1}const u=(e,t,r)=>{let{$head:s,empty:i}=e.selection,o=s;if(!i)return!1;if(s.parent.isTextblock){if(r?!r.endOfTextblock("backward",e):s.parentOffset>0)return!1;o=d(s)}let a=o&&o.nodeBefore;return!(!a||!n.qv.isSelectable(a)||(t&&t(e.tr.setSelection(n.qv.create(e.doc,o.pos-a.nodeSize)).scrollIntoView()),0))};function d(e){if(!e.parent.type.spec.isolating)for(let t=e.depth-1;t>=0;t--){if(e.index(t)>0)return e.doc.resolve(e.before(t+1));if(e.node(t).type.spec.isolating)break}return null}const p=(e,t,r)=>{let s=function(e,t){let{$cursor:r}=e.selection;return!r||(t?!t.endOfTextblock("forward",e):r.parentOffset<r.parent.content.size)?null:r}(e,r);if(!s)return!1;let a=f(s);if(!a)return!1;let l=a.nodeAfter;if(x(e,a,t))return!0;if(0==s.parent.content.size&&(c(l,"start")||n.qv.isSelectable(l))){let r=(0,o.dR)(e.doc,s.before(),s.after(),i.p2.empty);if(r&&r.slice.size<r.to-r.from){if(t){let s=e.tr.step(r);s.setSelection(c(l,"start")?n.Y1.findFrom(s.doc.resolve(s.mapping.map(a.pos)),1):n.qv.create(s.doc,s.mapping.map(a.pos))),t(s.scrollIntoView())}return!0}}return!(!l.isAtom||a.depth!=s.depth-1||(t&&t(e.tr.delete(a.pos,a.pos+l.nodeSize).scrollIntoView()),0))},h=(e,t,r)=>{let{$head:s,empty:i}=e.selection,o=s;if(!i)return!1;if(s.parent.isTextblock){if(r?!r.endOfTextblock("forward",e):s.parentOffset<s.parent.content.size)return!1;o=f(s)}let a=o&&o.nodeAfter;return!(!a||!n.qv.isSelectable(a)||(t&&t(e.tr.setSelection(n.qv.create(e.doc,o.pos)).scrollIntoView()),0))};function f(e){if(!e.parent.type.spec.isolating)for(let t=e.depth-1;t>=0;t--){let r=e.node(t);if(e.index(t)+1<r.childCount)return e.doc.resolve(e.after(t+1));if(r.type.spec.isolating)break}return null}const m=(e,t)=>{let{$head:r,$anchor:n}=e.selection;return!(!r.parent.type.spec.code||!r.sameParent(n)||(t&&t(e.tr.insertText("\n").scrollIntoView()),0))};function g(e){for(let t=0;t<e.edgeCount;t++){let{type:r}=e.edge(t);if(r.isTextblock&&!r.hasRequiredAttrs())return r}return null}const y=(e,t)=>{let{$head:r,$anchor:s}=e.selection;if(!r.parent.type.spec.code||!r.sameParent(s))return!1;let i=r.node(-1),o=r.indexAfter(-1),a=g(i.contentMatchAt(o));if(!a||!i.canReplaceWith(o,o,a))return!1;if(t){let s=r.after(),i=e.tr.replaceWith(s,s,a.createAndFill());i.setSelection(n.Y1.near(i.doc.resolve(s),1)),t(i.scrollIntoView())}return!0},v=(e,t)=>{let r=e.selection,{$from:s,$to:i}=r;if(r instanceof n.C1||s.parent.inlineContent||i.parent.inlineContent)return!1;let o=g(i.parent.contentMatchAt(i.indexAfter()));if(!o||!o.isTextblock)return!1;if(t){let r=(!s.parentOffset&&i.index()<i.parent.childCount?s:i).pos,a=e.tr.insert(r,o.createAndFill());a.setSelection(n.Bs.create(a.doc,r+1)),t(a.scrollIntoView())}return!0},b=(e,t)=>{let{$cursor:r}=e.selection;if(!r||r.parent.content.size)return!1;if(r.depth>1&&r.after()!=r.end(-1)){let n=r.before();if((0,o.Ax)(e.doc,n))return t&&t(e.tr.split(n).scrollIntoView()),!0}let n=r.blockRange(),s=n&&(0,o.k9)(n);return null!=s&&(t&&t(e.tr.lift(n,s).scrollIntoView()),!0)};var w;function x(e,t,r){let s,a,l=t.nodeBefore,u=t.nodeAfter;if(l.type.spec.isolating||u.type.spec.isolating)return!1;if(function(e,t,r){let n=t.nodeBefore,s=t.nodeAfter,i=t.index();return!(!(n&&s&&n.type.compatibleContent(s.type))||(!n.content.size&&t.parent.canReplace(i-1,i)?(r&&r(e.tr.delete(t.pos-n.nodeSize,t.pos).scrollIntoView()),0):!t.parent.canReplace(i,i+1)||!s.isTextblock&&!(0,o.Mn)(e.doc,t.pos)||(r&&r(e.tr.clearIncompatible(t.pos,n.type,n.contentMatchAt(n.childCount)).join(t.pos).scrollIntoView()),0)))}(e,t,r))return!0;let d=t.parent.canReplace(t.index(),t.index()+1);if(d&&(s=(a=l.contentMatchAt(l.childCount)).findWrapping(u.type))&&a.matchType(s[0]||u.type).validEnd){if(r){let n=t.pos+u.nodeSize,a=i.HY.empty;for(let e=s.length-1;e>=0;e--)a=i.HY.from(s[e].create(null,a));a=i.HY.from(l.copy(a));let c=e.tr.step(new o.FC(t.pos-1,n,t.pos,n,new i.p2(a,1,0),s.length,!0)),d=n+2*s.length;(0,o.Mn)(c.doc,d)&&c.join(d),r(c.scrollIntoView())}return!0}let p=n.Y1.findFrom(t,1),h=p&&p.$from.blockRange(p.$to),f=h&&(0,o.k9)(h);if(null!=f&&f>=t.depth)return r&&r(e.tr.lift(h,f).scrollIntoView()),!0;if(d&&c(u,"start",!0)&&c(l,"end")){let n=l,s=[];for(;s.push(n),!n.isTextblock;)n=n.lastChild;let a=u,c=1;for(;!a.isTextblock;a=a.firstChild)c++;if(n.canReplace(n.childCount,n.childCount,a.content)){if(r){let n=i.HY.empty;for(let e=s.length-1;e>=0;e--)n=i.HY.from(s[e].copy(n));r(e.tr.step(new o.FC(t.pos-s.length,t.pos+u.nodeSize,t.pos+c,t.pos+u.nodeSize-c,new i.p2(n,s.length,0),0,!0)).scrollIntoView())}return!0}}return!1}function k(e){return function(t,r){let s=t.selection,i=e<0?s.$from:s.$to,o=i.depth;for(;i.node(o).isInline;){if(!o)return!1;o--}return!!i.node(o).isTextblock&&(r&&r(t.tr.setSelection(n.Bs.create(t.doc,e<0?i.start(o):i.end(o)))),!0)}}const S=k(-1),A=k(1);function C(e,t=null){return function(r,n){let s=!1;for(let n=0;n<r.selection.ranges.length&&!s;n++){let{$from:{pos:i},$to:{pos:o}}=r.selection.ranges[n];r.doc.nodesBetween(i,o,((n,i)=>{if(s)return!1;if(n.isTextblock&&!n.hasMarkup(e,t))if(n.type==e)s=!0;else{let t=r.doc.resolve(i),n=t.index();s=t.parent.canReplaceWith(n,n+1,e)}}))}if(!s)return!1;if(n){let s=r.tr;for(let n=0;n<r.selection.ranges.length;n++){let{$from:{pos:i},$to:{pos:o}}=r.selection.ranges[n];s.setBlockType(i,o,e,t)}n(s.scrollIntoView())}return!0}}function E(...e){return function(t,r,n){for(let s=0;s<e.length;s++)if(e[s](t,r,n))return!0;return!1}}let T=E(a,l,u),N=E(a,p,h);const D={Enter:E(m,v,b,((e,t)=>{let{$from:r,$to:s}=e.selection;if(e.selection instanceof n.qv&&e.selection.node.isBlock)return!(!r.parentOffset||!(0,o.Ax)(e.doc,r.pos)||(t&&t(e.tr.split(r.pos).scrollIntoView()),0));if(!r.parent.isBlock)return!1;if(t){let i=s.parentOffset==s.parent.content.size,a=e.tr;(e.selection instanceof n.Bs||e.selection instanceof n.C1)&&a.deleteSelection();let l=0==r.depth?null:g(r.node(-1).contentMatchAt(r.indexAfter(-1))),c=w?[w]:i&&l?[{type:l}]:void 0,u=(0,o.Ax)(a.doc,a.mapping.map(r.pos),1,c);if(c||u||!(0,o.Ax)(a.doc,a.mapping.map(r.pos),1,l?[{type:l}]:void 0)||(l&&(c=[{type:l}]),u=!0),u&&(a.split(a.mapping.map(r.pos),1,c),!i&&!r.parentOffset&&r.parent.type!=l)){let e=a.mapping.map(r.before()),t=a.doc.resolve(e);l&&r.node(-1).canReplaceWith(t.index(),t.index()+1,l)&&a.setNodeMarkup(a.mapping.map(r.before()),l)}t(a.scrollIntoView())}return!0})),"Mod-Enter":y,Backspace:T,"Mod-Backspace":T,"Shift-Backspace":T,Delete:N,"Mod-Delete":N,"Mod-a":(e,t)=>(t&&t(e.tr.setSelection(new n.C1(e.doc))),!0)},M={"Ctrl-h":D.Backspace,"Alt-Backspace":D["Mod-Backspace"],"Ctrl-d":D.Delete,"Ctrl-Alt-Backspace":D["Mod-Delete"],"Alt-Delete":D["Mod-Delete"],"Alt-d":D["Mod-Delete"],"Ctrl-a":S,"Ctrl-e":A};for(let e in D)M[e]=D[e];function _(e){const{state:t,transaction:r}=e;let{selection:n}=r,{doc:s}=r,{storedMarks:i}=r;return{...t,apply:t.apply.bind(t),applyTransaction:t.applyTransaction.bind(t),filterTransaction:t.filterTransaction,plugins:t.plugins,schema:t.schema,reconfigure:t.reconfigure.bind(t),toJSON:t.toJSON.bind(t),get storedMarks(){return i},get selection(){return n},get doc(){return s},get tr(){return n=r.selection,s=r.doc,i=r.storedMarks,r}}}"undefined"!=typeof navigator?/Mac|iP(hone|[oa]d)/.test(navigator.platform):"undefined"!=typeof os&&os.platform&&os.platform();class O{constructor(e){this.editor=e.editor,this.rawCommands=this.editor.extensionManager.commands,this.customState=e.state}get hasCustomState(){return!!this.customState}get state(){return this.customState||this.editor.state}get commands(){const{rawCommands:e,editor:t,state:r}=this,{view:n}=t,{tr:s}=r,i=this.buildProps(s);return Object.fromEntries(Object.entries(e).map((([e,t])=>[e,(...e)=>{const r=t(...e)(i);return s.getMeta("preventDispatch")||this.hasCustomState||n.dispatch(s),r}])))}get chain(){return()=>this.createChain()}get can(){return()=>this.createCan()}createChain(e,t=!0){const{rawCommands:r,editor:n,state:s}=this,{view:i}=n,o=[],a=!!e,l=e||s.tr,c={...Object.fromEntries(Object.entries(r).map((([e,r])=>[e,(...e)=>{const n=this.buildProps(l,t),s=r(...e)(n);return o.push(s),c}]))),run:()=>(a||!t||l.getMeta("preventDispatch")||this.hasCustomState||i.dispatch(l),o.every((e=>!0===e)))};return c}createCan(e){const{rawCommands:t,state:r}=this,n=e||r.tr,s=this.buildProps(n,!1);return{...Object.fromEntries(Object.entries(t).map((([e,t])=>[e,(...e)=>t(...e)({...s,dispatch:void 0})]))),chain:()=>this.createChain(n,!1)}}buildProps(e,t=!0){const{rawCommands:r,editor:n,state:s}=this,{view:i}=n,o={tr:e,editor:n,view:i,state:_({state:s,transaction:e}),dispatch:t?()=>{}:void 0,chain:()=>this.createChain(e,t),can:()=>this.createCan(e),get commands(){return Object.fromEntries(Object.entries(r).map((([e,t])=>[e,(...e)=>t(...e)(o)])))}};return o}}function q(e,t,r){return void 0===e.config[t]&&e.parent?q(e.parent,t,r):"function"==typeof e.config[t]?e.config[t].bind({...r,parent:e.parent?q(e.parent,t,r):null}):e.config[t]}function L(e){return{baseExtensions:e.filter((e=>"extension"===e.type)),nodeExtensions:e.filter((e=>"node"===e.type)),markExtensions:e.filter((e=>"mark"===e.type))}}function R(e){const t=[],{nodeExtensions:r,markExtensions:n}=L(e),s=[...r,...n],i={default:null,rendered:!0,renderHTML:null,parseHTML:null,keepOnSplit:!0,isRequired:!1};return e.forEach((e=>{const r=q(e,"addGlobalAttributes",{name:e.name,options:e.options,storage:e.storage});r&&r().forEach((e=>{e.types.forEach((r=>{Object.entries(e.attributes).forEach((([e,n])=>{t.push({type:r,name:e,attribute:{...i,...n}})}))}))}))})),s.forEach((e=>{const r={name:e.name,options:e.options,storage:e.storage},n=q(e,"addAttributes",r);if(!n)return;const s=n();Object.entries(s).forEach((([r,n])=>{const s={...i,...n};"function"==typeof(null==s?void 0:s.default)&&(s.default=s.default()),(null==s?void 0:s.isRequired)&&void 0===(null==s?void 0:s.default)&&delete s.default,t.push({type:e.name,name:r,attribute:s})}))})),t}function I(e,t){if("string"==typeof e){if(!t.nodes[e])throw Error(`There is no node type named '${e}'. Maybe you forgot to add the extension?`);return t.nodes[e]}return e}function B(...e){return e.filter((e=>!!e)).reduce(((e,t)=>{const r={...e};return Object.entries(t).forEach((([e,t])=>{if(r[e])if("class"===e){const n=t?t.split(" "):[],s=r[e]?r[e].split(" "):[],i=n.filter((e=>!s.includes(e)));r[e]=[...s,...i].join(" ")}else r[e]="style"===e?[r[e],t].join("; "):t;else r[e]=t})),r}),{})}function P(e,t){return t.filter((e=>e.attribute.rendered)).map((t=>t.attribute.renderHTML?t.attribute.renderHTML(e.attrs)||{}:{[t.name]:e.attrs[t.name]})).reduce(((e,t)=>B(e,t)),{})}function F(e,t=void 0,...r){return function(e){return"function"==typeof e}(e)?t?e.bind(t)(...r):e(...r):e}function $(e,t){return e.style?e:{...e,getAttrs:r=>{const n=e.getAttrs?e.getAttrs(r):e.attrs;if(!1===n)return!1;const s=t.reduce(((e,t)=>{const n=t.attribute.parseHTML?t.attribute.parseHTML(r):function(e){return"string"!=typeof e?e:e.match(/^[+-]?(?:\d*\.)?\d+$/)?Number(e):"true"===e||"false"!==e&&e}(r.getAttribute(t.name));return null==n?e:{...e,[t.name]:n}}),{});return{...n,...s}}}}function j(e){return Object.fromEntries(Object.entries(e).filter((([e,t])=>("attrs"!==e||!function(e={}){return 0===Object.keys(e).length&&e.constructor===Object}(t))&&null!=t)))}function H(e,t){var r;const n=R(e),{nodeExtensions:s,markExtensions:o}=L(e),a=null===(r=s.find((e=>q(e,"topNode"))))||void 0===r?void 0:r.name,l=Object.fromEntries(s.map((r=>{const s=n.filter((e=>e.type===r.name)),i={name:r.name,options:r.options,storage:r.storage,editor:t},o=j({...e.reduce(((e,t)=>{const n=q(t,"extendNodeSchema",i);return{...e,...n?n(r):{}}}),{}),content:F(q(r,"content",i)),marks:F(q(r,"marks",i)),group:F(q(r,"group",i)),inline:F(q(r,"inline",i)),atom:F(q(r,"atom",i)),selectable:F(q(r,"selectable",i)),draggable:F(q(r,"draggable",i)),code:F(q(r,"code",i)),defining:F(q(r,"defining",i)),isolating:F(q(r,"isolating",i)),attrs:Object.fromEntries(s.map((e=>{var t;return[e.name,{default:null===(t=null==e?void 0:e.attribute)||void 0===t?void 0:t.default}]})))}),a=F(q(r,"parseHTML",i));a&&(o.parseDOM=a.map((e=>$(e,s))));const l=q(r,"renderHTML",i);l&&(o.toDOM=e=>l({node:e,HTMLAttributes:P(e,s)}));const c=q(r,"renderText",i);return c&&(o.toText=c),[r.name,o]}))),c=Object.fromEntries(o.map((r=>{const s=n.filter((e=>e.type===r.name)),i={name:r.name,options:r.options,storage:r.storage,editor:t},o=j({...e.reduce(((e,t)=>{const n=q(t,"extendMarkSchema",i);return{...e,...n?n(r):{}}}),{}),inclusive:F(q(r,"inclusive",i)),excludes:F(q(r,"excludes",i)),group:F(q(r,"group",i)),spanning:F(q(r,"spanning",i)),code:F(q(r,"code",i)),attrs:Object.fromEntries(s.map((e=>{var t;return[e.name,{default:null===(t=null==e?void 0:e.attribute)||void 0===t?void 0:t.default}]})))}),a=F(q(r,"parseHTML",i));a&&(o.parseDOM=a.map((e=>$(e,s))));const l=q(r,"renderHTML",i);return l&&(o.toDOM=e=>l({mark:e,HTMLAttributes:P(e,s)})),[r.name,o]})));return new i.V_({topNode:a,nodes:l,marks:c})}function z(e,t){return t.nodes[e]||t.marks[e]||null}function V(e,t){return Array.isArray(t)?t.some((t=>("string"==typeof t?t:t.name)===e.name)):t}const U=(e,t=500)=>{let r="";const n=e.parentOffset;return e.parent.nodesBetween(Math.max(0,n-t),n,((e,t,s,i)=>{var o,a;const l=(null===(a=(o=e.type.spec).toText)||void 0===a?void 0:a.call(o,{node:e,pos:t,parent:s,index:i}))||e.textContent||"%leaf%";r+=l.slice(0,Math.max(0,n-t))})),r};function Z(e){return"[object RegExp]"===Object.prototype.toString.call(e)}class G{constructor(e){this.find=e.find,this.handler=e.handler}}const J=(e,t)=>{if(Z(t))return t.exec(e);const r=t(e);if(!r)return null;const n=[r.text];return n.index=r.index,n.input=e,n.data=r.data,r.replaceWith&&(r.text.includes(r.replaceWith)||console.warn('[tiptap warn]: "inputRuleMatch.replaceWith" must be part of "inputRuleMatch.text".'),n.push(r.replaceWith)),n};function K(e){var t;const{editor:r,from:n,to:s,text:i,rules:o,plugin:a}=e,{view:l}=r;if(l.composing)return!1;const c=l.state.doc.resolve(n);if(c.parent.type.spec.code||(null===(t=c.nodeBefore||c.nodeAfter)||void 0===t?void 0:t.marks.find((e=>e.type.spec.code))))return!1;let u=!1;const d=U(c)+i;return o.forEach((e=>{if(u)return;const t=J(d,e.find);if(!t)return;const o=l.state.tr,c=_({state:l.state,transaction:o}),p={from:n-(t[0].length-i.length),to:s},{commands:h,chain:f,can:m}=new O({editor:r,state:c});null!==e.handler({state:c,range:p,match:t,commands:h,chain:f,can:m})&&o.steps.length&&(o.setMeta(a,{transform:o,from:n,to:s,text:i}),l.dispatch(o),u=!0)})),u}function Y(e){const{editor:t,rules:r}=e,s=new n.Sy({state:{init:()=>null,apply:(e,t)=>e.getMeta(s)||(e.selectionSet||e.docChanged?null:t)},props:{handleTextInput:(e,n,i,o)=>K({editor:t,from:n,to:i,text:o,rules:r,plugin:s}),handleDOMEvents:{compositionend:e=>(setTimeout((()=>{const{$cursor:n}=e.state.selection;n&&K({editor:t,from:n.pos,to:n.pos,text:"",rules:r,plugin:s})})),!1)},handleKeyDown(e,n){if("Enter"!==n.key)return!1;const{$cursor:i}=e.state.selection;return!!i&&K({editor:t,from:i.pos,to:i.pos,text:"\n",rules:r,plugin:s})}},isInputRules:!0});return s}class W{constructor(e){this.find=e.find,this.handler=e.handler}}function X(e){const{editor:t,rules:r}=e;let s=null,i=!1,o=!1,a=new ClipboardEvent("paste"),l=new DragEvent("drop");const c=r.map((e=>new n.Sy({view(e){const t=t=>{var r;s=(null===(r=e.dom.parentElement)||void 0===r?void 0:r.contains(t.target))?e.dom.parentElement:null};return window.addEventListener("dragstart",t),{destroy(){window.removeEventListener("dragstart",t)}}},props:{handleDOMEvents:{drop:(e,t)=>(o=s===e.dom.parentElement,l=t,!1),paste:(e,t)=>{var r;const n=null===(r=t.clipboardData)||void 0===r?void 0:r.getData("text/html");return a=t,i=!!(null==n?void 0:n.includes("data-pm-slice")),!1}}},appendTransaction:(r,n,s)=>{const c=r[0],u="paste"===c.getMeta("uiEvent")&&!i,d="drop"===c.getMeta("uiEvent")&&!o;if(!u&&!d)return;const p=n.doc.content.findDiffStart(s.doc.content),h=n.doc.content.findDiffEnd(s.doc.content);if("number"!=typeof p||!h||p===h.b)return;const f=s.tr,m=_({state:s,transaction:f}),g=function(e){const{editor:t,state:r,from:n,to:s,rule:i,pasteEvent:o,dropEvent:a}=e,{commands:l,chain:c,can:u}=new O({editor:t,state:r}),d=[];return r.doc.nodesBetween(n,s,((e,t)=>{if(!e.isTextblock||e.type.spec.code)return;const p=Math.max(n,t),h=Math.min(s,t+e.content.size);((e,t)=>{if(Z(t))return[...e.matchAll(t)];const r=t(e);return r?r.map((t=>{const r=[t.text];return r.index=t.index,r.input=e,r.data=t.data,t.replaceWith&&(t.text.includes(t.replaceWith)||console.warn('[tiptap warn]: "pasteRuleMatch.replaceWith" must be part of "pasteRuleMatch.text".'),r.push(t.replaceWith)),r})):[]})(e.textBetween(p-t,h-t,void 0,"￼"),i.find).forEach((e=>{if(void 0===e.index)return;const t=p+e.index+1,n=t+e[0].length,s={from:r.tr.mapping.map(t),to:r.tr.mapping.map(n)},h=i.handler({state:r,range:s,match:e,commands:l,chain:c,can:u,pasteEvent:o,dropEvent:a});d.push(h)}))})),d.every((e=>null!==e))}({editor:t,state:m,from:Math.max(p-1,0),to:h.b-1,rule:e,pasteEvent:a,dropEvent:l});return g&&f.steps.length?(l=new DragEvent("drop"),a=new ClipboardEvent("paste"),f):void 0}})));return c}class Q{constructor(e,t){this.splittableMarks=[],this.editor=t,this.extensions=Q.resolve(e),this.schema=H(this.extensions,t),this.extensions.forEach((e=>{var t;this.editor.extensionStorage[e.name]=e.storage;const r={name:e.name,options:e.options,storage:e.storage,editor:this.editor,type:z(e.name,this.schema)};"mark"===e.type&&(null===(t=F(q(e,"keepOnSplit",r)))||void 0===t||t)&&this.splittableMarks.push(e.name);const n=q(e,"onBeforeCreate",r);n&&this.editor.on("beforeCreate",n);const s=q(e,"onCreate",r);s&&this.editor.on("create",s);const i=q(e,"onUpdate",r);i&&this.editor.on("update",i);const o=q(e,"onSelectionUpdate",r);o&&this.editor.on("selectionUpdate",o);const a=q(e,"onTransaction",r);a&&this.editor.on("transaction",a);const l=q(e,"onFocus",r);l&&this.editor.on("focus",l);const c=q(e,"onBlur",r);c&&this.editor.on("blur",c);const u=q(e,"onDestroy",r);u&&this.editor.on("destroy",u)}))}static resolve(e){const t=Q.sort(Q.flatten(e)),r=function(e){const t=e.filter(((t,r)=>e.indexOf(t)!==r));return[...new Set(t)]}(t.map((e=>e.name)));return r.length&&console.warn(`[tiptap warn]: Duplicate extension names found: [${r.map((e=>`'${e}'`)).join(", ")}]. This can lead to issues.`),t}static flatten(e){return e.map((e=>{const t=q(e,"addExtensions",{name:e.name,options:e.options,storage:e.storage});return t?[e,...this.flatten(t())]:e})).flat(10)}static sort(e){return e.sort(((e,t)=>{const r=q(e,"priority")||100,n=q(t,"priority")||100;return r>n?-1:r<n?1:0}))}get commands(){return this.extensions.reduce(((e,t)=>{const r=q(t,"addCommands",{name:t.name,options:t.options,storage:t.storage,editor:this.editor,type:z(t.name,this.schema)});return r?{...e,...r()}:e}),{})}get plugins(){const{editor:e}=this,t=Q.sort([...this.extensions].reverse()),r=[],n=[],i=t.map((t=>{const i={name:t.name,options:t.options,storage:t.storage,editor:e,type:z(t.name,this.schema)},o=[],a=q(t,"addKeyboardShortcuts",i);let l={};if("mark"===t.type&&t.config.exitable&&(l.ArrowRight=()=>Oe.handleExit({editor:e,mark:t})),a){const t=Object.fromEntries(Object.entries(a()).map((([t,r])=>[t,()=>r({editor:e})])));l={...l,...t}}const c=(0,s.h)(l);o.push(c);const u=q(t,"addInputRules",i);V(t,e.options.enableInputRules)&&u&&r.push(...u());const d=q(t,"addPasteRules",i);V(t,e.options.enablePasteRules)&&d&&n.push(...d());const p=q(t,"addProseMirrorPlugins",i);if(p){const e=p();o.push(...e)}return o})).flat();return[Y({editor:e,rules:r}),...X({editor:e,rules:n}),...i]}get attributes(){return R(this.extensions)}get nodeViews(){const{editor:e}=this,{nodeExtensions:t}=L(this.extensions);return Object.fromEntries(t.filter((e=>!!q(e,"addNodeView"))).map((t=>{const r=this.attributes.filter((e=>e.type===t.name)),n={name:t.name,options:t.options,storage:t.storage,editor:e,type:I(t.name,this.schema)},s=q(t,"addNodeView",n);return s?[t.name,(n,i,o,a)=>{const l=P(n,r);return s()({editor:e,node:n,getPos:o,decorations:a,HTMLAttributes:l,extension:t})}]:[]})))}}function ee(e){return"Object"===function(e){return Object.prototype.toString.call(e).slice(8,-1)}(e)&&e.constructor===Object&&Object.getPrototypeOf(e)===Object.prototype}function te(e,t){const r={...e};return ee(e)&&ee(t)&&Object.keys(t).forEach((n=>{ee(t[n])?n in e?r[n]=te(e[n],t[n]):Object.assign(r,{[n]:t[n]}):Object.assign(r,{[n]:t[n]})})),r}class re{constructor(e={}){this.type="extension",this.name="extension",this.parent=null,this.child=null,this.config={name:this.name,defaultOptions:{}},this.config={...this.config,...e},this.name=this.config.name,e.defaultOptions&&console.warn(`[tiptap warn]: BREAKING CHANGE: "defaultOptions" is deprecated. Please use "addOptions" instead. Found in extension: "${this.name}".`),this.options=this.config.defaultOptions,this.config.addOptions&&(this.options=F(q(this,"addOptions",{name:this.name}))),this.storage=F(q(this,"addStorage",{name:this.name,options:this.options}))||{}}static create(e={}){return new re(e)}configure(e={}){const t=this.extend();return t.options=te(this.options,e),t.storage=F(q(t,"addStorage",{name:t.name,options:t.options})),t}extend(e={}){const t=new re(e);return t.parent=this,this.child=t,t.name=e.name?e.name:t.parent.name,e.defaultOptions&&console.warn(`[tiptap warn]: BREAKING CHANGE: "defaultOptions" is deprecated. Please use "addOptions" instead. Found in extension: "${t.name}".`),t.options=F(q(t,"addOptions",{name:t.name})),t.storage=F(q(t,"addStorage",{name:t.name,options:t.options})),t}}function ne(e){return Object.fromEntries(Object.entries(e.nodes).filter((([,e])=>e.spec.toText)).map((([e,t])=>[e,t.spec.toText])))}function se(e,t,r={strict:!0}){const n=Object.keys(t);return!n.length||n.every((n=>r.strict?t[n]===e[n]:Z(t[n])?t[n].test(e[n]):t[n]===e[n]))}function ie(e,t,r={}){return e.find((e=>e.type===t&&se(e.attrs,r)))}function oe(e,t,r={}){return!!ie(e,t,r)}function ae(e,t,r={}){if(!e||!t)return;let n=e.parent.childAfter(e.parentOffset);if(e.parentOffset===n.offset&&0!==n.offset&&(n=e.parent.childBefore(e.parentOffset)),!n.node)return;const s=ie([...n.node.marks],t,r);if(!s)return;let i=n.index,o=e.start()+n.offset,a=i+1,l=o+n.node.nodeSize;for(ie([...n.node.marks],t,r);i>0&&s.isInSet(e.parent.child(i-1).marks);)i-=1,o-=e.parent.child(i).nodeSize;for(;a<e.parent.childCount&&oe([...e.parent.child(a).marks],t,r);)l+=e.parent.child(a).nodeSize,a+=1;return{from:o,to:l}}function le(e,t){if("string"==typeof e){if(!t.marks[e])throw Error(`There is no mark type named '${e}'. Maybe you forgot to add the extension?`);return t.marks[e]}return e}function ce(e){return e instanceof n.Bs}function ue(e=0,t=0,r=0){return Math.min(Math.max(e,t),r)}function de(){return["iPad Simulator","iPhone Simulator","iPod Simulator","iPad","iPhone","iPod"].includes(navigator.platform)||navigator.userAgent.includes("Mac")&&"ontouchend"in document}function pe(e){const t=`<body>${e}</body>`;return(new window.DOMParser).parseFromString(t,"text/html").body}function he(e,t,r){if(r={slice:!0,parseOptions:{},...r},"object"==typeof e&&null!==e)try{return Array.isArray(e)&&e.length>0?i.HY.fromArray(e.map((e=>t.nodeFromJSON(e)))):t.nodeFromJSON(e)}catch(n){return console.warn("[tiptap warn]: Invalid content.","Passed value:",e,"Error:",n),he("",t,r)}if("string"==typeof e){const n=i.aw.fromSchema(t);return r.slice?n.parseSlice(pe(e),r.parseOptions).content:n.parse(pe(e),r.parseOptions)}return he("",t,r)}function fe(){return"undefined"!=typeof navigator&&/Mac/.test(navigator.platform)}function me(e,t,r={}){const{from:n,to:s,empty:i}=e.selection,o=t?I(t,e.schema):null,a=[];e.doc.nodesBetween(n,s,((e,t)=>{if(e.isText)return;const r=Math.max(n,t),i=Math.min(s,t+e.nodeSize);a.push({node:e,from:r,to:i})}));const l=s-n,c=a.filter((e=>!o||o.name===e.node.type.name)).filter((e=>se(e.node.attrs,r,{strict:!1})));return i?!!c.length:c.reduce(((e,t)=>e+t.to-t.from),0)>=l}function ge(e,t){return t.nodes[e]?"node":t.marks[e]?"mark":null}function ye(e,t){const r="string"==typeof t?[t]:t;return Object.keys(e).reduce(((t,n)=>(r.includes(n)||(t[n]=e[n]),t)),{})}function ve(e,t){const r=le(t,e.schema),{from:n,to:s,empty:i}=e.selection,o=[];i?(e.storedMarks&&o.push(...e.storedMarks),o.push(...e.selection.$head.marks())):e.doc.nodesBetween(n,s,(e=>{o.push(...e.marks)}));const a=o.find((e=>e.type.name===r.name));return a?{...a.attrs}:{}}function be(e){return t=>function(e,t){for(let r=e.depth;r>0;r-=1){const n=e.node(r);if(t(n))return{pos:r>0?e.before(r):0,start:e.start(r),depth:r,node:n}}}(t.$from,e)}function we(e,t){return H(Q.resolve(e),t)}function xe(e,t,r){const n=[];return e===t?r.resolve(e).marks().forEach((t=>{const s=ae(r.resolve(e-1),t.type);s&&n.push({mark:t,...s})})):r.nodesBetween(e,t,((e,t)=>{n.push(...e.marks.map((r=>({from:t,to:t+e.nodeSize,mark:r}))))})),n}function ke(e,t,r){return Object.fromEntries(Object.entries(r).filter((([r])=>{const n=e.find((e=>e.type===t&&e.name===r));return!!n&&n.attribute.keepOnSplit})))}function Se(e,t){const{nodeExtensions:r}=L(t),n=r.find((t=>t.name===e));if(!n)return!1;const s=F(q(n,"group",{name:n.name,options:n.options,storage:n.storage}));return"string"==typeof s&&s.split(" ").includes("list")}function Ae(e,t){const r=e.storedMarks||e.selection.$to.parentOffset&&e.selection.$from.marks();if(r){const n=r.filter((e=>null==t?void 0:t.includes(e.type.name)));e.tr.ensureMarks(n)}}re.create({name:"clipboardTextSerializer",addProseMirrorPlugins(){return[new n.Sy({key:new n.H$("clipboardTextSerializer"),props:{clipboardTextSerializer:()=>{const{editor:e}=this,{state:t,schema:r}=e,{doc:n,selection:s}=t,{ranges:i}=s;return function(e,t,r){const{from:n,to:s}=t,{blockSeparator:i="\n\n",textSerializers:o={}}=r||{};let a="",l=!0;return e.nodesBetween(n,s,((e,r,c,u)=>{var d;const p=null==o?void 0:o[e.type.name];p?(e.isBlock&&!l&&(a+=i,l=!0),c&&(a+=p({node:e,pos:r,parent:c,index:u,range:t}))):e.isText?(a+=null===(d=null==e?void 0:e.text)||void 0===d?void 0:d.slice(Math.max(n,r)-r,s-r),l=!1):e.isBlock&&!l&&(a+=i,l=!0)})),a}(n,{from:Math.min(...i.map((e=>e.$from.pos))),to:Math.max(...i.map((e=>e.$to.pos)))},{textSerializers:ne(r)})}}})]}});const Ce=(e,t)=>{const r=be((e=>e.type===t))(e.selection);if(!r)return!0;const n=e.doc.resolve(Math.max(0,r.pos-1)).before(r.depth);if(void 0===n)return!0;const s=e.doc.nodeAt(n);return r.node.type!==(null==s?void 0:s.type)||!(0,o.Mn)(e.doc,r.pos)||(e.join(r.pos),!0)},Ee=(e,t)=>{const r=be((e=>e.type===t))(e.selection);if(!r)return!0;const n=e.doc.resolve(r.start).after(r.depth);if(void 0===n)return!0;const s=e.doc.nodeAt(n);return r.node.type!==(null==s?void 0:s.type)||!(0,o.Mn)(e.doc,n)||(e.join(n),!0)};var Te=Object.freeze({__proto__:null,blur:()=>({editor:e,view:t})=>(requestAnimationFrame((()=>{var r;e.isDestroyed||(t.dom.blur(),null===(r=null===window||void 0===window?void 0:window.getSelection())||void 0===r||r.removeAllRanges())})),!0),clearContent:(e=!1)=>({commands:t})=>t.setContent("",e),clearNodes:()=>({state:e,tr:t,dispatch:r})=>{const{selection:n}=t,{ranges:s}=n;return!r||(s.forEach((({$from:r,$to:n})=>{e.doc.nodesBetween(r.pos,n.pos,((e,r)=>{if(e.type.isText)return;const{doc:n,mapping:s}=t,i=n.resolve(s.map(r)),a=n.resolve(s.map(r+e.nodeSize)),l=i.blockRange(a);if(!l)return;const c=(0,o.k9)(l);if(e.type.isTextblock){const{defaultType:e}=i.parent.contentMatchAt(i.index());t.setNodeMarkup(l.start,e)}(c||0===c)&&t.lift(l,c)}))})),!0)},command:e=>t=>e(t),createParagraphNear:()=>({state:e,dispatch:t})=>v(e,t),cut:(e,t)=>({editor:r,tr:s})=>{const{state:i}=r,o=i.doc.slice(e.from,e.to);s.deleteRange(e.from,e.to);const a=s.mapping.map(t);return s.insert(a,o.content),s.setSelection(new n.Bs(s.doc.resolve(a-1))),!0},deleteCurrentNode:()=>({tr:e,dispatch:t})=>{const{selection:r}=e,n=r.$anchor.node();if(n.content.size>0)return!1;const s=e.selection.$anchor;for(let r=s.depth;r>0;r-=1)if(s.node(r).type===n.type){if(t){const t=s.before(r),n=s.after(r);e.delete(t,n).scrollIntoView()}return!0}return!1},deleteNode:e=>({tr:t,state:r,dispatch:n})=>{const s=I(e,r.schema),i=t.selection.$anchor;for(let e=i.depth;e>0;e-=1)if(i.node(e).type===s){if(n){const r=i.before(e),n=i.after(e);t.delete(r,n).scrollIntoView()}return!0}return!1},deleteRange:e=>({tr:t,dispatch:r})=>{const{from:n,to:s}=e;return r&&t.delete(n,s),!0},deleteSelection:()=>({state:e,dispatch:t})=>a(e,t),enter:()=>({commands:e})=>e.keyboardShortcut("Enter"),exitCode:()=>({state:e,dispatch:t})=>y(e,t),extendMarkRange:(e,t={})=>({tr:r,state:s,dispatch:i})=>{const o=le(e,s.schema),{doc:a,selection:l}=r,{$from:c,from:u,to:d}=l;if(i){const e=ae(c,o,t);if(e&&e.from<=u&&e.to>=d){const t=n.Bs.create(a,e.from,e.to);r.setSelection(t)}}return!0},first:e=>t=>{const r="function"==typeof e?e(t):e;for(let e=0;e<r.length;e+=1)if(r[e](t))return!0;return!1},focus:(e=null,t={})=>({editor:r,view:s,tr:i,dispatch:o})=>{t={scrollIntoView:!0,...t};const a=()=>{de()&&s.dom.focus(),requestAnimationFrame((()=>{r.isDestroyed||(s.focus(),(null==t?void 0:t.scrollIntoView)&&r.commands.scrollIntoView())}))};if(s.hasFocus()&&null===e||!1===e)return!0;if(o&&null===e&&!ce(r.state.selection))return a(),!0;const l=function(e,t=null){if(!t)return null;const r=n.Y1.atStart(e),s=n.Y1.atEnd(e);if("start"===t||!0===t)return r;if("end"===t)return s;const i=r.from,o=s.to;return"all"===t?n.Bs.create(e,ue(0,i,o),ue(e.content.size,i,o)):n.Bs.create(e,ue(t,i,o),ue(t,i,o))}(i.doc,e)||r.state.selection,c=r.state.selection.eq(l);return o&&(c||i.setSelection(l),c&&i.storedMarks&&i.setStoredMarks(i.storedMarks),a()),!0},forEach:(e,t)=>r=>e.every(((e,n)=>t(e,{...r,index:n}))),insertContent:(e,t)=>({tr:r,commands:n})=>n.insertContentAt({from:r.selection.from,to:r.selection.to},e,t),insertContentAt:(e,t,r)=>({tr:s,dispatch:i,editor:a})=>{if(i){r={parseOptions:{},updateSelection:!0,...r};const i=he(t,a.schema,{parseOptions:{preserveWhitespace:"full",...r.parseOptions}});if("<>"===i.toString())return!0;let{from:l,to:c}="number"==typeof e?{from:e,to:e}:{from:e.from,to:e.to},u=!0,d=!0;if((i.toString().startsWith("<")?i:[i]).forEach((e=>{e.check(),u=!!u&&e.isText&&0===e.marks.length,d=!!d&&e.isBlock})),l===c&&d){const{parent:e}=s.doc.resolve(l);e.isTextblock&&!e.type.spec.code&&!e.childCount&&(l-=1,c+=1)}u?Array.isArray(t)?s.insertText(t.map((e=>e.text||"")).join(""),l,c):"object"==typeof t&&t&&t.text?s.insertText(t.text,l,c):s.insertText(t,l,c):s.replaceWith(l,c,i),r.updateSelection&&function(e,t,r){const s=e.steps.length-1;if(s<t)return;const i=e.steps[s];if(!(i instanceof o.Pu||i instanceof o.FC))return;const a=e.mapping.maps[s];let l=0;a.forEach(((e,t,r,n)=>{0===l&&(l=n)})),e.setSelection(n.Y1.near(e.doc.resolve(l),-1))}(s,s.steps.length-1)}return!0},joinUp:()=>({state:e,dispatch:t})=>((e,t)=>{let r,s=e.selection,i=s instanceof n.qv;if(i){if(s.node.isTextblock||!(0,o.Mn)(e.doc,s.from))return!1;r=s.from}else if(r=(0,o.GJ)(e.doc,s.from,-1),null==r)return!1;if(t){let s=e.tr.join(r);i&&s.setSelection(n.qv.create(s.doc,r-e.doc.resolve(r).nodeBefore.nodeSize)),t(s.scrollIntoView())}return!0})(e,t),joinDown:()=>({state:e,dispatch:t})=>((e,t)=>{let r,s=e.selection;if(s instanceof n.qv){if(s.node.isTextblock||!(0,o.Mn)(e.doc,s.to))return!1;r=s.to}else if(r=(0,o.GJ)(e.doc,s.to,1),null==r)return!1;return t&&t(e.tr.join(r).scrollIntoView()),!0})(e,t),joinBackward:()=>({state:e,dispatch:t})=>l(e,t),joinForward:()=>({state:e,dispatch:t})=>p(e,t),joinItemBackward:()=>({tr:e,state:t,dispatch:r})=>{try{const n=(0,o.GJ)(t.doc,t.selection.$from.pos,-1);return null!=n&&(e.join(n,2),r&&r(e),!0)}catch{return!1}},joinItemForward:()=>({state:e,dispatch:t,tr:r})=>{try{const n=(0,o.GJ)(e.doc,e.selection.$from.pos,1);return null!=n&&(r.join(n,2),t&&t(r),!0)}catch(e){return!1}},keyboardShortcut:e=>({editor:t,view:r,tr:n,dispatch:s})=>{const i=function(e){const t=e.split(/-(?!$)/);let r,n,s,i,o=t[t.length-1];"Space"===o&&(o=" ");for(let e=0;e<t.length-1;e+=1){const o=t[e];if(/^(cmd|meta|m)$/i.test(o))i=!0;else if(/^a(lt)?$/i.test(o))r=!0;else if(/^(c|ctrl|control)$/i.test(o))n=!0;else if(/^s(hift)?$/i.test(o))s=!0;else{if(!/^mod$/i.test(o))throw new Error(`Unrecognized modifier name: ${o}`);de()||fe()?i=!0:n=!0}}return r&&(o=`Alt-${o}`),n&&(o=`Ctrl-${o}`),i&&(o=`Meta-${o}`),s&&(o=`Shift-${o}`),o}(e).split(/-(?!$)/),o=i.find((e=>!["Alt","Ctrl","Meta","Shift"].includes(e))),a=new KeyboardEvent("keydown",{key:"Space"===o?" ":o,altKey:i.includes("Alt"),ctrlKey:i.includes("Ctrl"),metaKey:i.includes("Meta"),shiftKey:i.includes("Shift"),bubbles:!0,cancelable:!0}),l=t.captureTransaction((()=>{r.someProp("handleKeyDown",(e=>e(r,a)))}));return null==l||l.steps.forEach((e=>{const t=e.map(n.mapping);t&&s&&n.maybeStep(t)})),!0},lift:(e,t={})=>({state:r,dispatch:n})=>!!me(r,I(e,r.schema),t)&&((e,t)=>{let{$from:r,$to:n}=e.selection,s=r.blockRange(n),i=s&&(0,o.k9)(s);return null!=i&&(t&&t(e.tr.lift(s,i).scrollIntoView()),!0)})(r,n),liftEmptyBlock:()=>({state:e,dispatch:t})=>b(e,t),liftListItem:e=>({state:t,dispatch:r})=>{return(n=I(e,t.schema),function(e,t){let{$from:r,$to:s}=e.selection,a=r.blockRange(s,(e=>e.childCount>0&&e.firstChild.type==n));return!!a&&(!t||(r.node(a.depth-1).type==n?function(e,t,r,n){let s=e.tr,a=n.end,l=n.$to.end(n.depth);a<l&&(s.step(new o.FC(a-1,l,a,l,new i.p2(i.HY.from(r.create(null,n.parent.copy())),1,0),1,!0)),n=new i.Ts(s.doc.resolve(n.$from.pos),s.doc.resolve(l),n.depth));const c=(0,o.k9)(n);if(null==c)return!1;s.lift(n,c);let u=s.mapping.map(a,-1)-1;return(0,o.Mn)(s.doc,u)&&s.join(u),t(s.scrollIntoView()),!0}(e,t,n,a):function(e,t,r){let n=e.tr,s=r.parent;for(let e=r.end,t=r.endIndex-1,i=r.startIndex;t>i;t--)e-=s.child(t).nodeSize,n.delete(e-1,e+1);let a=n.doc.resolve(r.start),l=a.nodeAfter;if(n.mapping.map(r.end)!=r.start+a.nodeAfter.nodeSize)return!1;let c=0==r.startIndex,u=r.endIndex==s.childCount,d=a.node(-1),p=a.index(-1);if(!d.canReplace(p+(c?0:1),p+1,l.content.append(u?i.HY.empty:i.HY.from(s))))return!1;let h=a.pos,f=h+l.nodeSize;return n.step(new o.FC(h-(c?1:0),f+(u?1:0),h+1,f-1,new i.p2((c?i.HY.empty:i.HY.from(s.copy(i.HY.empty))).append(u?i.HY.empty:i.HY.from(s.copy(i.HY.empty))),c?0:1,u?0:1),c?0:1)),t(n.scrollIntoView()),!0}(e,t,a)))})(t,r);var n},newlineInCode:()=>({state:e,dispatch:t})=>m(e,t),resetAttributes:(e,t)=>({tr:r,state:n,dispatch:s})=>{let i=null,o=null;const a=ge("string"==typeof e?e:e.name,n.schema);return!!a&&("node"===a&&(i=I(e,n.schema)),"mark"===a&&(o=le(e,n.schema)),s&&r.selection.ranges.forEach((e=>{n.doc.nodesBetween(e.$from.pos,e.$to.pos,((e,n)=>{i&&i===e.type&&r.setNodeMarkup(n,void 0,ye(e.attrs,t)),o&&e.marks.length&&e.marks.forEach((s=>{o===s.type&&r.addMark(n,n+e.nodeSize,o.create(ye(s.attrs,t)))}))}))})),!0)},scrollIntoView:()=>({tr:e,dispatch:t})=>(t&&e.scrollIntoView(),!0),selectAll:()=>({tr:e,commands:t})=>t.setTextSelection({from:0,to:e.doc.content.size}),selectNodeBackward:()=>({state:e,dispatch:t})=>u(e,t),selectNodeForward:()=>({state:e,dispatch:t})=>h(e,t),selectParentNode:()=>({state:e,dispatch:t})=>((e,t)=>{let r,{$from:s,to:i}=e.selection,o=s.sharedDepth(i);return 0!=o&&(r=s.before(o),t&&t(e.tr.setSelection(n.qv.create(e.doc,r))),!0)})(e,t),selectTextblockEnd:()=>({state:e,dispatch:t})=>A(e,t),selectTextblockStart:()=>({state:e,dispatch:t})=>S(e,t),setContent:(e,t=!1,r={})=>({tr:n,editor:s,dispatch:i})=>{const{doc:o}=n,a=function(e,t,r={}){return he(e,t,{slice:!1,parseOptions:r})}(e,s.schema,r);return i&&n.replaceWith(0,o.content.size,a).setMeta("preventUpdate",!t),!0},setMark:(e,t={})=>({tr:r,state:n,dispatch:s})=>{const{selection:i}=r,{empty:o,ranges:a}=i,l=le(e,n.schema);if(s)if(o){const e=ve(n,l);r.addStoredMark(l.create({...e,...t}))}else a.forEach((e=>{const s=e.$from.pos,i=e.$to.pos;n.doc.nodesBetween(s,i,((e,n)=>{const o=Math.max(n,s),a=Math.min(n+e.nodeSize,i);e.marks.find((e=>e.type===l))?e.marks.forEach((e=>{l===e.type&&r.addMark(o,a,l.create({...e.attrs,...t}))})):r.addMark(o,a,l.create(t))}))}));return function(e,t,r){var n;const{selection:s}=t;let i=null;if(ce(s)&&(i=s.$cursor),i){const t=null!==(n=e.storedMarks)&&void 0!==n?n:i.marks();return!!r.isInSet(t)||!t.some((e=>e.type.excludes(r)))}const{ranges:o}=s;return o.some((({$from:t,$to:n})=>{let s=0===t.depth&&e.doc.inlineContent&&e.doc.type.allowsMarkType(r);return e.doc.nodesBetween(t.pos,n.pos,((e,t,n)=>{if(s)return!1;if(e.isInline){const t=!n||n.type.allowsMarkType(r),i=!!r.isInSet(e.marks)||!e.marks.some((e=>e.type.excludes(r)));s=t&&i}return!s})),s}))}(n,r,l)},setMeta:(e,t)=>({tr:r})=>(r.setMeta(e,t),!0),setNode:(e,t={})=>({state:r,dispatch:n,chain:s})=>{const i=I(e,r.schema);return i.isTextblock?s().command((({commands:e})=>!!C(i,t)(r)||e.clearNodes())).command((({state:e})=>C(i,t)(e,n))).run():(console.warn('[tiptap warn]: Currently "setNode()" only supports text block nodes.'),!1)},setNodeSelection:e=>({tr:t,dispatch:r})=>{if(r){const{doc:r}=t,s=ue(e,0,r.content.size),i=n.qv.create(r,s);t.setSelection(i)}return!0},setTextSelection:e=>({tr:t,dispatch:r})=>{if(r){const{doc:r}=t,{from:s,to:i}="number"==typeof e?{from:e,to:e}:e,o=n.Bs.atStart(r).from,a=n.Bs.atEnd(r).to,l=ue(s,o,a),c=ue(i,o,a),u=n.Bs.create(r,l,c);t.setSelection(u)}return!0},sinkListItem:e=>({state:t,dispatch:r})=>{const n=I(e,t.schema);return(s=n,function(e,t){let{$from:r,$to:n}=e.selection,a=r.blockRange(n,(e=>e.childCount>0&&e.firstChild.type==s));if(!a)return!1;let l=a.startIndex;if(0==l)return!1;let c=a.parent,u=c.child(l-1);if(u.type!=s)return!1;if(t){let r=u.lastChild&&u.lastChild.type==c.type,n=i.HY.from(r?s.create():null),l=new i.p2(i.HY.from(s.create(null,i.HY.from(c.type.create(null,n)))),r?3:1,0),d=a.start,p=a.end;t(e.tr.step(new o.FC(d-(r?3:1),p,d,p,l,1,!0)).scrollIntoView())}return!0})(t,r);var s},splitBlock:({keepMarks:e=!0}={})=>({tr:t,state:r,dispatch:s,editor:i})=>{const{selection:a,doc:l}=t,{$from:c,$to:u}=a,d=ke(i.extensionManager.attributes,c.node().type.name,c.node().attrs);if(a instanceof n.qv&&a.node.isBlock)return!(!c.parentOffset||!(0,o.Ax)(l,c.pos)||(s&&(e&&Ae(r,i.extensionManager.splittableMarks),t.split(c.pos).scrollIntoView()),0));if(!c.parent.isBlock)return!1;if(s){const s=u.parentOffset===u.parent.content.size;a instanceof n.Bs&&t.deleteSelection();const l=0===c.depth?void 0:function(e){for(let t=0;t<e.edgeCount;t+=1){const{type:r}=e.edge(t);if(r.isTextblock&&!r.hasRequiredAttrs())return r}return null}(c.node(-1).contentMatchAt(c.indexAfter(-1)));let p=s&&l?[{type:l,attrs:d}]:void 0,h=(0,o.Ax)(t.doc,t.mapping.map(c.pos),1,p);if(p||h||!(0,o.Ax)(t.doc,t.mapping.map(c.pos),1,l?[{type:l}]:void 0)||(h=!0,p=l?[{type:l,attrs:d}]:void 0),h&&(t.split(t.mapping.map(c.pos),1,p),l&&!s&&!c.parentOffset&&c.parent.type!==l)){const e=t.mapping.map(c.before()),r=t.doc.resolve(e);c.node(-1).canReplaceWith(r.index(),r.index()+1,l)&&t.setNodeMarkup(t.mapping.map(c.before()),l)}e&&Ae(r,i.extensionManager.splittableMarks),t.scrollIntoView()}return!0},splitListItem:e=>({tr:t,state:r,dispatch:s,editor:a})=>{var l;const c=I(e,r.schema),{$from:u,$to:d}=r.selection,p=r.selection.node;if(p&&p.isBlock||u.depth<2||!u.sameParent(d))return!1;const h=u.node(-1);if(h.type!==c)return!1;const f=a.extensionManager.attributes;if(0===u.parent.content.size&&u.node(-1).childCount===u.indexAfter(-1)){if(2===u.depth||u.node(-3).type!==c||u.index(-2)!==u.node(-2).childCount-1)return!1;if(s){let e=i.HY.empty;const r=u.index(-1)?1:u.index(-2)?2:3;for(let t=u.depth-r;t>=u.depth-3;t-=1)e=i.HY.from(u.node(t).copy(e));const s=u.indexAfter(-1)<u.node(-2).childCount?1:u.indexAfter(-2)<u.node(-3).childCount?2:3,o=ke(f,u.node().type.name,u.node().attrs),a=(null===(l=c.contentMatch.defaultType)||void 0===l?void 0:l.createAndFill(o))||void 0;e=e.append(i.HY.from(c.createAndFill(null,a)||void 0));const d=u.before(u.depth-(r-1));t.replace(d,u.after(-s),new i.p2(e,4-r,0));let p=-1;t.doc.nodesBetween(d,t.doc.content.size,((e,t)=>{if(p>-1)return!1;e.isTextblock&&0===e.content.size&&(p=t+1)})),p>-1&&t.setSelection(n.Bs.near(t.doc.resolve(p))),t.scrollIntoView()}return!0}const m=d.pos===u.end()?h.contentMatchAt(0).defaultType:null,g=ke(f,h.type.name,h.attrs),y=ke(f,u.node().type.name,u.node().attrs);t.delete(u.pos,d.pos);const v=m?[{type:c,attrs:g},{type:m,attrs:y}]:[{type:c,attrs:g}];if(!(0,o.Ax)(t.doc,u.pos,2))return!1;if(s){const{selection:e,storedMarks:n}=r,{splittableMarks:i}=a.extensionManager,o=n||e.$to.parentOffset&&e.$from.marks();if(t.split(u.pos,2,v).scrollIntoView(),!o||!s)return!0;const l=o.filter((e=>i.includes(e.type.name)));t.ensureMarks(l)}return!0},toggleList:(e,t,r,n={})=>({editor:s,tr:i,state:o,dispatch:a,chain:l,commands:c,can:u})=>{const{extensions:d,splittableMarks:p}=s.extensionManager,h=I(e,o.schema),f=I(t,o.schema),{selection:m,storedMarks:g}=o,{$from:y,$to:v}=m,b=y.blockRange(v),w=g||m.$to.parentOffset&&m.$from.marks();if(!b)return!1;const x=be((e=>Se(e.type.name,d)))(m);if(b.depth>=1&&x&&b.depth-x.depth<=1){if(x.node.type===h)return c.liftListItem(f);if(Se(x.node.type.name,d)&&h.validContent(x.node.content)&&a)return l().command((()=>(i.setNodeMarkup(x.pos,h),!0))).command((()=>Ce(i,h))).command((()=>Ee(i,h))).run()}return r&&w&&a?l().command((()=>{const e=u().wrapInList(h,n),t=w.filter((e=>p.includes(e.type.name)));return i.ensureMarks(t),!!e||c.clearNodes()})).wrapInList(h,n).command((()=>Ce(i,h))).command((()=>Ee(i,h))).run():l().command((()=>!!u().wrapInList(h,n)||c.clearNodes())).wrapInList(h,n).command((()=>Ce(i,h))).command((()=>Ee(i,h))).run()},toggleMark:(e,t={},r={})=>({state:n,commands:s})=>{const{extendEmptyMarkRange:i=!1}=r,o=le(e,n.schema);return function(e,t,r={}){const{empty:n,ranges:s}=e.selection,i=t?le(t,e.schema):null;if(n)return!!(e.storedMarks||e.selection.$from.marks()).filter((e=>!i||i.name===e.type.name)).find((e=>se(e.attrs,r,{strict:!1})));let o=0;const a=[];if(s.forEach((({$from:t,$to:r})=>{const n=t.pos,s=r.pos;e.doc.nodesBetween(n,s,((e,t)=>{if(!e.isText&&!e.marks.length)return;const r=Math.max(n,t),i=Math.min(s,t+e.nodeSize);o+=i-r,a.push(...e.marks.map((e=>({mark:e,from:r,to:i}))))}))})),0===o)return!1;const l=a.filter((e=>!i||i.name===e.mark.type.name)).filter((e=>se(e.mark.attrs,r,{strict:!1}))).reduce(((e,t)=>e+t.to-t.from),0),c=a.filter((e=>!i||e.mark.type!==i&&e.mark.type.excludes(i))).reduce(((e,t)=>e+t.to-t.from),0);return(l>0?l+c:l)>=o}(n,o,t)?s.unsetMark(o,{extendEmptyMarkRange:i}):s.setMark(o,t)},toggleNode:(e,t,r={})=>({state:n,commands:s})=>{const i=I(e,n.schema),o=I(t,n.schema);return me(n,i,r)?s.setNode(o):s.setNode(i,r)},toggleWrap:(e,t={})=>({state:r,commands:n})=>{const s=I(e,r.schema);return me(r,s,t)?n.lift(s):n.wrapIn(s,t)},undoInputRule:()=>({state:e,dispatch:t})=>{const r=e.plugins;for(let n=0;n<r.length;n+=1){const s=r[n];let i;if(s.spec.isInputRules&&(i=s.getState(e))){if(t){const t=e.tr,r=i.transform;for(let e=r.steps.length-1;e>=0;e-=1)t.step(r.steps[e].invert(r.docs[e]));if(i.text){const r=t.doc.resolve(i.from).marks();t.replaceWith(i.from,i.to,e.schema.text(i.text,r))}else t.delete(i.from,i.to)}return!0}}return!1},unsetAllMarks:()=>({tr:e,dispatch:t})=>{const{selection:r}=e,{empty:n,ranges:s}=r;return n||t&&s.forEach((t=>{e.removeMark(t.$from.pos,t.$to.pos)})),!0},unsetMark:(e,t={})=>({tr:r,state:n,dispatch:s})=>{var i;const{extendEmptyMarkRange:o=!1}=t,{selection:a}=r,l=le(e,n.schema),{$from:c,empty:u,ranges:d}=a;if(!s)return!0;if(u&&o){let{from:e,to:t}=a;const n=null===(i=c.marks().find((e=>e.type===l)))||void 0===i?void 0:i.attrs,s=ae(c,l,n);s&&(e=s.from,t=s.to),r.removeMark(e,t,l)}else d.forEach((e=>{r.removeMark(e.$from.pos,e.$to.pos,l)}));return r.removeStoredMark(l),!0},updateAttributes:(e,t={})=>({tr:r,state:n,dispatch:s})=>{let i=null,o=null;const a=ge("string"==typeof e?e:e.name,n.schema);return!!a&&("node"===a&&(i=I(e,n.schema)),"mark"===a&&(o=le(e,n.schema)),s&&r.selection.ranges.forEach((e=>{const s=e.$from.pos,a=e.$to.pos;n.doc.nodesBetween(s,a,((e,n)=>{i&&i===e.type&&r.setNodeMarkup(n,void 0,{...e.attrs,...t}),o&&e.marks.length&&e.marks.forEach((i=>{if(o===i.type){const l=Math.max(n,s),c=Math.min(n+e.nodeSize,a);r.addMark(l,c,o.create({...i.attrs,...t}))}}))}))})),!0)},wrapIn:(e,t={})=>({state:r,dispatch:n})=>function(e,t=null){return function(r,n){let{$from:s,$to:i}=r.selection,a=s.blockRange(i),l=a&&(0,o.nd)(a,e,t);return!!l&&(n&&n(r.tr.wrap(a,l).scrollIntoView()),!0)}}(I(e,r.schema),t)(r,n),wrapInList:(e,t={})=>({state:r,dispatch:n})=>function(e,t=null){return function(r,n){let{$from:s,$to:a}=r.selection,l=s.blockRange(a),c=!1,u=l;if(!l)return!1;if(l.depth>=2&&s.node(l.depth-1).type.compatibleContent(e)&&0==l.startIndex){if(0==s.index(l.depth-1))return!1;let e=r.doc.resolve(l.start-2);u=new i.Ts(e,e,l.depth),l.endIndex<l.parent.childCount&&(l=new i.Ts(s,r.doc.resolve(a.end(l.depth)),l.depth)),c=!0}let d=(0,o.nd)(u,e,t,l);return!!d&&(n&&n(function(e,t,r,n,s){let a=i.HY.empty;for(let e=r.length-1;e>=0;e--)a=i.HY.from(r[e].type.create(r[e].attrs,a));e.step(new o.FC(t.start-(n?2:0),t.end,t.start,t.end,new i.p2(a,0,0),r.length,!0));let l=0;for(let e=0;e<r.length;e++)r[e].type==s&&(l=e+1);let c=r.length-l,u=t.start+r.length-(n?2:0),d=t.parent;for(let r=t.startIndex,n=t.endIndex,s=!0;r<n;r++,s=!1)!s&&(0,o.Ax)(e.doc,u,c)&&(e.split(u,c),u+=2*c),u+=d.child(r).nodeSize;return e}(r.tr,l,d,c,e).scrollIntoView()),!0)}}(I(e,r.schema),t)(r,n)});function Ne(e){return new G({find:e.find,handler:({state:t,range:r,match:n})=>{const s=F(e.getAttributes,void 0,n);if(!1===s||null===s)return null;const{tr:i}=t,o=n[n.length-1],a=n[0];if(o){const n=a.search(/\S/),l=r.from+a.indexOf(o),c=l+o.length;if(xe(r.from,r.to,t.doc).filter((t=>t.mark.type.excluded.find((r=>r===e.type&&r!==t.mark.type)))).filter((e=>e.to>l)).length)return null;c<r.to&&i.delete(c,r.to),l>r.from&&i.delete(r.from+n,l);const u=r.from+n+o.length;i.addMark(r.from+n,u,e.type.create(s||{})),i.removeStoredMark(e.type)}}})}function De(e){return new G({find:e.find,handler:({state:t,range:r,match:n})=>{const s=F(e.getAttributes,void 0,n)||{},{tr:i}=t,o=r.from;let a=r.to;const l=e.type.create(s);if(n[1]){let e=o+n[0].lastIndexOf(n[1]);e>a?e=a:a=e+n[1].length;const t=n[0][n[0].length-1];i.insertText(t,o+n[0].length-1),i.replaceWith(e,a,l)}else n[0]&&i.insert(o-1,e.type.create(s)).delete(i.mapping.map(o),i.mapping.map(a));i.scrollIntoView()}})}function Me(e){return new G({find:e.find,handler:({state:t,range:r,match:n})=>{const s=t.doc.resolve(r.from),i=F(e.getAttributes,void 0,n)||{};if(!s.node(-1).canReplaceWith(s.index(-1),s.indexAfter(-1),e.type))return null;t.tr.delete(r.from,r.to).setBlockType(r.from,r.from,e.type,i)}})}function _e(e){return new G({find:e.find,handler:({state:t,range:r,match:n,chain:s})=>{const i=F(e.getAttributes,void 0,n)||{},a=t.tr.delete(r.from,r.to),l=a.doc.resolve(r.from).blockRange(),c=l&&(0,o.nd)(l,e.type,i);if(!c)return null;if(a.wrap(l,c),e.keepMarks&&e.editor){const{selection:r,storedMarks:n}=t,{splittableMarks:s}=e.editor.extensionManager,i=n||r.$to.parentOffset&&r.$from.marks();if(i){const e=i.filter((e=>s.includes(e.type.name)));a.ensureMarks(e)}}if(e.keepAttributes){const t="bulletList"===e.type.name||"orderedList"===e.type.name?"listItem":"taskList";s().updateAttributes(t,i).run()}const u=a.doc.resolve(r.from-1).nodeBefore;u&&u.type===e.type&&(0,o.Mn)(a.doc,r.from-1)&&(!e.joinPredicate||e.joinPredicate(n,u))&&a.join(r.from-1)}})}re.create({name:"commands",addCommands:()=>({...Te})}),re.create({name:"editable",addProseMirrorPlugins(){return[new n.Sy({key:new n.H$("editable"),props:{editable:()=>this.editor.options.editable}})]}}),re.create({name:"focusEvents",addProseMirrorPlugins(){const{editor:e}=this;return[new n.Sy({key:new n.H$("focusEvents"),props:{handleDOMEvents:{focus:(t,r)=>{e.isFocused=!0;const n=e.state.tr.setMeta("focus",{event:r}).setMeta("addToHistory",!1);return t.dispatch(n),!1},blur:(t,r)=>{e.isFocused=!1;const n=e.state.tr.setMeta("blur",{event:r}).setMeta("addToHistory",!1);return t.dispatch(n),!1}}}})]}}),re.create({name:"keymap",addKeyboardShortcuts(){const e=()=>this.editor.commands.first((({commands:e})=>[()=>e.undoInputRule(),()=>e.command((({tr:t})=>{const{selection:r,doc:s}=t,{empty:i,$anchor:o}=r,{pos:a,parent:l}=o,c=o.parent.isTextblock?t.doc.resolve(a-1):o,u=c.parent.type.spec.isolating,d=o.pos-o.parentOffset,p=u&&1===c.parent.childCount?d===o.pos:n.Y1.atStart(s).from===a;return!(!(i&&p&&l.type.isTextblock)||l.textContent.length)&&e.clearNodes()})),()=>e.deleteSelection(),()=>e.joinBackward(),()=>e.selectNodeBackward()])),t=()=>this.editor.commands.first((({commands:e})=>[()=>e.deleteSelection(),()=>e.deleteCurrentNode(),()=>e.joinForward(),()=>e.selectNodeForward()])),r={Enter:()=>this.editor.commands.first((({commands:e})=>[()=>e.newlineInCode(),()=>e.createParagraphNear(),()=>e.liftEmptyBlock(),()=>e.splitBlock()])),"Mod-Enter":()=>this.editor.commands.exitCode(),Backspace:e,"Mod-Backspace":e,"Shift-Backspace":e,Delete:t,"Mod-Delete":t,"Mod-a":()=>this.editor.commands.selectAll()},s={...r},i={...r,"Ctrl-h":e,"Alt-Backspace":e,"Ctrl-d":t,"Ctrl-Alt-Backspace":t,"Alt-Delete":t,"Alt-d":t,"Ctrl-a":()=>this.editor.commands.selectTextblockStart(),"Ctrl-e":()=>this.editor.commands.selectTextblockEnd()};return de()||fe()?i:s},addProseMirrorPlugins(){return[new n.Sy({key:new n.H$("clearDocument"),appendTransaction:(e,t,r)=>{if(!e.some((e=>e.docChanged))||t.doc.eq(r.doc))return;const{empty:s,from:i,to:o}=t.selection,a=n.Y1.atStart(t.doc).from,l=n.Y1.atEnd(t.doc).to;if(s||i!==a||o!==l)return;if(0!==r.doc.textBetween(0,r.doc.content.size," "," ").length)return;const c=r.tr,u=_({state:r,transaction:c}),{commands:d}=new O({editor:this.editor,state:u});return d.clearNodes(),c.steps.length?c:void 0}})]}}),re.create({name:"tabindex",addProseMirrorPlugins(){return[new n.Sy({key:new n.H$("tabindex"),props:{attributes:this.editor.isEditable?{tabindex:"0"}:{}}})]}});class Oe{constructor(e={}){this.type="mark",this.name="mark",this.parent=null,this.child=null,this.config={name:this.name,defaultOptions:{}},this.config={...this.config,...e},this.name=this.config.name,e.defaultOptions&&console.warn(`[tiptap warn]: BREAKING CHANGE: "defaultOptions" is deprecated. Please use "addOptions" instead. Found in extension: "${this.name}".`),this.options=this.config.defaultOptions,this.config.addOptions&&(this.options=F(q(this,"addOptions",{name:this.name}))),this.storage=F(q(this,"addStorage",{name:this.name,options:this.options}))||{}}static create(e={}){return new Oe(e)}configure(e={}){const t=this.extend();return t.options=te(this.options,e),t.storage=F(q(t,"addStorage",{name:t.name,options:t.options})),t}extend(e={}){const t=new Oe(e);return t.parent=this,this.child=t,t.name=e.name?e.name:t.parent.name,e.defaultOptions&&console.warn(`[tiptap warn]: BREAKING CHANGE: "defaultOptions" is deprecated. Please use "addOptions" instead. Found in extension: "${t.name}".`),t.options=F(q(t,"addOptions",{name:t.name})),t.storage=F(q(t,"addStorage",{name:t.name,options:t.options})),t}static handleExit({editor:e,mark:t}){const{tr:r}=e.state,n=e.state.selection.$from;if(n.pos===n.end()){const s=n.marks();if(!s.find((e=>(null==e?void 0:e.type.name)===t.name)))return!1;const i=s.find((e=>(null==e?void 0:e.type.name)===t.name));return i&&r.removeStoredMark(i),r.insertText(" ",n.pos),e.view.dispatch(r),!0}return!1}}class qe{constructor(e={}){this.type="node",this.name="node",this.parent=null,this.child=null,this.config={name:this.name,defaultOptions:{}},this.config={...this.config,...e},this.name=this.config.name,e.defaultOptions&&console.warn(`[tiptap warn]: BREAKING CHANGE: "defaultOptions" is deprecated. Please use "addOptions" instead. Found in extension: "${this.name}".`),this.options=this.config.defaultOptions,this.config.addOptions&&(this.options=F(q(this,"addOptions",{name:this.name}))),this.storage=F(q(this,"addStorage",{name:this.name,options:this.options}))||{}}static create(e={}){return new qe(e)}configure(e={}){const t=this.extend();return t.options=te(this.options,e),t.storage=F(q(t,"addStorage",{name:t.name,options:t.options})),t}extend(e={}){const t=new qe(e);return t.parent=this,this.child=t,t.name=e.name?e.name:t.parent.name,e.defaultOptions&&console.warn(`[tiptap warn]: BREAKING CHANGE: "defaultOptions" is deprecated. Please use "addOptions" instead. Found in extension: "${t.name}".`),t.options=F(q(t,"addOptions",{name:t.name})),t.storage=F(q(t,"addStorage",{name:t.name,options:t.options})),t}}function Le(e){return new W({find:e.find,handler:({state:t,range:r,match:n,pasteEvent:s})=>{const i=F(e.getAttributes,void 0,n,s);if(!1===i||null===i)return null;const{tr:o}=t,a=n[n.length-1],l=n[0];let c=r.to;if(a){const n=l.search(/\S/),s=r.from+l.indexOf(a),u=s+a.length;if(xe(r.from,r.to,t.doc).filter((t=>t.mark.type.excluded.find((r=>r===e.type&&r!==t.mark.type)))).filter((e=>e.to>s)).length)return null;u<r.to&&o.delete(u,r.to),s>r.from&&o.delete(r.from+n,s),c=r.from+n+a.length,o.addMark(r.from+n,c,e.type.create(i||{})),o.removeStoredMark(e.type)}}})}},633:(e,t,r)=>{"use strict";r.d(t,{Z:()=>n}),r(82);const n=r(881).hj.create({name:"color",addOptions:()=>({types:["textStyle"]}),addGlobalAttributes(){return[{types:this.options.types,attributes:{color:{default:null,parseHTML:e=>{var t;return null===(t=e.style.color)||void 0===t?void 0:t.replace(/['"]+/g,"")},renderHTML:e=>e.color?{style:`color: ${e.color}`}:{}}}}]},addCommands:()=>({setColor:e=>({chain:t})=>t().setMark("textStyle",{color:e}).run(),unsetColor:()=>({chain:e})=>e().setMark("textStyle",{color:null}).removeEmptyTextStyle().run()})})},686:(e,t,r)=>{"use strict";r.d(t,{Z:()=>n});const n=r(881).hj.create({name:"textAlign",addOptions:()=>({types:[],alignments:["left","center","right","justify"],defaultAlignment:"left"}),addGlobalAttributes(){return[{types:this.options.types,attributes:{textAlign:{default:this.options.defaultAlignment,parseHTML:e=>e.style.textAlign||this.options.defaultAlignment,renderHTML:e=>e.textAlign===this.options.defaultAlignment?{}:{style:`text-align: ${e.textAlign}`}}}}]},addCommands(){return{setTextAlign:e=>({commands:t})=>!!this.options.alignments.includes(e)&&this.options.types.every((r=>t.updateAttributes(r,{textAlign:e}))),unsetTextAlign:()=>({commands:e})=>this.options.types.every((t=>e.resetAttributes(t,"textAlign")))}},addKeyboardShortcuts(){return{"Mod-Shift-l":()=>this.editor.commands.setTextAlign("left"),"Mod-Shift-e":()=>this.editor.commands.setTextAlign("center"),"Mod-Shift-r":()=>this.editor.commands.setTextAlign("right"),"Mod-Shift-j":()=>this.editor.commands.setTextAlign("justify")}}})},82:(e,t,r)=>{"use strict";r.d(t,{Z:()=>s});var n=r(881);const s=n.vc.create({name:"textStyle",addOptions:()=>({HTMLAttributes:{}}),parseHTML:()=>[{tag:"span",getAttrs:e=>!!e.hasAttribute("style")&&{}}],renderHTML({HTMLAttributes:e}){return["span",(0,n.P1)(this.options.HTMLAttributes,e),0]},addCommands(){return{removeEmptyTextStyle:()=>({state:e,commands:t})=>{const r=(0,n.Jo)(e,this.type);return!!Object.entries(r).some((([,e])=>!!e))||t.unsetMark(this.name)}}}})},983:(e,t,r)=>{"use strict";r.d(t,{Z:()=>s});var n=r(881);const s=n.vc.create({name:"underline",addOptions:()=>({HTMLAttributes:{}}),parseHTML:()=>[{tag:"u"},{style:"text-decoration",consuming:!1,getAttrs:e=>!!e.includes("underline")&&{}}],renderHTML({HTMLAttributes:e}){return["u",(0,n.P1)(this.options.HTMLAttributes,e),0]},addCommands(){return{setUnderline:()=>({commands:e})=>e.setMark(this.name),toggleUnderline:()=>({commands:e})=>e.toggleMark(this.name),unsetUnderline:()=>({commands:e})=>e.unsetMark(this.name)}},addKeyboardShortcuts(){return{"Mod-u":()=>this.editor.commands.toggleUnderline(),"Mod-U":()=>this.editor.commands.toggleUnderline()}}})},111:(e,t,r)=>{"use strict";r.d(t,{a:()=>be});var n=r(881),s=r(676),i=/[\uD800-\uDBFF][\uDC00-\uDFFF]/g,o=/[\x01-\x7F]/g,a=/[\x01-\t\x0B\f\x0E-\x1F\x7F\x81\x8D\x8F\x90\x9D\xA0-\uFFFF]/g,l=/<\u20D2|=\u20E5|>\u20D2|\u205F\u200A|\u219D\u0338|\u2202\u0338|\u2220\u20D2|\u2229\uFE00|\u222A\uFE00|\u223C\u20D2|\u223D\u0331|\u223E\u0333|\u2242\u0338|\u224B\u0338|\u224D\u20D2|\u224E\u0338|\u224F\u0338|\u2250\u0338|\u2261\u20E5|\u2264\u20D2|\u2265\u20D2|\u2266\u0338|\u2267\u0338|\u2268\uFE00|\u2269\uFE00|\u226A\u0338|\u226A\u20D2|\u226B\u0338|\u226B\u20D2|\u227F\u0338|\u2282\u20D2|\u2283\u20D2|\u228A\uFE00|\u228B\uFE00|\u228F\u0338|\u2290\u0338|\u2293\uFE00|\u2294\uFE00|\u22B4\u20D2|\u22B5\u20D2|\u22D8\u0338|\u22D9\u0338|\u22DA\uFE00|\u22DB\uFE00|\u22F5\u0338|\u22F9\u0338|\u2933\u0338|\u29CF\u0338|\u29D0\u0338|\u2A6D\u0338|\u2A70\u0338|\u2A7D\u0338|\u2A7E\u0338|\u2AA1\u0338|\u2AA2\u0338|\u2AAC\uFE00|\u2AAD\uFE00|\u2AAF\u0338|\u2AB0\u0338|\u2AC5\u0338|\u2AC6\u0338|\u2ACB\uFE00|\u2ACC\uFE00|\u2AFD\u20E5|[\xA0-\u0113\u0116-\u0122\u0124-\u012B\u012E-\u014D\u0150-\u017E\u0192\u01B5\u01F5\u0237\u02C6\u02C7\u02D8-\u02DD\u0311\u0391-\u03A1\u03A3-\u03A9\u03B1-\u03C9\u03D1\u03D2\u03D5\u03D6\u03DC\u03DD\u03F0\u03F1\u03F5\u03F6\u0401-\u040C\u040E-\u044F\u0451-\u045C\u045E\u045F\u2002-\u2005\u2007-\u2010\u2013-\u2016\u2018-\u201A\u201C-\u201E\u2020-\u2022\u2025\u2026\u2030-\u2035\u2039\u203A\u203E\u2041\u2043\u2044\u204F\u2057\u205F-\u2063\u20AC\u20DB\u20DC\u2102\u2105\u210A-\u2113\u2115-\u211E\u2122\u2124\u2127-\u2129\u212C\u212D\u212F-\u2131\u2133-\u2138\u2145-\u2148\u2153-\u215E\u2190-\u219B\u219D-\u21A7\u21A9-\u21AE\u21B0-\u21B3\u21B5-\u21B7\u21BA-\u21DB\u21DD\u21E4\u21E5\u21F5\u21FD-\u2205\u2207-\u2209\u220B\u220C\u220F-\u2214\u2216-\u2218\u221A\u221D-\u2238\u223A-\u2257\u2259\u225A\u225C\u225F-\u2262\u2264-\u228B\u228D-\u229B\u229D-\u22A5\u22A7-\u22B0\u22B2-\u22BB\u22BD-\u22DB\u22DE-\u22E3\u22E6-\u22F7\u22F9-\u22FE\u2305\u2306\u2308-\u2310\u2312\u2313\u2315\u2316\u231C-\u231F\u2322\u2323\u232D\u232E\u2336\u233D\u233F\u237C\u23B0\u23B1\u23B4-\u23B6\u23DC-\u23DF\u23E2\u23E7\u2423\u24C8\u2500\u2502\u250C\u2510\u2514\u2518\u251C\u2524\u252C\u2534\u253C\u2550-\u256C\u2580\u2584\u2588\u2591-\u2593\u25A1\u25AA\u25AB\u25AD\u25AE\u25B1\u25B3-\u25B5\u25B8\u25B9\u25BD-\u25BF\u25C2\u25C3\u25CA\u25CB\u25EC\u25EF\u25F8-\u25FC\u2605\u2606\u260E\u2640\u2642\u2660\u2663\u2665\u2666\u266A\u266D-\u266F\u2713\u2717\u2720\u2736\u2758\u2772\u2773\u27C8\u27C9\u27E6-\u27ED\u27F5-\u27FA\u27FC\u27FF\u2902-\u2905\u290C-\u2913\u2916\u2919-\u2920\u2923-\u292A\u2933\u2935-\u2939\u293C\u293D\u2945\u2948-\u294B\u294E-\u2976\u2978\u2979\u297B-\u297F\u2985\u2986\u298B-\u2996\u299A\u299C\u299D\u29A4-\u29B7\u29B9\u29BB\u29BC\u29BE-\u29C5\u29C9\u29CD-\u29D0\u29DC-\u29DE\u29E3-\u29E5\u29EB\u29F4\u29F6\u2A00-\u2A02\u2A04\u2A06\u2A0C\u2A0D\u2A10-\u2A17\u2A22-\u2A27\u2A29\u2A2A\u2A2D-\u2A31\u2A33-\u2A3C\u2A3F\u2A40\u2A42-\u2A4D\u2A50\u2A53-\u2A58\u2A5A-\u2A5D\u2A5F\u2A66\u2A6A\u2A6D-\u2A75\u2A77-\u2A9A\u2A9D-\u2AA2\u2AA4-\u2AB0\u2AB3-\u2AC8\u2ACB\u2ACC\u2ACF-\u2ADB\u2AE4\u2AE6-\u2AE9\u2AEB-\u2AF3\u2AFD\uFB00-\uFB04]|\uD835[\uDC9C\uDC9E\uDC9F\uDCA2\uDCA5\uDCA6\uDCA9-\uDCAC\uDCAE-\uDCB9\uDCBB\uDCBD-\uDCC3\uDCC5-\uDCCF\uDD04\uDD05\uDD07-\uDD0A\uDD0D-\uDD14\uDD16-\uDD1C\uDD1E-\uDD39\uDD3B-\uDD3E\uDD40-\uDD44\uDD46\uDD4A-\uDD50\uDD52-\uDD6B]/g,c={"­":"shy","‌":"zwnj","‍":"zwj","‎":"lrm","⁣":"ic","⁢":"it","⁡":"af","‏":"rlm","​":"ZeroWidthSpace","⁠":"NoBreak","̑":"DownBreve","⃛":"tdot","⃜":"DotDot","\t":"Tab","\n":"NewLine"," ":"puncsp"," ":"MediumSpace"," ":"thinsp"," ":"hairsp"," ":"emsp13"," ":"ensp"," ":"emsp14"," ":"emsp"," ":"numsp"," ":"nbsp","  ":"ThickSpace","‾":"oline",_:"lowbar","‐":"dash","–":"ndash","—":"mdash","―":"horbar",",":"comma",";":"semi","⁏":"bsemi",":":"colon","⩴":"Colone","!":"excl","¡":"iexcl","?":"quest","¿":"iquest",".":"period","‥":"nldr","…":"mldr","·":"middot","'":"apos","‘":"lsquo","’":"rsquo","‚":"sbquo","‹":"lsaquo","›":"rsaquo",'"':"quot","“":"ldquo","”":"rdquo","„":"bdquo","«":"laquo","»":"raquo","(":"lpar",")":"rpar","[":"lsqb","]":"rsqb","{":"lcub","}":"rcub","⌈":"lceil","⌉":"rceil","⌊":"lfloor","⌋":"rfloor","⦅":"lopar","⦆":"ropar","⦋":"lbrke","⦌":"rbrke","⦍":"lbrkslu","⦎":"rbrksld","⦏":"lbrksld","⦐":"rbrkslu","⦑":"langd","⦒":"rangd","⦓":"lparlt","⦔":"rpargt","⦕":"gtlPar","⦖":"ltrPar","⟦":"lobrk","⟧":"robrk","⟨":"lang","⟩":"rang","⟪":"Lang","⟫":"Rang","⟬":"loang","⟭":"roang","❲":"lbbrk","❳":"rbbrk","‖":"Vert","§":"sect","¶":"para","@":"commat","*":"ast","/":"sol",undefined:null,"&":"amp","#":"num","%":"percnt","‰":"permil","‱":"pertenk","†":"dagger","‡":"Dagger","•":"bull","⁃":"hybull","′":"prime","″":"Prime","‴":"tprime","⁗":"qprime","‵":"bprime","⁁":"caret","`":"grave","´":"acute","˜":"tilde","^":"Hat","¯":"macr","˘":"breve","˙":"dot","¨":"die","˚":"ring","˝":"dblac","¸":"cedil","˛":"ogon",ˆ:"circ",ˇ:"caron","°":"deg","©":"copy","®":"reg","℗":"copysr",℘:"wp","℞":"rx","℧":"mho","℩":"iiota","←":"larr","↚":"nlarr","→":"rarr","↛":"nrarr","↑":"uarr","↓":"darr","↔":"harr","↮":"nharr","↕":"varr","↖":"nwarr","↗":"nearr","↘":"searr","↙":"swarr","↝":"rarrw","↝̸":"nrarrw","↞":"Larr","↟":"Uarr","↠":"Rarr","↡":"Darr","↢":"larrtl","↣":"rarrtl","↤":"mapstoleft","↥":"mapstoup","↦":"map","↧":"mapstodown","↩":"larrhk","↪":"rarrhk","↫":"larrlp","↬":"rarrlp","↭":"harrw","↰":"lsh","↱":"rsh","↲":"ldsh","↳":"rdsh","↵":"crarr","↶":"cularr","↷":"curarr","↺":"olarr","↻":"orarr","↼":"lharu","↽":"lhard","↾":"uharr","↿":"uharl","⇀":"rharu","⇁":"rhard","⇂":"dharr","⇃":"dharl","⇄":"rlarr","⇅":"udarr","⇆":"lrarr","⇇":"llarr","⇈":"uuarr","⇉":"rrarr","⇊":"ddarr","⇋":"lrhar","⇌":"rlhar","⇐":"lArr","⇍":"nlArr","⇑":"uArr","⇒":"rArr","⇏":"nrArr","⇓":"dArr","⇔":"iff","⇎":"nhArr","⇕":"vArr","⇖":"nwArr","⇗":"neArr","⇘":"seArr","⇙":"swArr","⇚":"lAarr","⇛":"rAarr","⇝":"zigrarr","⇤":"larrb","⇥":"rarrb","⇵":"duarr","⇽":"loarr","⇾":"roarr","⇿":"hoarr","∀":"forall","∁":"comp","∂":"part","∂̸":"npart","∃":"exist","∄":"nexist","∅":"empty","∇":"Del","∈":"in","∉":"notin","∋":"ni","∌":"notni","϶":"bepsi","∏":"prod","∐":"coprod","∑":"sum","+":"plus","±":"pm","÷":"div","×":"times","<":"lt","≮":"nlt","<⃒":"nvlt","=":"equals","≠":"ne","=⃥":"bne","⩵":"Equal",">":"gt","≯":"ngt",">⃒":"nvgt","¬":"not","|":"vert","¦":"brvbar","−":"minus","∓":"mp","∔":"plusdo","⁄":"frasl","∖":"setmn","∗":"lowast","∘":"compfn","√":"Sqrt","∝":"prop","∞":"infin","∟":"angrt","∠":"ang","∠⃒":"nang","∡":"angmsd","∢":"angsph","∣":"mid","∤":"nmid","∥":"par","∦":"npar","∧":"and","∨":"or","∩":"cap","∩︀":"caps","∪":"cup","∪︀":"cups","∫":"int","∬":"Int","∭":"tint","⨌":"qint","∮":"oint","∯":"Conint","∰":"Cconint","∱":"cwint","∲":"cwconint","∳":"awconint","∴":"there4","∵":"becaus","∶":"ratio","∷":"Colon","∸":"minusd","∺":"mDDot","∻":"homtht","∼":"sim","≁":"nsim","∼⃒":"nvsim","∽":"bsim","∽̱":"race","∾":"ac","∾̳":"acE","∿":"acd","≀":"wr","≂":"esim","≂̸":"nesim","≃":"sime","≄":"nsime","≅":"cong","≇":"ncong","≆":"simne","≈":"ap","≉":"nap","≊":"ape","≋":"apid","≋̸":"napid","≌":"bcong","≍":"CupCap","≭":"NotCupCap","≍⃒":"nvap","≎":"bump","≎̸":"nbump","≏":"bumpe","≏̸":"nbumpe","≐":"doteq","≐̸":"nedot","≑":"eDot","≒":"efDot","≓":"erDot","≔":"colone","≕":"ecolon","≖":"ecir","≗":"cire","≙":"wedgeq","≚":"veeeq","≜":"trie","≟":"equest","≡":"equiv","≢":"nequiv","≡⃥":"bnequiv","≤":"le","≰":"nle","≤⃒":"nvle","≥":"ge","≱":"nge","≥⃒":"nvge","≦":"lE","≦̸":"nlE","≧":"gE","≧̸":"ngE","≨︀":"lvnE","≨":"lnE","≩":"gnE","≩︀":"gvnE","≪":"ll","≪̸":"nLtv","≪⃒":"nLt","≫":"gg","≫̸":"nGtv","≫⃒":"nGt","≬":"twixt","≲":"lsim","≴":"nlsim","≳":"gsim","≵":"ngsim","≶":"lg","≸":"ntlg","≷":"gl","≹":"ntgl","≺":"pr","⊀":"npr","≻":"sc","⊁":"nsc","≼":"prcue","⋠":"nprcue","≽":"sccue","⋡":"nsccue","≾":"prsim","≿":"scsim","≿̸":"NotSucceedsTilde","⊂":"sub","⊄":"nsub","⊂⃒":"vnsub","⊃":"sup","⊅":"nsup","⊃⃒":"vnsup","⊆":"sube","⊈":"nsube","⊇":"supe","⊉":"nsupe","⊊︀":"vsubne","⊊":"subne","⊋︀":"vsupne","⊋":"supne","⊍":"cupdot","⊎":"uplus","⊏":"sqsub","⊏̸":"NotSquareSubset","⊐":"sqsup","⊐̸":"NotSquareSuperset","⊑":"sqsube","⋢":"nsqsube","⊒":"sqsupe","⋣":"nsqsupe","⊓":"sqcap","⊓︀":"sqcaps","⊔":"sqcup","⊔︀":"sqcups","⊕":"oplus","⊖":"ominus","⊗":"otimes","⊘":"osol","⊙":"odot","⊚":"ocir","⊛":"oast","⊝":"odash","⊞":"plusb","⊟":"minusb","⊠":"timesb","⊡":"sdotb","⊢":"vdash","⊬":"nvdash","⊣":"dashv","⊤":"top","⊥":"bot","⊧":"models","⊨":"vDash","⊭":"nvDash","⊩":"Vdash","⊮":"nVdash","⊪":"Vvdash","⊫":"VDash","⊯":"nVDash","⊰":"prurel","⊲":"vltri","⋪":"nltri","⊳":"vrtri","⋫":"nrtri","⊴":"ltrie","⋬":"nltrie","⊴⃒":"nvltrie","⊵":"rtrie","⋭":"nrtrie","⊵⃒":"nvrtrie","⊶":"origof","⊷":"imof","⊸":"mumap","⊹":"hercon","⊺":"intcal","⊻":"veebar","⊽":"barvee","⊾":"angrtvb","⊿":"lrtri","⋀":"Wedge","⋁":"Vee","⋂":"xcap","⋃":"xcup","⋄":"diam","⋅":"sdot","⋆":"Star","⋇":"divonx","⋈":"bowtie","⋉":"ltimes","⋊":"rtimes","⋋":"lthree","⋌":"rthree","⋍":"bsime","⋎":"cuvee","⋏":"cuwed","⋐":"Sub","⋑":"Sup","⋒":"Cap","⋓":"Cup","⋔":"fork","⋕":"epar","⋖":"ltdot","⋗":"gtdot","⋘":"Ll","⋘̸":"nLl","⋙":"Gg","⋙̸":"nGg","⋚︀":"lesg","⋚":"leg","⋛":"gel","⋛︀":"gesl","⋞":"cuepr","⋟":"cuesc","⋦":"lnsim","⋧":"gnsim","⋨":"prnsim","⋩":"scnsim","⋮":"vellip","⋯":"ctdot","⋰":"utdot","⋱":"dtdot","⋲":"disin","⋳":"isinsv","⋴":"isins","⋵":"isindot","⋵̸":"notindot","⋶":"notinvc","⋷":"notinvb","⋹":"isinE","⋹̸":"notinE","⋺":"nisd","⋻":"xnis","⋼":"nis","⋽":"notnivc","⋾":"notnivb","⌅":"barwed","⌆":"Barwed","⌌":"drcrop","⌍":"dlcrop","⌎":"urcrop","⌏":"ulcrop","⌐":"bnot","⌒":"profline","⌓":"profsurf","⌕":"telrec","⌖":"target","⌜":"ulcorn","⌝":"urcorn","⌞":"dlcorn","⌟":"drcorn","⌢":"frown","⌣":"smile","⌭":"cylcty","⌮":"profalar","⌶":"topbot","⌽":"ovbar","⌿":"solbar","⍼":"angzarr","⎰":"lmoust","⎱":"rmoust","⎴":"tbrk","⎵":"bbrk","⎶":"bbrktbrk","⏜":"OverParenthesis","⏝":"UnderParenthesis","⏞":"OverBrace","⏟":"UnderBrace","⏢":"trpezium","⏧":"elinters","␣":"blank","─":"boxh","│":"boxv","┌":"boxdr","┐":"boxdl","└":"boxur","┘":"boxul","├":"boxvr","┤":"boxvl","┬":"boxhd","┴":"boxhu","┼":"boxvh","═":"boxH","║":"boxV","╒":"boxdR","╓":"boxDr","╔":"boxDR","╕":"boxdL","╖":"boxDl","╗":"boxDL","╘":"boxuR","╙":"boxUr","╚":"boxUR","╛":"boxuL","╜":"boxUl","╝":"boxUL","╞":"boxvR","╟":"boxVr","╠":"boxVR","╡":"boxvL","╢":"boxVl","╣":"boxVL","╤":"boxHd","╥":"boxhD","╦":"boxHD","╧":"boxHu","╨":"boxhU","╩":"boxHU","╪":"boxvH","╫":"boxVh","╬":"boxVH","▀":"uhblk","▄":"lhblk","█":"block","░":"blk14","▒":"blk12","▓":"blk34","□":"squ","▪":"squf","▫":"EmptyVerySmallSquare","▭":"rect","▮":"marker","▱":"fltns","△":"xutri","▴":"utrif","▵":"utri","▸":"rtrif","▹":"rtri","▽":"xdtri","▾":"dtrif","▿":"dtri","◂":"ltrif","◃":"ltri","◊":"loz","○":"cir","◬":"tridot","◯":"xcirc","◸":"ultri","◹":"urtri","◺":"lltri","◻":"EmptySmallSquare","◼":"FilledSmallSquare","★":"starf","☆":"star","☎":"phone","♀":"female","♂":"male","♠":"spades","♣":"clubs","♥":"hearts","♦":"diams","♪":"sung","✓":"check","✗":"cross","✠":"malt","✶":"sext","❘":"VerticalSeparator","⟈":"bsolhsub","⟉":"suphsol","⟵":"xlarr","⟶":"xrarr","⟷":"xharr","⟸":"xlArr","⟹":"xrArr","⟺":"xhArr","⟼":"xmap","⟿":"dzigrarr","⤂":"nvlArr","⤃":"nvrArr","⤄":"nvHarr","⤅":"Map","⤌":"lbarr","⤍":"rbarr","⤎":"lBarr","⤏":"rBarr","⤐":"RBarr","⤑":"DDotrahd","⤒":"UpArrowBar","⤓":"DownArrowBar","⤖":"Rarrtl","⤙":"latail","⤚":"ratail","⤛":"lAtail","⤜":"rAtail","⤝":"larrfs","⤞":"rarrfs","⤟":"larrbfs","⤠":"rarrbfs","⤣":"nwarhk","⤤":"nearhk","⤥":"searhk","⤦":"swarhk","⤧":"nwnear","⤨":"toea","⤩":"tosa","⤪":"swnwar","⤳":"rarrc","⤳̸":"nrarrc","⤵":"cudarrr","⤶":"ldca","⤷":"rdca","⤸":"cudarrl","⤹":"larrpl","⤼":"curarrm","⤽":"cularrp","⥅":"rarrpl","⥈":"harrcir","⥉":"Uarrocir","⥊":"lurdshar","⥋":"ldrushar","⥎":"LeftRightVector","⥏":"RightUpDownVector","⥐":"DownLeftRightVector","⥑":"LeftUpDownVector","⥒":"LeftVectorBar","⥓":"RightVectorBar","⥔":"RightUpVectorBar","⥕":"RightDownVectorBar","⥖":"DownLeftVectorBar","⥗":"DownRightVectorBar","⥘":"LeftUpVectorBar","⥙":"LeftDownVectorBar","⥚":"LeftTeeVector","⥛":"RightTeeVector","⥜":"RightUpTeeVector","⥝":"RightDownTeeVector","⥞":"DownLeftTeeVector","⥟":"DownRightTeeVector","⥠":"LeftUpTeeVector","⥡":"LeftDownTeeVector","⥢":"lHar","⥣":"uHar","⥤":"rHar","⥥":"dHar","⥦":"luruhar","⥧":"ldrdhar","⥨":"ruluhar","⥩":"rdldhar","⥪":"lharul","⥫":"llhard","⥬":"rharul","⥭":"lrhard","⥮":"udhar","⥯":"duhar","⥰":"RoundImplies","⥱":"erarr","⥲":"simrarr","⥳":"larrsim","⥴":"rarrsim","⥵":"rarrap","⥶":"ltlarr","⥸":"gtrarr","⥹":"subrarr","⥻":"suplarr","⥼":"lfisht","⥽":"rfisht","⥾":"ufisht","⥿":"dfisht","⦚":"vzigzag","⦜":"vangrt","⦝":"angrtvbd","⦤":"ange","⦥":"range","⦦":"dwangle","⦧":"uwangle","⦨":"angmsdaa","⦩":"angmsdab","⦪":"angmsdac","⦫":"angmsdad","⦬":"angmsdae","⦭":"angmsdaf","⦮":"angmsdag","⦯":"angmsdah","⦰":"bemptyv","⦱":"demptyv","⦲":"cemptyv","⦳":"raemptyv","⦴":"laemptyv","⦵":"ohbar","⦶":"omid","⦷":"opar","⦹":"operp","⦻":"olcross","⦼":"odsold","⦾":"olcir","⦿":"ofcir","⧀":"olt","⧁":"ogt","⧂":"cirscir","⧃":"cirE","⧄":"solb","⧅":"bsolb","⧉":"boxbox","⧍":"trisb","⧎":"rtriltri","⧏":"LeftTriangleBar","⧏̸":"NotLeftTriangleBar","⧐":"RightTriangleBar","⧐̸":"NotRightTriangleBar","⧜":"iinfin","⧝":"infintie","⧞":"nvinfin","⧣":"eparsl","⧤":"smeparsl","⧥":"eqvparsl","⧫":"lozf","⧴":"RuleDelayed","⧶":"dsol","⨀":"xodot","⨁":"xoplus","⨂":"xotime","⨄":"xuplus","⨆":"xsqcup","⨍":"fpartint","⨐":"cirfnint","⨑":"awint","⨒":"rppolint","⨓":"scpolint","⨔":"npolint","⨕":"pointint","⨖":"quatint","⨗":"intlarhk","⨢":"pluscir","⨣":"plusacir","⨤":"simplus","⨥":"plusdu","⨦":"plussim","⨧":"plustwo","⨩":"mcomma","⨪":"minusdu","⨭":"loplus","⨮":"roplus","⨯":"Cross","⨰":"timesd","⨱":"timesbar","⨳":"smashp","⨴":"lotimes","⨵":"rotimes","⨶":"otimesas","⨷":"Otimes","⨸":"odiv","⨹":"triplus","⨺":"triminus","⨻":"tritime","⨼":"iprod","⨿":"amalg","⩀":"capdot","⩂":"ncup","⩃":"ncap","⩄":"capand","⩅":"cupor","⩆":"cupcap","⩇":"capcup","⩈":"cupbrcap","⩉":"capbrcup","⩊":"cupcup","⩋":"capcap","⩌":"ccups","⩍":"ccaps","⩐":"ccupssm","⩓":"And","⩔":"Or","⩕":"andand","⩖":"oror","⩗":"orslope","⩘":"andslope","⩚":"andv","⩛":"orv","⩜":"andd","⩝":"ord","⩟":"wedbar","⩦":"sdote","⩪":"simdot","⩭":"congdot","⩭̸":"ncongdot","⩮":"easter","⩯":"apacir","⩰":"apE","⩰̸":"napE","⩱":"eplus","⩲":"pluse","⩳":"Esim","⩷":"eDDot","⩸":"equivDD","⩹":"ltcir","⩺":"gtcir","⩻":"ltquest","⩼":"gtquest","⩽":"les","⩽̸":"nles","⩾":"ges","⩾̸":"nges","⩿":"lesdot","⪀":"gesdot","⪁":"lesdoto","⪂":"gesdoto","⪃":"lesdotor","⪄":"gesdotol","⪅":"lap","⪆":"gap","⪇":"lne","⪈":"gne","⪉":"lnap","⪊":"gnap","⪋":"lEg","⪌":"gEl","⪍":"lsime","⪎":"gsime","⪏":"lsimg","⪐":"gsiml","⪑":"lgE","⪒":"glE","⪓":"lesges","⪔":"gesles","⪕":"els","⪖":"egs","⪗":"elsdot","⪘":"egsdot","⪙":"el","⪚":"eg","⪝":"siml","⪞":"simg","⪟":"simlE","⪠":"simgE","⪡":"LessLess","⪡̸":"NotNestedLessLess","⪢":"GreaterGreater","⪢̸":"NotNestedGreaterGreater","⪤":"glj","⪥":"gla","⪦":"ltcc","⪧":"gtcc","⪨":"lescc","⪩":"gescc","⪪":"smt","⪫":"lat","⪬":"smte","⪬︀":"smtes","⪭":"late","⪭︀":"lates","⪮":"bumpE","⪯":"pre","⪯̸":"npre","⪰":"sce","⪰̸":"nsce","⪳":"prE","⪴":"scE","⪵":"prnE","⪶":"scnE","⪷":"prap","⪸":"scap","⪹":"prnap","⪺":"scnap","⪻":"Pr","⪼":"Sc","⪽":"subdot","⪾":"supdot","⪿":"subplus","⫀":"supplus","⫁":"submult","⫂":"supmult","⫃":"subedot","⫄":"supedot","⫅":"subE","⫅̸":"nsubE","⫆":"supE","⫆̸":"nsupE","⫇":"subsim","⫈":"supsim","⫋︀":"vsubnE","⫋":"subnE","⫌︀":"vsupnE","⫌":"supnE","⫏":"csub","⫐":"csup","⫑":"csube","⫒":"csupe","⫓":"subsup","⫔":"supsub","⫕":"subsub","⫖":"supsup","⫗":"suphsub","⫘":"supdsub","⫙":"forkv","⫚":"topfork","⫛":"mlcp","⫤":"Dashv","⫦":"Vdashl","⫧":"Barv","⫨":"vBar","⫩":"vBarv","⫫":"Vbar","⫬":"Not","⫭":"bNot","⫮":"rnmid","⫯":"cirmid","⫰":"midcir","⫱":"topcir","⫲":"nhpar","⫳":"parsim","⫽":"parsl","⫽⃥":"nparsl","♭":"flat","♮":"natur","♯":"sharp","¤":"curren","¢":"cent",$:"dollar","£":"pound","¥":"yen","€":"euro","¹":"sup1","½":"half","⅓":"frac13","¼":"frac14","⅕":"frac15","⅙":"frac16","⅛":"frac18","²":"sup2","⅔":"frac23","⅖":"frac25","³":"sup3","¾":"frac34","⅗":"frac35","⅜":"frac38","⅘":"frac45","⅚":"frac56","⅝":"frac58","⅞":"frac78",𝒶:"ascr",𝕒:"aopf",𝔞:"afr",𝔸:"Aopf",𝔄:"Afr",𝒜:"Ascr",ª:"ordf",á:"aacute",Á:"Aacute",à:"agrave",À:"Agrave",ă:"abreve",Ă:"Abreve",â:"acirc",Â:"Acirc",å:"aring",Å:"angst",ä:"auml",Ä:"Auml",ã:"atilde",Ã:"Atilde",ą:"aogon",Ą:"Aogon",ā:"amacr",Ā:"Amacr",æ:"aelig",Æ:"AElig",𝒷:"bscr",𝕓:"bopf",𝔟:"bfr",𝔹:"Bopf",ℬ:"Bscr",𝔅:"Bfr",𝔠:"cfr",𝒸:"cscr",𝕔:"copf",ℭ:"Cfr",𝒞:"Cscr",ℂ:"Copf",ć:"cacute",Ć:"Cacute",ĉ:"ccirc",Ĉ:"Ccirc",č:"ccaron",Č:"Ccaron",ċ:"cdot",Ċ:"Cdot",ç:"ccedil",Ç:"Ccedil","℅":"incare",𝔡:"dfr",ⅆ:"dd",𝕕:"dopf",𝒹:"dscr",𝒟:"Dscr",𝔇:"Dfr",ⅅ:"DD",𝔻:"Dopf",ď:"dcaron",Ď:"Dcaron",đ:"dstrok",Đ:"Dstrok",ð:"eth",Ð:"ETH",ⅇ:"ee",ℯ:"escr",𝔢:"efr",𝕖:"eopf",ℰ:"Escr",𝔈:"Efr",𝔼:"Eopf",é:"eacute",É:"Eacute",è:"egrave",È:"Egrave",ê:"ecirc",Ê:"Ecirc",ě:"ecaron",Ě:"Ecaron",ë:"euml",Ë:"Euml",ė:"edot",Ė:"Edot",ę:"eogon",Ę:"Eogon",ē:"emacr",Ē:"Emacr",𝔣:"ffr",𝕗:"fopf",𝒻:"fscr",𝔉:"Ffr",𝔽:"Fopf",ℱ:"Fscr",ﬀ:"fflig",ﬃ:"ffilig",ﬄ:"ffllig",ﬁ:"filig",fj:"fjlig",ﬂ:"fllig",ƒ:"fnof",ℊ:"gscr",𝕘:"gopf",𝔤:"gfr",𝒢:"Gscr",𝔾:"Gopf",𝔊:"Gfr",ǵ:"gacute",ğ:"gbreve",Ğ:"Gbreve",ĝ:"gcirc",Ĝ:"Gcirc",ġ:"gdot",Ġ:"Gdot",Ģ:"Gcedil",𝔥:"hfr",ℎ:"planckh",𝒽:"hscr",𝕙:"hopf",ℋ:"Hscr",ℌ:"Hfr",ℍ:"Hopf",ĥ:"hcirc",Ĥ:"Hcirc",ℏ:"hbar",ħ:"hstrok",Ħ:"Hstrok",𝕚:"iopf",𝔦:"ifr",𝒾:"iscr",ⅈ:"ii",𝕀:"Iopf",ℐ:"Iscr",ℑ:"Im",í:"iacute",Í:"Iacute",ì:"igrave",Ì:"Igrave",î:"icirc",Î:"Icirc",ï:"iuml",Ï:"Iuml",ĩ:"itilde",Ĩ:"Itilde",İ:"Idot",į:"iogon",Į:"Iogon",ī:"imacr",Ī:"Imacr",ĳ:"ijlig",Ĳ:"IJlig",ı:"imath",𝒿:"jscr",𝕛:"jopf",𝔧:"jfr",𝒥:"Jscr",𝔍:"Jfr",𝕁:"Jopf",ĵ:"jcirc",Ĵ:"Jcirc",ȷ:"jmath",𝕜:"kopf",𝓀:"kscr",𝔨:"kfr",𝒦:"Kscr",𝕂:"Kopf",𝔎:"Kfr",ķ:"kcedil",Ķ:"Kcedil",𝔩:"lfr",𝓁:"lscr",ℓ:"ell",𝕝:"lopf",ℒ:"Lscr",𝔏:"Lfr",𝕃:"Lopf",ĺ:"lacute",Ĺ:"Lacute",ľ:"lcaron",Ľ:"Lcaron",ļ:"lcedil",Ļ:"Lcedil",ł:"lstrok",Ł:"Lstrok",ŀ:"lmidot",Ŀ:"Lmidot",𝔪:"mfr",𝕞:"mopf",𝓂:"mscr",𝔐:"Mfr",𝕄:"Mopf",ℳ:"Mscr",𝔫:"nfr",𝕟:"nopf",𝓃:"nscr",ℕ:"Nopf",𝒩:"Nscr",𝔑:"Nfr",ń:"nacute",Ń:"Nacute",ň:"ncaron",Ň:"Ncaron",ñ:"ntilde",Ñ:"Ntilde",ņ:"ncedil",Ņ:"Ncedil","№":"numero",ŋ:"eng",Ŋ:"ENG",𝕠:"oopf",𝔬:"ofr",ℴ:"oscr",𝒪:"Oscr",𝔒:"Ofr",𝕆:"Oopf",º:"ordm",ó:"oacute",Ó:"Oacute",ò:"ograve",Ò:"Ograve",ô:"ocirc",Ô:"Ocirc",ö:"ouml",Ö:"Ouml",ő:"odblac",Ő:"Odblac",õ:"otilde",Õ:"Otilde",ø:"oslash",Ø:"Oslash",ō:"omacr",Ō:"Omacr",œ:"oelig",Œ:"OElig",𝔭:"pfr",𝓅:"pscr",𝕡:"popf",ℙ:"Popf",𝔓:"Pfr",𝒫:"Pscr",𝕢:"qopf",𝔮:"qfr",𝓆:"qscr",𝒬:"Qscr",𝔔:"Qfr",ℚ:"Qopf",ĸ:"kgreen",𝔯:"rfr",𝕣:"ropf",𝓇:"rscr",ℛ:"Rscr",ℜ:"Re",ℝ:"Ropf",ŕ:"racute",Ŕ:"Racute",ř:"rcaron",Ř:"Rcaron",ŗ:"rcedil",Ŗ:"Rcedil",𝕤:"sopf",𝓈:"sscr",𝔰:"sfr",𝕊:"Sopf",𝔖:"Sfr",𝒮:"Sscr","Ⓢ":"oS",ś:"sacute",Ś:"Sacute",ŝ:"scirc",Ŝ:"Scirc",š:"scaron",Š:"Scaron",ş:"scedil",Ş:"Scedil",ß:"szlig",𝔱:"tfr",𝓉:"tscr",𝕥:"topf",𝒯:"Tscr",𝔗:"Tfr",𝕋:"Topf",ť:"tcaron",Ť:"Tcaron",ţ:"tcedil",Ţ:"Tcedil","™":"trade",ŧ:"tstrok",Ŧ:"Tstrok",𝓊:"uscr",𝕦:"uopf",𝔲:"ufr",𝕌:"Uopf",𝔘:"Ufr",𝒰:"Uscr",ú:"uacute",Ú:"Uacute",ù:"ugrave",Ù:"Ugrave",ŭ:"ubreve",Ŭ:"Ubreve",û:"ucirc",Û:"Ucirc",ů:"uring",Ů:"Uring",ü:"uuml",Ü:"Uuml",ű:"udblac",Ű:"Udblac",ũ:"utilde",Ũ:"Utilde",ų:"uogon",Ų:"Uogon",ū:"umacr",Ū:"Umacr",𝔳:"vfr",𝕧:"vopf",𝓋:"vscr",𝔙:"Vfr",𝕍:"Vopf",𝒱:"Vscr",𝕨:"wopf",𝓌:"wscr",𝔴:"wfr",𝒲:"Wscr",𝕎:"Wopf",𝔚:"Wfr",ŵ:"wcirc",Ŵ:"Wcirc",𝔵:"xfr",𝓍:"xscr",𝕩:"xopf",𝕏:"Xopf",𝔛:"Xfr",𝒳:"Xscr",𝔶:"yfr",𝓎:"yscr",𝕪:"yopf",𝒴:"Yscr",𝔜:"Yfr",𝕐:"Yopf",ý:"yacute",Ý:"Yacute",ŷ:"ycirc",Ŷ:"Ycirc",ÿ:"yuml",Ÿ:"Yuml",𝓏:"zscr",𝔷:"zfr",𝕫:"zopf",ℨ:"Zfr",ℤ:"Zopf",𝒵:"Zscr",ź:"zacute",Ź:"Zacute",ž:"zcaron",Ž:"Zcaron",ż:"zdot",Ż:"Zdot",Ƶ:"imped",þ:"thorn",Þ:"THORN",ŉ:"napos",α:"alpha",Α:"Alpha",β:"beta",Β:"Beta",γ:"gamma",Γ:"Gamma",δ:"delta",Δ:"Delta",ε:"epsi",ϵ:"epsiv",Ε:"Epsilon",ϝ:"gammad",Ϝ:"Gammad",ζ:"zeta",Ζ:"Zeta",η:"eta",Η:"Eta",θ:"theta",ϑ:"thetav",Θ:"Theta",ι:"iota",Ι:"Iota",κ:"kappa",ϰ:"kappav",Κ:"Kappa",λ:"lambda",Λ:"Lambda",μ:"mu",µ:"micro",Μ:"Mu",ν:"nu",Ν:"Nu",ξ:"xi",Ξ:"Xi",ο:"omicron",Ο:"Omicron",π:"pi",ϖ:"piv",Π:"Pi",ρ:"rho",ϱ:"rhov",Ρ:"Rho",σ:"sigma",Σ:"Sigma",ς:"sigmaf",τ:"tau",Τ:"Tau",υ:"upsi",Υ:"Upsilon",ϒ:"Upsi",φ:"phi",ϕ:"phiv",Φ:"Phi",χ:"chi",Χ:"Chi",ψ:"psi",Ψ:"Psi",ω:"omega",Ω:"ohm",а:"acy",А:"Acy",б:"bcy",Б:"Bcy",в:"vcy",В:"Vcy",г:"gcy",Г:"Gcy",ѓ:"gjcy",Ѓ:"GJcy",д:"dcy",Д:"Dcy",ђ:"djcy",Ђ:"DJcy",е:"iecy",Е:"IEcy",ё:"iocy",Ё:"IOcy",є:"jukcy",Є:"Jukcy",ж:"zhcy",Ж:"ZHcy",з:"zcy",З:"Zcy",ѕ:"dscy",Ѕ:"DScy",и:"icy",И:"Icy",і:"iukcy",І:"Iukcy",ї:"yicy",Ї:"YIcy",й:"jcy",Й:"Jcy",ј:"jsercy",Ј:"Jsercy",к:"kcy",К:"Kcy",ќ:"kjcy",Ќ:"KJcy",л:"lcy",Л:"Lcy",љ:"ljcy",Љ:"LJcy",м:"mcy",М:"Mcy",н:"ncy",Н:"Ncy",њ:"njcy",Њ:"NJcy",о:"ocy",О:"Ocy",п:"pcy",П:"Pcy",р:"rcy",Р:"Rcy",с:"scy",С:"Scy",т:"tcy",Т:"Tcy",ћ:"tshcy",Ћ:"TSHcy",у:"ucy",У:"Ucy",ў:"ubrcy",Ў:"Ubrcy",ф:"fcy",Ф:"Fcy",х:"khcy",Х:"KHcy",ц:"tscy",Ц:"TScy",ч:"chcy",Ч:"CHcy",џ:"dzcy",Џ:"DZcy",ш:"shcy",Ш:"SHcy",щ:"shchcy",Щ:"SHCHcy",ъ:"hardcy",Ъ:"HARDcy",ы:"ycy",Ы:"Ycy",ь:"softcy",Ь:"SOFTcy",э:"ecy",Э:"Ecy",ю:"yucy",Ю:"YUcy",я:"yacy",Я:"YAcy",ℵ:"aleph",ℶ:"beth",ℷ:"gimel",ℸ:"daleth"},u=/["&'<>`]/g,d=/&#(?:[xX][^a-fA-F0-9]|[^0-9xX])/,p=/[\0-\x08\x0B\x0E-\x1F\x7F-\x9F\uFDD0-\uFDEF\uFFFE\uFFFF]|[\uD83F\uD87F\uD8BF\uD8FF\uD93F\uD97F\uD9BF\uD9FF\uDA3F\uDA7F\uDABF\uDAFF\uDB3F\uDB7F\uDBBF\uDBFF][\uDFFE\uDFFF]|[\uD800-\uDBFF](?![\uDC00-\uDFFF])|(?:[^\uD800-\uDBFF]|^)[\uDC00-\uDFFF]/,h=/&(CounterClockwiseContourIntegral|DoubleLongLeftRightArrow|ClockwiseContourIntegral|NotNestedGreaterGreater|NotSquareSupersetEqual|DiacriticalDoubleAcute|NotRightTriangleEqual|NotSucceedsSlantEqual|NotPrecedesSlantEqual|CloseCurlyDoubleQuote|NegativeVeryThinSpace|DoubleContourIntegral|FilledVerySmallSquare|CapitalDifferentialD|OpenCurlyDoubleQuote|EmptyVerySmallSquare|NestedGreaterGreater|DoubleLongRightArrow|NotLeftTriangleEqual|NotGreaterSlantEqual|ReverseUpEquilibrium|DoubleLeftRightArrow|NotSquareSubsetEqual|NotDoubleVerticalBar|RightArrowLeftArrow|NotGreaterFullEqual|NotRightTriangleBar|SquareSupersetEqual|DownLeftRightVector|DoubleLongLeftArrow|leftrightsquigarrow|LeftArrowRightArrow|NegativeMediumSpace|blacktriangleright|RightDownVectorBar|PrecedesSlantEqual|RightDoubleBracket|SucceedsSlantEqual|NotLeftTriangleBar|RightTriangleEqual|SquareIntersection|RightDownTeeVector|ReverseEquilibrium|NegativeThickSpace|longleftrightarrow|Longleftrightarrow|LongLeftRightArrow|DownRightTeeVector|DownRightVectorBar|GreaterSlantEqual|SquareSubsetEqual|LeftDownVectorBar|LeftDoubleBracket|VerticalSeparator|rightleftharpoons|NotGreaterGreater|NotSquareSuperset|blacktriangleleft|blacktriangledown|NegativeThinSpace|LeftDownTeeVector|NotLessSlantEqual|leftrightharpoons|DoubleUpDownArrow|DoubleVerticalBar|LeftTriangleEqual|FilledSmallSquare|twoheadrightarrow|NotNestedLessLess|DownLeftTeeVector|DownLeftVectorBar|RightAngleBracket|NotTildeFullEqual|NotReverseElement|RightUpDownVector|DiacriticalTilde|NotSucceedsTilde|circlearrowright|NotPrecedesEqual|rightharpoondown|DoubleRightArrow|NotSucceedsEqual|NonBreakingSpace|NotRightTriangle|LessEqualGreater|RightUpTeeVector|LeftAngleBracket|GreaterFullEqual|DownArrowUpArrow|RightUpVectorBar|twoheadleftarrow|GreaterEqualLess|downharpoonright|RightTriangleBar|ntrianglerighteq|NotSupersetEqual|LeftUpDownVector|DiacriticalAcute|rightrightarrows|vartriangleright|UpArrowDownArrow|DiacriticalGrave|UnderParenthesis|EmptySmallSquare|LeftUpVectorBar|leftrightarrows|DownRightVector|downharpoonleft|trianglerighteq|ShortRightArrow|OverParenthesis|DoubleLeftArrow|DoubleDownArrow|NotSquareSubset|bigtriangledown|ntrianglelefteq|UpperRightArrow|curvearrowright|vartriangleleft|NotLeftTriangle|nleftrightarrow|LowerRightArrow|NotHumpDownHump|NotGreaterTilde|rightthreetimes|LeftUpTeeVector|NotGreaterEqual|straightepsilon|LeftTriangleBar|rightsquigarrow|ContourIntegral|rightleftarrows|CloseCurlyQuote|RightDownVector|LeftRightVector|nLeftrightarrow|leftharpoondown|circlearrowleft|SquareSuperset|OpenCurlyQuote|hookrightarrow|HorizontalLine|DiacriticalDot|NotLessGreater|ntriangleright|DoubleRightTee|InvisibleComma|InvisibleTimes|LowerLeftArrow|DownLeftVector|NotSubsetEqual|curvearrowleft|trianglelefteq|NotVerticalBar|TildeFullEqual|downdownarrows|NotGreaterLess|RightTeeVector|ZeroWidthSpace|looparrowright|LongRightArrow|doublebarwedge|ShortLeftArrow|ShortDownArrow|RightVectorBar|GreaterGreater|ReverseElement|rightharpoonup|LessSlantEqual|leftthreetimes|upharpoonright|rightarrowtail|LeftDownVector|Longrightarrow|NestedLessLess|UpperLeftArrow|nshortparallel|leftleftarrows|leftrightarrow|Leftrightarrow|LeftRightArrow|longrightarrow|upharpoonleft|RightArrowBar|ApplyFunction|LeftTeeVector|leftarrowtail|NotEqualTilde|varsubsetneqq|varsupsetneqq|RightTeeArrow|SucceedsEqual|SucceedsTilde|LeftVectorBar|SupersetEqual|hookleftarrow|DifferentialD|VerticalTilde|VeryThinSpace|blacktriangle|bigtriangleup|LessFullEqual|divideontimes|leftharpoonup|UpEquilibrium|ntriangleleft|RightTriangle|measuredangle|shortparallel|longleftarrow|Longleftarrow|LongLeftArrow|DoubleLeftTee|Poincareplane|PrecedesEqual|triangleright|DoubleUpArrow|RightUpVector|fallingdotseq|looparrowleft|PrecedesTilde|NotTildeEqual|NotTildeTilde|smallsetminus|Proportional|triangleleft|triangledown|UnderBracket|NotHumpEqual|exponentiale|ExponentialE|NotLessTilde|HilbertSpace|RightCeiling|blacklozenge|varsupsetneq|HumpDownHump|GreaterEqual|VerticalLine|LeftTeeArrow|NotLessEqual|DownTeeArrow|LeftTriangle|varsubsetneq|Intersection|NotCongruent|DownArrowBar|LeftUpVector|LeftArrowBar|risingdotseq|GreaterTilde|RoundImplies|SquareSubset|ShortUpArrow|NotSuperset|quaternions|precnapprox|backepsilon|preccurlyeq|OverBracket|blacksquare|MediumSpace|VerticalBar|circledcirc|circleddash|CircleMinus|CircleTimes|LessGreater|curlyeqprec|curlyeqsucc|diamondsuit|UpDownArrow|Updownarrow|RuleDelayed|Rrightarrow|updownarrow|RightVector|nRightarrow|nrightarrow|eqslantless|LeftCeiling|Equilibrium|SmallCircle|expectation|NotSucceeds|thickapprox|GreaterLess|SquareUnion|NotPrecedes|NotLessLess|straightphi|succnapprox|succcurlyeq|SubsetEqual|sqsupseteq|Proportion|Laplacetrf|ImaginaryI|supsetneqq|NotGreater|gtreqqless|NotElement|ThickSpace|TildeEqual|TildeTilde|Fouriertrf|rmoustache|EqualTilde|eqslantgtr|UnderBrace|LeftVector|UpArrowBar|nLeftarrow|nsubseteqq|subsetneqq|nsupseteqq|nleftarrow|succapprox|lessapprox|UpTeeArrow|upuparrows|curlywedge|lesseqqgtr|varepsilon|varnothing|RightFloor|complement|CirclePlus|sqsubseteq|Lleftarrow|circledast|RightArrow|Rightarrow|rightarrow|lmoustache|Bernoullis|precapprox|mapstoleft|mapstodown|longmapsto|dotsquare|downarrow|DoubleDot|nsubseteq|supsetneq|leftarrow|nsupseteq|subsetneq|ThinSpace|ngeqslant|subseteqq|HumpEqual|NotSubset|triangleq|NotCupCap|lesseqgtr|heartsuit|TripleDot|Leftarrow|Coproduct|Congruent|varpropto|complexes|gvertneqq|LeftArrow|LessTilde|supseteqq|MinusPlus|CircleDot|nleqslant|NotExists|gtreqless|nparallel|UnionPlus|LeftFloor|checkmark|CenterDot|centerdot|Mellintrf|gtrapprox|bigotimes|OverBrace|spadesuit|therefore|pitchfork|rationals|PlusMinus|Backslash|Therefore|DownBreve|backsimeq|backprime|DownArrow|nshortmid|Downarrow|lvertneqq|eqvparsl|imagline|imagpart|infintie|integers|Integral|intercal|LessLess|Uarrocir|intlarhk|sqsupset|angmsdaf|sqsubset|llcorner|vartheta|cupbrcap|lnapprox|Superset|SuchThat|succnsim|succneqq|angmsdag|biguplus|curlyvee|trpezium|Succeeds|NotTilde|bigwedge|angmsdah|angrtvbd|triminus|cwconint|fpartint|lrcorner|smeparsl|subseteq|urcorner|lurdshar|laemptyv|DDotrahd|approxeq|ldrushar|awconint|mapstoup|backcong|shortmid|triangle|geqslant|gesdotol|timesbar|circledR|circledS|setminus|multimap|naturals|scpolint|ncongdot|RightTee|boxminus|gnapprox|boxtimes|andslope|thicksim|angmsdaa|varsigma|cirfnint|rtriltri|angmsdab|rppolint|angmsdac|barwedge|drbkarow|clubsuit|thetasym|bsolhsub|capbrcup|dzigrarr|doteqdot|DotEqual|dotminus|UnderBar|NotEqual|realpart|otimesas|ulcorner|hksearow|hkswarow|parallel|PartialD|elinters|emptyset|plusacir|bbrktbrk|angmsdad|pointint|bigoplus|angmsdae|Precedes|bigsqcup|varkappa|notindot|supseteq|precneqq|precnsim|profalar|profline|profsurf|leqslant|lesdotor|raemptyv|subplus|notnivb|notnivc|subrarr|zigrarr|vzigzag|submult|subedot|Element|between|cirscir|larrbfs|larrsim|lotimes|lbrksld|lbrkslu|lozenge|ldrdhar|dbkarow|bigcirc|epsilon|simrarr|simplus|ltquest|Epsilon|luruhar|gtquest|maltese|npolint|eqcolon|npreceq|bigodot|ddagger|gtrless|bnequiv|harrcir|ddotseq|equivDD|backsim|demptyv|nsqsube|nsqsupe|Upsilon|nsubset|upsilon|minusdu|nsucceq|swarrow|nsupset|coloneq|searrow|boxplus|napprox|natural|asympeq|alefsym|congdot|nearrow|bigstar|diamond|supplus|tritime|LeftTee|nvinfin|triplus|NewLine|nvltrie|nvrtrie|nwarrow|nexists|Diamond|ruluhar|Implies|supmult|angzarr|suplarr|suphsub|questeq|because|digamma|Because|olcross|bemptyv|omicron|Omicron|rotimes|NoBreak|intprod|angrtvb|orderof|uwangle|suphsol|lesdoto|orslope|DownTee|realine|cudarrl|rdldhar|OverBar|supedot|lessdot|supdsub|topfork|succsim|rbrkslu|rbrksld|pertenk|cudarrr|isindot|planckh|lessgtr|pluscir|gesdoto|plussim|plustwo|lesssim|cularrp|rarrsim|Cayleys|notinva|notinvb|notinvc|UpArrow|Uparrow|uparrow|NotLess|dwangle|precsim|Product|curarrm|Cconint|dotplus|rarrbfs|ccupssm|Cedilla|cemptyv|notniva|quatint|frac35|frac38|frac45|frac56|frac58|frac78|tridot|xoplus|gacute|gammad|Gammad|lfisht|lfloor|bigcup|sqsupe|gbreve|Gbreve|lharul|sqsube|sqcups|Gcedil|apacir|llhard|lmidot|Lmidot|lmoust|andand|sqcaps|approx|Abreve|spades|circeq|tprime|divide|topcir|Assign|topbot|gesdot|divonx|xuplus|timesd|gesles|atilde|solbar|SOFTcy|loplus|timesb|lowast|lowbar|dlcorn|dlcrop|softcy|dollar|lparlt|thksim|lrhard|Atilde|lsaquo|smashp|bigvee|thinsp|wreath|bkarow|lsquor|lstrok|Lstrok|lthree|ltimes|ltlarr|DotDot|simdot|ltrPar|weierp|xsqcup|angmsd|sigmav|sigmaf|zeetrf|Zcaron|zcaron|mapsto|vsupne|thetav|cirmid|marker|mcomma|Zacute|vsubnE|there4|gtlPar|vsubne|bottom|gtrarr|SHCHcy|shchcy|midast|midcir|middot|minusb|minusd|gtrdot|bowtie|sfrown|mnplus|models|colone|seswar|Colone|mstpos|searhk|gtrsim|nacute|Nacute|boxbox|telrec|hairsp|Tcedil|nbumpe|scnsim|ncaron|Ncaron|ncedil|Ncedil|hamilt|Scedil|nearhk|hardcy|HARDcy|tcedil|Tcaron|commat|nequiv|nesear|tcaron|target|hearts|nexist|varrho|scedil|Scaron|scaron|hellip|Sacute|sacute|hercon|swnwar|compfn|rtimes|rthree|rsquor|rsaquo|zacute|wedgeq|homtht|barvee|barwed|Barwed|rpargt|horbar|conint|swarhk|roplus|nltrie|hslash|hstrok|Hstrok|rmoust|Conint|bprime|hybull|hyphen|iacute|Iacute|supsup|supsub|supsim|varphi|coprod|brvbar|agrave|Supset|supset|igrave|Igrave|notinE|Agrave|iiiint|iinfin|copysr|wedbar|Verbar|vangrt|becaus|incare|verbar|inodot|bullet|drcorn|intcal|drcrop|cularr|vellip|Utilde|bumpeq|cupcap|dstrok|Dstrok|CupCap|cupcup|cupdot|eacute|Eacute|supdot|iquest|easter|ecaron|Ecaron|ecolon|isinsv|utilde|itilde|Itilde|curarr|succeq|Bumpeq|cacute|ulcrop|nparsl|Cacute|nprcue|egrave|Egrave|nrarrc|nrarrw|subsup|subsub|nrtrie|jsercy|nsccue|Jsercy|kappav|kcedil|Kcedil|subsim|ulcorn|nsimeq|egsdot|veebar|kgreen|capand|elsdot|Subset|subset|curren|aacute|lacute|Lacute|emptyv|ntilde|Ntilde|lagran|lambda|Lambda|capcap|Ugrave|langle|subdot|emsp13|numero|emsp14|nvdash|nvDash|nVdash|nVDash|ugrave|ufisht|nvHarr|larrfs|nvlArr|larrhk|larrlp|larrpl|nvrArr|Udblac|nwarhk|larrtl|nwnear|oacute|Oacute|latail|lAtail|sstarf|lbrace|odblac|Odblac|lbrack|udblac|odsold|eparsl|lcaron|Lcaron|ograve|Ograve|lcedil|Lcedil|Aacute|ssmile|ssetmn|squarf|ldquor|capcup|ominus|cylcty|rharul|eqcirc|dagger|rfloor|rfisht|Dagger|daleth|equals|origof|capdot|equest|dcaron|Dcaron|rdquor|oslash|Oslash|otilde|Otilde|otimes|Otimes|urcrop|Ubreve|ubreve|Yacute|Uacute|uacute|Rcedil|rcedil|urcorn|parsim|Rcaron|Vdashl|rcaron|Tstrok|percnt|period|permil|Exists|yacute|rbrack|rbrace|phmmat|ccaron|Ccaron|planck|ccedil|plankv|tstrok|female|plusdo|plusdu|ffilig|plusmn|ffllig|Ccedil|rAtail|dfisht|bernou|ratail|Rarrtl|rarrtl|angsph|rarrpl|rarrlp|rarrhk|xwedge|xotime|forall|ForAll|Vvdash|vsupnE|preceq|bigcap|frac12|frac13|frac14|primes|rarrfs|prnsim|frac15|Square|frac16|square|lesdot|frac18|frac23|propto|prurel|rarrap|rangle|puncsp|frac25|Racute|qprime|racute|lesges|frac34|abreve|AElig|eqsim|utdot|setmn|urtri|Equal|Uring|seArr|uring|searr|dashv|Dashv|mumap|nabla|iogon|Iogon|sdote|sdotb|scsim|napid|napos|equiv|natur|Acirc|dblac|erarr|nbump|iprod|erDot|ucirc|awint|esdot|angrt|ncong|isinE|scnap|Scirc|scirc|ndash|isins|Ubrcy|nearr|neArr|isinv|nedot|ubrcy|acute|Ycirc|iukcy|Iukcy|xutri|nesim|caret|jcirc|Jcirc|caron|twixt|ddarr|sccue|exist|jmath|sbquo|ngeqq|angst|ccaps|lceil|ngsim|UpTee|delta|Delta|rtrif|nharr|nhArr|nhpar|rtrie|jukcy|Jukcy|kappa|rsquo|Kappa|nlarr|nlArr|TSHcy|rrarr|aogon|Aogon|fflig|xrarr|tshcy|ccirc|nleqq|filig|upsih|nless|dharl|nlsim|fjlig|ropar|nltri|dharr|robrk|roarr|fllig|fltns|roang|rnmid|subnE|subne|lAarr|trisb|Ccirc|acirc|ccups|blank|VDash|forkv|Vdash|langd|cedil|blk12|blk14|laquo|strns|diams|notin|vDash|larrb|blk34|block|disin|uplus|vdash|vBarv|aelig|starf|Wedge|check|xrArr|lates|lbarr|lBarr|notni|lbbrk|bcong|frasl|lbrke|frown|vrtri|vprop|vnsup|gamma|Gamma|wedge|xodot|bdquo|srarr|doteq|ldquo|boxdl|boxdL|gcirc|Gcirc|boxDl|boxDL|boxdr|boxdR|boxDr|TRADE|trade|rlhar|boxDR|vnsub|npart|vltri|rlarr|boxhd|boxhD|nprec|gescc|nrarr|nrArr|boxHd|boxHD|boxhu|boxhU|nrtri|boxHu|clubs|boxHU|times|colon|Colon|gimel|xlArr|Tilde|nsime|tilde|nsmid|nspar|THORN|thorn|xlarr|nsube|nsubE|thkap|xhArr|comma|nsucc|boxul|boxuL|nsupe|nsupE|gneqq|gnsim|boxUl|boxUL|grave|boxur|boxuR|boxUr|boxUR|lescc|angle|bepsi|boxvh|varpi|boxvH|numsp|Theta|gsime|gsiml|theta|boxVh|boxVH|boxvl|gtcir|gtdot|boxvL|boxVl|boxVL|crarr|cross|Cross|nvsim|boxvr|nwarr|nwArr|sqsup|dtdot|Uogon|lhard|lharu|dtrif|ocirc|Ocirc|lhblk|duarr|odash|sqsub|Hacek|sqcup|llarr|duhar|oelig|OElig|ofcir|boxvR|uogon|lltri|boxVr|csube|uuarr|ohbar|csupe|ctdot|olarr|olcir|harrw|oline|sqcap|omacr|Omacr|omega|Omega|boxVR|aleph|lneqq|lnsim|loang|loarr|rharu|lobrk|hcirc|operp|oplus|rhard|Hcirc|orarr|Union|order|ecirc|Ecirc|cuepr|szlig|cuesc|breve|reals|eDDot|Breve|hoarr|lopar|utrif|rdquo|Umacr|umacr|efDot|swArr|ultri|alpha|rceil|ovbar|swarr|Wcirc|wcirc|smtes|smile|bsemi|lrarr|aring|parsl|lrhar|bsime|uhblk|lrtri|cupor|Aring|uharr|uharl|slarr|rbrke|bsolb|lsime|rbbrk|RBarr|lsimg|phone|rBarr|rbarr|icirc|lsquo|Icirc|emacr|Emacr|ratio|simne|plusb|simlE|simgE|simeq|pluse|ltcir|ltdot|empty|xharr|xdtri|iexcl|Alpha|ltrie|rarrw|pound|ltrif|xcirc|bumpe|prcue|bumpE|asymp|amacr|cuvee|Sigma|sigma|iiint|udhar|iiota|ijlig|IJlig|supnE|imacr|Imacr|prime|Prime|image|prnap|eogon|Eogon|rarrc|mdash|mDDot|cuwed|imath|supne|imped|Amacr|udarr|prsim|micro|rarrb|cwint|raquo|infin|eplus|range|rangd|Ucirc|radic|minus|amalg|veeeq|rAarr|epsiv|ycirc|quest|sharp|quot|zwnj|Qscr|race|qscr|Qopf|qopf|qint|rang|Rang|Zscr|zscr|Zopf|zopf|rarr|rArr|Rarr|Pscr|pscr|prop|prod|prnE|prec|ZHcy|zhcy|prap|Zeta|zeta|Popf|popf|Zdot|plus|zdot|Yuml|yuml|phiv|YUcy|yucy|Yscr|yscr|perp|Yopf|yopf|part|para|YIcy|Ouml|rcub|yicy|YAcy|rdca|ouml|osol|Oscr|rdsh|yacy|real|oscr|xvee|andd|rect|andv|Xscr|oror|ordm|ordf|xscr|ange|aopf|Aopf|rHar|Xopf|opar|Oopf|xopf|xnis|rhov|oopf|omid|xmap|oint|apid|apos|ogon|ascr|Ascr|odot|odiv|xcup|xcap|ocir|oast|nvlt|nvle|nvgt|nvge|nvap|Wscr|wscr|auml|ntlg|ntgl|nsup|nsub|nsim|Nscr|nscr|nsce|Wopf|ring|npre|wopf|npar|Auml|Barv|bbrk|Nopf|nopf|nmid|nLtv|beta|ropf|Ropf|Beta|beth|nles|rpar|nleq|bnot|bNot|nldr|NJcy|rscr|Rscr|Vscr|vscr|rsqb|njcy|bopf|nisd|Bopf|rtri|Vopf|nGtv|ngtr|vopf|boxh|boxH|boxv|nges|ngeq|boxV|bscr|scap|Bscr|bsim|Vert|vert|bsol|bull|bump|caps|cdot|ncup|scnE|ncap|nbsp|napE|Cdot|cent|sdot|Vbar|nang|vBar|chcy|Mscr|mscr|sect|semi|CHcy|Mopf|mopf|sext|circ|cire|mldr|mlcp|cirE|comp|shcy|SHcy|vArr|varr|cong|copf|Copf|copy|COPY|malt|male|macr|lvnE|cscr|ltri|sime|ltcc|simg|Cscr|siml|csub|Uuml|lsqb|lsim|uuml|csup|Lscr|lscr|utri|smid|lpar|cups|smte|lozf|darr|Lopf|Uscr|solb|lopf|sopf|Sopf|lneq|uscr|spar|dArr|lnap|Darr|dash|Sqrt|LJcy|ljcy|lHar|dHar|Upsi|upsi|diam|lesg|djcy|DJcy|leqq|dopf|Dopf|dscr|Dscr|dscy|ldsh|ldca|squf|DScy|sscr|Sscr|dsol|lcub|late|star|Star|Uopf|Larr|lArr|larr|uopf|dtri|dzcy|sube|subE|Lang|lang|Kscr|kscr|Kopf|kopf|KJcy|kjcy|KHcy|khcy|DZcy|ecir|edot|eDot|Jscr|jscr|succ|Jopf|jopf|Edot|uHar|emsp|ensp|Iuml|iuml|eopf|isin|Iscr|iscr|Eopf|epar|sung|epsi|escr|sup1|sup2|sup3|Iota|iota|supe|supE|Iopf|iopf|IOcy|iocy|Escr|esim|Esim|imof|Uarr|QUOT|uArr|uarr|euml|IEcy|iecy|Idot|Euml|euro|excl|Hscr|hscr|Hopf|hopf|TScy|tscy|Tscr|hbar|tscr|flat|tbrk|fnof|hArr|harr|half|fopf|Fopf|tdot|gvnE|fork|trie|gtcc|fscr|Fscr|gdot|gsim|Gscr|gscr|Gopf|gopf|gneq|Gdot|tosa|gnap|Topf|topf|geqq|toea|GJcy|gjcy|tint|gesl|mid|Sfr|ggg|top|ges|gla|glE|glj|geq|gne|gEl|gel|gnE|Gcy|gcy|gap|Tfr|tfr|Tcy|tcy|Hat|Tau|Ffr|tau|Tab|hfr|Hfr|ffr|Fcy|fcy|icy|Icy|iff|ETH|eth|ifr|Ifr|Eta|eta|int|Int|Sup|sup|ucy|Ucy|Sum|sum|jcy|ENG|ufr|Ufr|eng|Jcy|jfr|els|ell|egs|Efr|efr|Jfr|uml|kcy|Kcy|Ecy|ecy|kfr|Kfr|lap|Sub|sub|lat|lcy|Lcy|leg|Dot|dot|lEg|leq|les|squ|div|die|lfr|Lfr|lgE|Dfr|dfr|Del|deg|Dcy|dcy|lne|lnE|sol|loz|smt|Cup|lrm|cup|lsh|Lsh|sim|shy|map|Map|mcy|Mcy|mfr|Mfr|mho|gfr|Gfr|sfr|cir|Chi|chi|nap|Cfr|vcy|Vcy|cfr|Scy|scy|ncy|Ncy|vee|Vee|Cap|cap|nfr|scE|sce|Nfr|nge|ngE|nGg|vfr|Vfr|ngt|bot|nGt|nis|niv|Rsh|rsh|nle|nlE|bne|Bfr|bfr|nLl|nlt|nLt|Bcy|bcy|not|Not|rlm|wfr|Wfr|npr|nsc|num|ocy|ast|Ocy|ofr|xfr|Xfr|Ofr|ogt|ohm|apE|olt|Rho|ape|rho|Rfr|rfr|ord|REG|ang|reg|orv|And|and|AMP|Rcy|amp|Afr|ycy|Ycy|yen|yfr|Yfr|rcy|par|pcy|Pcy|pfr|Pfr|phi|Phi|afr|Acy|acy|zcy|Zcy|piv|acE|acd|zfr|Zfr|pre|prE|psi|Psi|qfr|Qfr|zwj|Or|ge|Gg|gt|gg|el|oS|lt|Lt|LT|Re|lg|gl|eg|ne|Im|it|le|DD|wp|wr|nu|Nu|dd|lE|Sc|sc|pi|Pi|ee|af|ll|Ll|rx|gE|xi|pm|Xi|ic|pr|Pr|in|ni|mp|mu|ac|Mu|or|ap|Gt|GT|ii);|&(Aacute|Agrave|Atilde|Ccedil|Eacute|Egrave|Iacute|Igrave|Ntilde|Oacute|Ograve|Oslash|Otilde|Uacute|Ugrave|Yacute|aacute|agrave|atilde|brvbar|ccedil|curren|divide|eacute|egrave|frac12|frac14|frac34|iacute|igrave|iquest|middot|ntilde|oacute|ograve|oslash|otilde|plusmn|uacute|ugrave|yacute|AElig|Acirc|Aring|Ecirc|Icirc|Ocirc|THORN|Ucirc|acirc|acute|aelig|aring|cedil|ecirc|icirc|iexcl|laquo|micro|ocirc|pound|raquo|szlig|thorn|times|ucirc|Auml|COPY|Euml|Iuml|Ouml|QUOT|Uuml|auml|cent|copy|euml|iuml|macr|nbsp|ordf|ordm|ouml|para|quot|sect|sup1|sup2|sup3|uuml|yuml|AMP|ETH|REG|amp|deg|eth|not|reg|shy|uml|yen|GT|LT|gt|lt)(?!;)([=a-zA-Z0-9]?)|&#([0-9]+)(;?)|&#[xX]([a-fA-F0-9]+)(;?)|&([0-9a-zA-Z]+)/g,f={aacute:"á",Aacute:"Á",abreve:"ă",Abreve:"Ă",ac:"∾",acd:"∿",acE:"∾̳",acirc:"â",Acirc:"Â",acute:"´",acy:"а",Acy:"А",aelig:"æ",AElig:"Æ",af:"⁡",afr:"𝔞",Afr:"𝔄",agrave:"à",Agrave:"À",alefsym:"ℵ",aleph:"ℵ",alpha:"α",Alpha:"Α",amacr:"ā",Amacr:"Ā",amalg:"⨿",amp:"&",AMP:"&",and:"∧",And:"⩓",andand:"⩕",andd:"⩜",andslope:"⩘",andv:"⩚",ang:"∠",ange:"⦤",angle:"∠",angmsd:"∡",angmsdaa:"⦨",angmsdab:"⦩",angmsdac:"⦪",angmsdad:"⦫",angmsdae:"⦬",angmsdaf:"⦭",angmsdag:"⦮",angmsdah:"⦯",angrt:"∟",angrtvb:"⊾",angrtvbd:"⦝",angsph:"∢",angst:"Å",angzarr:"⍼",aogon:"ą",Aogon:"Ą",aopf:"𝕒",Aopf:"𝔸",ap:"≈",apacir:"⩯",ape:"≊",apE:"⩰",apid:"≋",apos:"'",ApplyFunction:"⁡",approx:"≈",approxeq:"≊",aring:"å",Aring:"Å",ascr:"𝒶",Ascr:"𝒜",Assign:"≔",ast:"*",asymp:"≈",asympeq:"≍",atilde:"ã",Atilde:"Ã",auml:"ä",Auml:"Ä",awconint:"∳",awint:"⨑",backcong:"≌",backepsilon:"϶",backprime:"‵",backsim:"∽",backsimeq:"⋍",Backslash:"∖",Barv:"⫧",barvee:"⊽",barwed:"⌅",Barwed:"⌆",barwedge:"⌅",bbrk:"⎵",bbrktbrk:"⎶",bcong:"≌",bcy:"б",Bcy:"Б",bdquo:"„",becaus:"∵",because:"∵",Because:"∵",bemptyv:"⦰",bepsi:"϶",bernou:"ℬ",Bernoullis:"ℬ",beta:"β",Beta:"Β",beth:"ℶ",between:"≬",bfr:"𝔟",Bfr:"𝔅",bigcap:"⋂",bigcirc:"◯",bigcup:"⋃",bigodot:"⨀",bigoplus:"⨁",bigotimes:"⨂",bigsqcup:"⨆",bigstar:"★",bigtriangledown:"▽",bigtriangleup:"△",biguplus:"⨄",bigvee:"⋁",bigwedge:"⋀",bkarow:"⤍",blacklozenge:"⧫",blacksquare:"▪",blacktriangle:"▴",blacktriangledown:"▾",blacktriangleleft:"◂",blacktriangleright:"▸",blank:"␣",blk12:"▒",blk14:"░",blk34:"▓",block:"█",bne:"=⃥",bnequiv:"≡⃥",bnot:"⌐",bNot:"⫭",bopf:"𝕓",Bopf:"𝔹",bot:"⊥",bottom:"⊥",bowtie:"⋈",boxbox:"⧉",boxdl:"┐",boxdL:"╕",boxDl:"╖",boxDL:"╗",boxdr:"┌",boxdR:"╒",boxDr:"╓",boxDR:"╔",boxh:"─",boxH:"═",boxhd:"┬",boxhD:"╥",boxHd:"╤",boxHD:"╦",boxhu:"┴",boxhU:"╨",boxHu:"╧",boxHU:"╩",boxminus:"⊟",boxplus:"⊞",boxtimes:"⊠",boxul:"┘",boxuL:"╛",boxUl:"╜",boxUL:"╝",boxur:"└",boxuR:"╘",boxUr:"╙",boxUR:"╚",boxv:"│",boxV:"║",boxvh:"┼",boxvH:"╪",boxVh:"╫",boxVH:"╬",boxvl:"┤",boxvL:"╡",boxVl:"╢",boxVL:"╣",boxvr:"├",boxvR:"╞",boxVr:"╟",boxVR:"╠",bprime:"‵",breve:"˘",Breve:"˘",brvbar:"¦",bscr:"𝒷",Bscr:"ℬ",bsemi:"⁏",bsim:"∽",bsime:"⋍",bsol:"\\",bsolb:"⧅",bsolhsub:"⟈",bull:"•",bullet:"•",bump:"≎",bumpe:"≏",bumpE:"⪮",bumpeq:"≏",Bumpeq:"≎",cacute:"ć",Cacute:"Ć",cap:"∩",Cap:"⋒",capand:"⩄",capbrcup:"⩉",capcap:"⩋",capcup:"⩇",capdot:"⩀",CapitalDifferentialD:"ⅅ",caps:"∩︀",caret:"⁁",caron:"ˇ",Cayleys:"ℭ",ccaps:"⩍",ccaron:"č",Ccaron:"Č",ccedil:"ç",Ccedil:"Ç",ccirc:"ĉ",Ccirc:"Ĉ",Cconint:"∰",ccups:"⩌",ccupssm:"⩐",cdot:"ċ",Cdot:"Ċ",cedil:"¸",Cedilla:"¸",cemptyv:"⦲",cent:"¢",centerdot:"·",CenterDot:"·",cfr:"𝔠",Cfr:"ℭ",chcy:"ч",CHcy:"Ч",check:"✓",checkmark:"✓",chi:"χ",Chi:"Χ",cir:"○",circ:"ˆ",circeq:"≗",circlearrowleft:"↺",circlearrowright:"↻",circledast:"⊛",circledcirc:"⊚",circleddash:"⊝",CircleDot:"⊙",circledR:"®",circledS:"Ⓢ",CircleMinus:"⊖",CirclePlus:"⊕",CircleTimes:"⊗",cire:"≗",cirE:"⧃",cirfnint:"⨐",cirmid:"⫯",cirscir:"⧂",ClockwiseContourIntegral:"∲",CloseCurlyDoubleQuote:"”",CloseCurlyQuote:"’",clubs:"♣",clubsuit:"♣",colon:":",Colon:"∷",colone:"≔",Colone:"⩴",coloneq:"≔",comma:",",commat:"@",comp:"∁",compfn:"∘",complement:"∁",complexes:"ℂ",cong:"≅",congdot:"⩭",Congruent:"≡",conint:"∮",Conint:"∯",ContourIntegral:"∮",copf:"𝕔",Copf:"ℂ",coprod:"∐",Coproduct:"∐",copy:"©",COPY:"©",copysr:"℗",CounterClockwiseContourIntegral:"∳",crarr:"↵",cross:"✗",Cross:"⨯",cscr:"𝒸",Cscr:"𝒞",csub:"⫏",csube:"⫑",csup:"⫐",csupe:"⫒",ctdot:"⋯",cudarrl:"⤸",cudarrr:"⤵",cuepr:"⋞",cuesc:"⋟",cularr:"↶",cularrp:"⤽",cup:"∪",Cup:"⋓",cupbrcap:"⩈",cupcap:"⩆",CupCap:"≍",cupcup:"⩊",cupdot:"⊍",cupor:"⩅",cups:"∪︀",curarr:"↷",curarrm:"⤼",curlyeqprec:"⋞",curlyeqsucc:"⋟",curlyvee:"⋎",curlywedge:"⋏",curren:"¤",curvearrowleft:"↶",curvearrowright:"↷",cuvee:"⋎",cuwed:"⋏",cwconint:"∲",cwint:"∱",cylcty:"⌭",dagger:"†",Dagger:"‡",daleth:"ℸ",darr:"↓",dArr:"⇓",Darr:"↡",dash:"‐",dashv:"⊣",Dashv:"⫤",dbkarow:"⤏",dblac:"˝",dcaron:"ď",Dcaron:"Ď",dcy:"д",Dcy:"Д",dd:"ⅆ",DD:"ⅅ",ddagger:"‡",ddarr:"⇊",DDotrahd:"⤑",ddotseq:"⩷",deg:"°",Del:"∇",delta:"δ",Delta:"Δ",demptyv:"⦱",dfisht:"⥿",dfr:"𝔡",Dfr:"𝔇",dHar:"⥥",dharl:"⇃",dharr:"⇂",DiacriticalAcute:"´",DiacriticalDot:"˙",DiacriticalDoubleAcute:"˝",DiacriticalGrave:"`",DiacriticalTilde:"˜",diam:"⋄",diamond:"⋄",Diamond:"⋄",diamondsuit:"♦",diams:"♦",die:"¨",DifferentialD:"ⅆ",digamma:"ϝ",disin:"⋲",div:"÷",divide:"÷",divideontimes:"⋇",divonx:"⋇",djcy:"ђ",DJcy:"Ђ",dlcorn:"⌞",dlcrop:"⌍",dollar:"$",dopf:"𝕕",Dopf:"𝔻",dot:"˙",Dot:"¨",DotDot:"⃜",doteq:"≐",doteqdot:"≑",DotEqual:"≐",dotminus:"∸",dotplus:"∔",dotsquare:"⊡",doublebarwedge:"⌆",DoubleContourIntegral:"∯",DoubleDot:"¨",DoubleDownArrow:"⇓",DoubleLeftArrow:"⇐",DoubleLeftRightArrow:"⇔",DoubleLeftTee:"⫤",DoubleLongLeftArrow:"⟸",DoubleLongLeftRightArrow:"⟺",DoubleLongRightArrow:"⟹",DoubleRightArrow:"⇒",DoubleRightTee:"⊨",DoubleUpArrow:"⇑",DoubleUpDownArrow:"⇕",DoubleVerticalBar:"∥",downarrow:"↓",Downarrow:"⇓",DownArrow:"↓",DownArrowBar:"⤓",DownArrowUpArrow:"⇵",DownBreve:"̑",downdownarrows:"⇊",downharpoonleft:"⇃",downharpoonright:"⇂",DownLeftRightVector:"⥐",DownLeftTeeVector:"⥞",DownLeftVector:"↽",DownLeftVectorBar:"⥖",DownRightTeeVector:"⥟",DownRightVector:"⇁",DownRightVectorBar:"⥗",DownTee:"⊤",DownTeeArrow:"↧",drbkarow:"⤐",drcorn:"⌟",drcrop:"⌌",dscr:"𝒹",Dscr:"𝒟",dscy:"ѕ",DScy:"Ѕ",dsol:"⧶",dstrok:"đ",Dstrok:"Đ",dtdot:"⋱",dtri:"▿",dtrif:"▾",duarr:"⇵",duhar:"⥯",dwangle:"⦦",dzcy:"џ",DZcy:"Џ",dzigrarr:"⟿",eacute:"é",Eacute:"É",easter:"⩮",ecaron:"ě",Ecaron:"Ě",ecir:"≖",ecirc:"ê",Ecirc:"Ê",ecolon:"≕",ecy:"э",Ecy:"Э",eDDot:"⩷",edot:"ė",eDot:"≑",Edot:"Ė",ee:"ⅇ",efDot:"≒",efr:"𝔢",Efr:"𝔈",eg:"⪚",egrave:"è",Egrave:"È",egs:"⪖",egsdot:"⪘",el:"⪙",Element:"∈",elinters:"⏧",ell:"ℓ",els:"⪕",elsdot:"⪗",emacr:"ē",Emacr:"Ē",empty:"∅",emptyset:"∅",EmptySmallSquare:"◻",emptyv:"∅",EmptyVerySmallSquare:"▫",emsp:" ",emsp13:" ",emsp14:" ",eng:"ŋ",ENG:"Ŋ",ensp:" ",eogon:"ę",Eogon:"Ę",eopf:"𝕖",Eopf:"𝔼",epar:"⋕",eparsl:"⧣",eplus:"⩱",epsi:"ε",epsilon:"ε",Epsilon:"Ε",epsiv:"ϵ",eqcirc:"≖",eqcolon:"≕",eqsim:"≂",eqslantgtr:"⪖",eqslantless:"⪕",Equal:"⩵",equals:"=",EqualTilde:"≂",equest:"≟",Equilibrium:"⇌",equiv:"≡",equivDD:"⩸",eqvparsl:"⧥",erarr:"⥱",erDot:"≓",escr:"ℯ",Escr:"ℰ",esdot:"≐",esim:"≂",Esim:"⩳",eta:"η",Eta:"Η",eth:"ð",ETH:"Ð",euml:"ë",Euml:"Ë",euro:"€",excl:"!",exist:"∃",Exists:"∃",expectation:"ℰ",exponentiale:"ⅇ",ExponentialE:"ⅇ",fallingdotseq:"≒",fcy:"ф",Fcy:"Ф",female:"♀",ffilig:"ﬃ",fflig:"ﬀ",ffllig:"ﬄ",ffr:"𝔣",Ffr:"𝔉",filig:"ﬁ",FilledSmallSquare:"◼",FilledVerySmallSquare:"▪",fjlig:"fj",flat:"♭",fllig:"ﬂ",fltns:"▱",fnof:"ƒ",fopf:"𝕗",Fopf:"𝔽",forall:"∀",ForAll:"∀",fork:"⋔",forkv:"⫙",Fouriertrf:"ℱ",fpartint:"⨍",frac12:"½",frac13:"⅓",frac14:"¼",frac15:"⅕",frac16:"⅙",frac18:"⅛",frac23:"⅔",frac25:"⅖",frac34:"¾",frac35:"⅗",frac38:"⅜",frac45:"⅘",frac56:"⅚",frac58:"⅝",frac78:"⅞",frasl:"⁄",frown:"⌢",fscr:"𝒻",Fscr:"ℱ",gacute:"ǵ",gamma:"γ",Gamma:"Γ",gammad:"ϝ",Gammad:"Ϝ",gap:"⪆",gbreve:"ğ",Gbreve:"Ğ",Gcedil:"Ģ",gcirc:"ĝ",Gcirc:"Ĝ",gcy:"г",Gcy:"Г",gdot:"ġ",Gdot:"Ġ",ge:"≥",gE:"≧",gel:"⋛",gEl:"⪌",geq:"≥",geqq:"≧",geqslant:"⩾",ges:"⩾",gescc:"⪩",gesdot:"⪀",gesdoto:"⪂",gesdotol:"⪄",gesl:"⋛︀",gesles:"⪔",gfr:"𝔤",Gfr:"𝔊",gg:"≫",Gg:"⋙",ggg:"⋙",gimel:"ℷ",gjcy:"ѓ",GJcy:"Ѓ",gl:"≷",gla:"⪥",glE:"⪒",glj:"⪤",gnap:"⪊",gnapprox:"⪊",gne:"⪈",gnE:"≩",gneq:"⪈",gneqq:"≩",gnsim:"⋧",gopf:"𝕘",Gopf:"𝔾",grave:"`",GreaterEqual:"≥",GreaterEqualLess:"⋛",GreaterFullEqual:"≧",GreaterGreater:"⪢",GreaterLess:"≷",GreaterSlantEqual:"⩾",GreaterTilde:"≳",gscr:"ℊ",Gscr:"𝒢",gsim:"≳",gsime:"⪎",gsiml:"⪐",gt:">",Gt:"≫",GT:">",gtcc:"⪧",gtcir:"⩺",gtdot:"⋗",gtlPar:"⦕",gtquest:"⩼",gtrapprox:"⪆",gtrarr:"⥸",gtrdot:"⋗",gtreqless:"⋛",gtreqqless:"⪌",gtrless:"≷",gtrsim:"≳",gvertneqq:"≩︀",gvnE:"≩︀",Hacek:"ˇ",hairsp:" ",half:"½",hamilt:"ℋ",hardcy:"ъ",HARDcy:"Ъ",harr:"↔",hArr:"⇔",harrcir:"⥈",harrw:"↭",Hat:"^",hbar:"ℏ",hcirc:"ĥ",Hcirc:"Ĥ",hearts:"♥",heartsuit:"♥",hellip:"…",hercon:"⊹",hfr:"𝔥",Hfr:"ℌ",HilbertSpace:"ℋ",hksearow:"⤥",hkswarow:"⤦",hoarr:"⇿",homtht:"∻",hookleftarrow:"↩",hookrightarrow:"↪",hopf:"𝕙",Hopf:"ℍ",horbar:"―",HorizontalLine:"─",hscr:"𝒽",Hscr:"ℋ",hslash:"ℏ",hstrok:"ħ",Hstrok:"Ħ",HumpDownHump:"≎",HumpEqual:"≏",hybull:"⁃",hyphen:"‐",iacute:"í",Iacute:"Í",ic:"⁣",icirc:"î",Icirc:"Î",icy:"и",Icy:"И",Idot:"İ",iecy:"е",IEcy:"Е",iexcl:"¡",iff:"⇔",ifr:"𝔦",Ifr:"ℑ",igrave:"ì",Igrave:"Ì",ii:"ⅈ",iiiint:"⨌",iiint:"∭",iinfin:"⧜",iiota:"℩",ijlig:"ĳ",IJlig:"Ĳ",Im:"ℑ",imacr:"ī",Imacr:"Ī",image:"ℑ",ImaginaryI:"ⅈ",imagline:"ℐ",imagpart:"ℑ",imath:"ı",imof:"⊷",imped:"Ƶ",Implies:"⇒",in:"∈",incare:"℅",infin:"∞",infintie:"⧝",inodot:"ı",int:"∫",Int:"∬",intcal:"⊺",integers:"ℤ",Integral:"∫",intercal:"⊺",Intersection:"⋂",intlarhk:"⨗",intprod:"⨼",InvisibleComma:"⁣",InvisibleTimes:"⁢",iocy:"ё",IOcy:"Ё",iogon:"į",Iogon:"Į",iopf:"𝕚",Iopf:"𝕀",iota:"ι",Iota:"Ι",iprod:"⨼",iquest:"¿",iscr:"𝒾",Iscr:"ℐ",isin:"∈",isindot:"⋵",isinE:"⋹",isins:"⋴",isinsv:"⋳",isinv:"∈",it:"⁢",itilde:"ĩ",Itilde:"Ĩ",iukcy:"і",Iukcy:"І",iuml:"ï",Iuml:"Ï",jcirc:"ĵ",Jcirc:"Ĵ",jcy:"й",Jcy:"Й",jfr:"𝔧",Jfr:"𝔍",jmath:"ȷ",jopf:"𝕛",Jopf:"𝕁",jscr:"𝒿",Jscr:"𝒥",jsercy:"ј",Jsercy:"Ј",jukcy:"є",Jukcy:"Є",kappa:"κ",Kappa:"Κ",kappav:"ϰ",kcedil:"ķ",Kcedil:"Ķ",kcy:"к",Kcy:"К",kfr:"𝔨",Kfr:"𝔎",kgreen:"ĸ",khcy:"х",KHcy:"Х",kjcy:"ќ",KJcy:"Ќ",kopf:"𝕜",Kopf:"𝕂",kscr:"𝓀",Kscr:"𝒦",lAarr:"⇚",lacute:"ĺ",Lacute:"Ĺ",laemptyv:"⦴",lagran:"ℒ",lambda:"λ",Lambda:"Λ",lang:"⟨",Lang:"⟪",langd:"⦑",langle:"⟨",lap:"⪅",Laplacetrf:"ℒ",laquo:"«",larr:"←",lArr:"⇐",Larr:"↞",larrb:"⇤",larrbfs:"⤟",larrfs:"⤝",larrhk:"↩",larrlp:"↫",larrpl:"⤹",larrsim:"⥳",larrtl:"↢",lat:"⪫",latail:"⤙",lAtail:"⤛",late:"⪭",lates:"⪭︀",lbarr:"⤌",lBarr:"⤎",lbbrk:"❲",lbrace:"{",lbrack:"[",lbrke:"⦋",lbrksld:"⦏",lbrkslu:"⦍",lcaron:"ľ",Lcaron:"Ľ",lcedil:"ļ",Lcedil:"Ļ",lceil:"⌈",lcub:"{",lcy:"л",Lcy:"Л",ldca:"⤶",ldquo:"“",ldquor:"„",ldrdhar:"⥧",ldrushar:"⥋",ldsh:"↲",le:"≤",lE:"≦",LeftAngleBracket:"⟨",leftarrow:"←",Leftarrow:"⇐",LeftArrow:"←",LeftArrowBar:"⇤",LeftArrowRightArrow:"⇆",leftarrowtail:"↢",LeftCeiling:"⌈",LeftDoubleBracket:"⟦",LeftDownTeeVector:"⥡",LeftDownVector:"⇃",LeftDownVectorBar:"⥙",LeftFloor:"⌊",leftharpoondown:"↽",leftharpoonup:"↼",leftleftarrows:"⇇",leftrightarrow:"↔",Leftrightarrow:"⇔",LeftRightArrow:"↔",leftrightarrows:"⇆",leftrightharpoons:"⇋",leftrightsquigarrow:"↭",LeftRightVector:"⥎",LeftTee:"⊣",LeftTeeArrow:"↤",LeftTeeVector:"⥚",leftthreetimes:"⋋",LeftTriangle:"⊲",LeftTriangleBar:"⧏",LeftTriangleEqual:"⊴",LeftUpDownVector:"⥑",LeftUpTeeVector:"⥠",LeftUpVector:"↿",LeftUpVectorBar:"⥘",LeftVector:"↼",LeftVectorBar:"⥒",leg:"⋚",lEg:"⪋",leq:"≤",leqq:"≦",leqslant:"⩽",les:"⩽",lescc:"⪨",lesdot:"⩿",lesdoto:"⪁",lesdotor:"⪃",lesg:"⋚︀",lesges:"⪓",lessapprox:"⪅",lessdot:"⋖",lesseqgtr:"⋚",lesseqqgtr:"⪋",LessEqualGreater:"⋚",LessFullEqual:"≦",LessGreater:"≶",lessgtr:"≶",LessLess:"⪡",lesssim:"≲",LessSlantEqual:"⩽",LessTilde:"≲",lfisht:"⥼",lfloor:"⌊",lfr:"𝔩",Lfr:"𝔏",lg:"≶",lgE:"⪑",lHar:"⥢",lhard:"↽",lharu:"↼",lharul:"⥪",lhblk:"▄",ljcy:"љ",LJcy:"Љ",ll:"≪",Ll:"⋘",llarr:"⇇",llcorner:"⌞",Lleftarrow:"⇚",llhard:"⥫",lltri:"◺",lmidot:"ŀ",Lmidot:"Ŀ",lmoust:"⎰",lmoustache:"⎰",lnap:"⪉",lnapprox:"⪉",lne:"⪇",lnE:"≨",lneq:"⪇",lneqq:"≨",lnsim:"⋦",loang:"⟬",loarr:"⇽",lobrk:"⟦",longleftarrow:"⟵",Longleftarrow:"⟸",LongLeftArrow:"⟵",longleftrightarrow:"⟷",Longleftrightarrow:"⟺",LongLeftRightArrow:"⟷",longmapsto:"⟼",longrightarrow:"⟶",Longrightarrow:"⟹",LongRightArrow:"⟶",looparrowleft:"↫",looparrowright:"↬",lopar:"⦅",lopf:"𝕝",Lopf:"𝕃",loplus:"⨭",lotimes:"⨴",lowast:"∗",lowbar:"_",LowerLeftArrow:"↙",LowerRightArrow:"↘",loz:"◊",lozenge:"◊",lozf:"⧫",lpar:"(",lparlt:"⦓",lrarr:"⇆",lrcorner:"⌟",lrhar:"⇋",lrhard:"⥭",lrm:"‎",lrtri:"⊿",lsaquo:"‹",lscr:"𝓁",Lscr:"ℒ",lsh:"↰",Lsh:"↰",lsim:"≲",lsime:"⪍",lsimg:"⪏",lsqb:"[",lsquo:"‘",lsquor:"‚",lstrok:"ł",Lstrok:"Ł",lt:"<",Lt:"≪",LT:"<",ltcc:"⪦",ltcir:"⩹",ltdot:"⋖",lthree:"⋋",ltimes:"⋉",ltlarr:"⥶",ltquest:"⩻",ltri:"◃",ltrie:"⊴",ltrif:"◂",ltrPar:"⦖",lurdshar:"⥊",luruhar:"⥦",lvertneqq:"≨︀",lvnE:"≨︀",macr:"¯",male:"♂",malt:"✠",maltese:"✠",map:"↦",Map:"⤅",mapsto:"↦",mapstodown:"↧",mapstoleft:"↤",mapstoup:"↥",marker:"▮",mcomma:"⨩",mcy:"м",Mcy:"М",mdash:"—",mDDot:"∺",measuredangle:"∡",MediumSpace:" ",Mellintrf:"ℳ",mfr:"𝔪",Mfr:"𝔐",mho:"℧",micro:"µ",mid:"∣",midast:"*",midcir:"⫰",middot:"·",minus:"−",minusb:"⊟",minusd:"∸",minusdu:"⨪",MinusPlus:"∓",mlcp:"⫛",mldr:"…",mnplus:"∓",models:"⊧",mopf:"𝕞",Mopf:"𝕄",mp:"∓",mscr:"𝓂",Mscr:"ℳ",mstpos:"∾",mu:"μ",Mu:"Μ",multimap:"⊸",mumap:"⊸",nabla:"∇",nacute:"ń",Nacute:"Ń",nang:"∠⃒",nap:"≉",napE:"⩰̸",napid:"≋̸",napos:"ŉ",napprox:"≉",natur:"♮",natural:"♮",naturals:"ℕ",nbsp:" ",nbump:"≎̸",nbumpe:"≏̸",ncap:"⩃",ncaron:"ň",Ncaron:"Ň",ncedil:"ņ",Ncedil:"Ņ",ncong:"≇",ncongdot:"⩭̸",ncup:"⩂",ncy:"н",Ncy:"Н",ndash:"–",ne:"≠",nearhk:"⤤",nearr:"↗",neArr:"⇗",nearrow:"↗",nedot:"≐̸",NegativeMediumSpace:"​",NegativeThickSpace:"​",NegativeThinSpace:"​",NegativeVeryThinSpace:"​",nequiv:"≢",nesear:"⤨",nesim:"≂̸",NestedGreaterGreater:"≫",NestedLessLess:"≪",NewLine:"\n",nexist:"∄",nexists:"∄",nfr:"𝔫",Nfr:"𝔑",nge:"≱",ngE:"≧̸",ngeq:"≱",ngeqq:"≧̸",ngeqslant:"⩾̸",nges:"⩾̸",nGg:"⋙̸",ngsim:"≵",ngt:"≯",nGt:"≫⃒",ngtr:"≯",nGtv:"≫̸",nharr:"↮",nhArr:"⇎",nhpar:"⫲",ni:"∋",nis:"⋼",nisd:"⋺",niv:"∋",njcy:"њ",NJcy:"Њ",nlarr:"↚",nlArr:"⇍",nldr:"‥",nle:"≰",nlE:"≦̸",nleftarrow:"↚",nLeftarrow:"⇍",nleftrightarrow:"↮",nLeftrightarrow:"⇎",nleq:"≰",nleqq:"≦̸",nleqslant:"⩽̸",nles:"⩽̸",nless:"≮",nLl:"⋘̸",nlsim:"≴",nlt:"≮",nLt:"≪⃒",nltri:"⋪",nltrie:"⋬",nLtv:"≪̸",nmid:"∤",NoBreak:"⁠",NonBreakingSpace:" ",nopf:"𝕟",Nopf:"ℕ",not:"¬",Not:"⫬",NotCongruent:"≢",NotCupCap:"≭",NotDoubleVerticalBar:"∦",NotElement:"∉",NotEqual:"≠",NotEqualTilde:"≂̸",NotExists:"∄",NotGreater:"≯",NotGreaterEqual:"≱",NotGreaterFullEqual:"≧̸",NotGreaterGreater:"≫̸",NotGreaterLess:"≹",NotGreaterSlantEqual:"⩾̸",NotGreaterTilde:"≵",NotHumpDownHump:"≎̸",NotHumpEqual:"≏̸",notin:"∉",notindot:"⋵̸",notinE:"⋹̸",notinva:"∉",notinvb:"⋷",notinvc:"⋶",NotLeftTriangle:"⋪",NotLeftTriangleBar:"⧏̸",NotLeftTriangleEqual:"⋬",NotLess:"≮",NotLessEqual:"≰",NotLessGreater:"≸",NotLessLess:"≪̸",NotLessSlantEqual:"⩽̸",NotLessTilde:"≴",NotNestedGreaterGreater:"⪢̸",NotNestedLessLess:"⪡̸",notni:"∌",notniva:"∌",notnivb:"⋾",notnivc:"⋽",NotPrecedes:"⊀",NotPrecedesEqual:"⪯̸",NotPrecedesSlantEqual:"⋠",NotReverseElement:"∌",NotRightTriangle:"⋫",NotRightTriangleBar:"⧐̸",NotRightTriangleEqual:"⋭",NotSquareSubset:"⊏̸",NotSquareSubsetEqual:"⋢",NotSquareSuperset:"⊐̸",NotSquareSupersetEqual:"⋣",NotSubset:"⊂⃒",NotSubsetEqual:"⊈",NotSucceeds:"⊁",NotSucceedsEqual:"⪰̸",NotSucceedsSlantEqual:"⋡",NotSucceedsTilde:"≿̸",NotSuperset:"⊃⃒",NotSupersetEqual:"⊉",NotTilde:"≁",NotTildeEqual:"≄",NotTildeFullEqual:"≇",NotTildeTilde:"≉",NotVerticalBar:"∤",npar:"∦",nparallel:"∦",nparsl:"⫽⃥",npart:"∂̸",npolint:"⨔",npr:"⊀",nprcue:"⋠",npre:"⪯̸",nprec:"⊀",npreceq:"⪯̸",nrarr:"↛",nrArr:"⇏",nrarrc:"⤳̸",nrarrw:"↝̸",nrightarrow:"↛",nRightarrow:"⇏",nrtri:"⋫",nrtrie:"⋭",nsc:"⊁",nsccue:"⋡",nsce:"⪰̸",nscr:"𝓃",Nscr:"𝒩",nshortmid:"∤",nshortparallel:"∦",nsim:"≁",nsime:"≄",nsimeq:"≄",nsmid:"∤",nspar:"∦",nsqsube:"⋢",nsqsupe:"⋣",nsub:"⊄",nsube:"⊈",nsubE:"⫅̸",nsubset:"⊂⃒",nsubseteq:"⊈",nsubseteqq:"⫅̸",nsucc:"⊁",nsucceq:"⪰̸",nsup:"⊅",nsupe:"⊉",nsupE:"⫆̸",nsupset:"⊃⃒",nsupseteq:"⊉",nsupseteqq:"⫆̸",ntgl:"≹",ntilde:"ñ",Ntilde:"Ñ",ntlg:"≸",ntriangleleft:"⋪",ntrianglelefteq:"⋬",ntriangleright:"⋫",ntrianglerighteq:"⋭",nu:"ν",Nu:"Ν",num:"#",numero:"№",numsp:" ",nvap:"≍⃒",nvdash:"⊬",nvDash:"⊭",nVdash:"⊮",nVDash:"⊯",nvge:"≥⃒",nvgt:">⃒",nvHarr:"⤄",nvinfin:"⧞",nvlArr:"⤂",nvle:"≤⃒",nvlt:"<⃒",nvltrie:"⊴⃒",nvrArr:"⤃",nvrtrie:"⊵⃒",nvsim:"∼⃒",nwarhk:"⤣",nwarr:"↖",nwArr:"⇖",nwarrow:"↖",nwnear:"⤧",oacute:"ó",Oacute:"Ó",oast:"⊛",ocir:"⊚",ocirc:"ô",Ocirc:"Ô",ocy:"о",Ocy:"О",odash:"⊝",odblac:"ő",Odblac:"Ő",odiv:"⨸",odot:"⊙",odsold:"⦼",oelig:"œ",OElig:"Œ",ofcir:"⦿",ofr:"𝔬",Ofr:"𝔒",ogon:"˛",ograve:"ò",Ograve:"Ò",ogt:"⧁",ohbar:"⦵",ohm:"Ω",oint:"∮",olarr:"↺",olcir:"⦾",olcross:"⦻",oline:"‾",olt:"⧀",omacr:"ō",Omacr:"Ō",omega:"ω",Omega:"Ω",omicron:"ο",Omicron:"Ο",omid:"⦶",ominus:"⊖",oopf:"𝕠",Oopf:"𝕆",opar:"⦷",OpenCurlyDoubleQuote:"“",OpenCurlyQuote:"‘",operp:"⦹",oplus:"⊕",or:"∨",Or:"⩔",orarr:"↻",ord:"⩝",order:"ℴ",orderof:"ℴ",ordf:"ª",ordm:"º",origof:"⊶",oror:"⩖",orslope:"⩗",orv:"⩛",oS:"Ⓢ",oscr:"ℴ",Oscr:"𝒪",oslash:"ø",Oslash:"Ø",osol:"⊘",otilde:"õ",Otilde:"Õ",otimes:"⊗",Otimes:"⨷",otimesas:"⨶",ouml:"ö",Ouml:"Ö",ovbar:"⌽",OverBar:"‾",OverBrace:"⏞",OverBracket:"⎴",OverParenthesis:"⏜",par:"∥",para:"¶",parallel:"∥",parsim:"⫳",parsl:"⫽",part:"∂",PartialD:"∂",pcy:"п",Pcy:"П",percnt:"%",period:".",permil:"‰",perp:"⊥",pertenk:"‱",pfr:"𝔭",Pfr:"𝔓",phi:"φ",Phi:"Φ",phiv:"ϕ",phmmat:"ℳ",phone:"☎",pi:"π",Pi:"Π",pitchfork:"⋔",piv:"ϖ",planck:"ℏ",planckh:"ℎ",plankv:"ℏ",plus:"+",plusacir:"⨣",plusb:"⊞",pluscir:"⨢",plusdo:"∔",plusdu:"⨥",pluse:"⩲",PlusMinus:"±",plusmn:"±",plussim:"⨦",plustwo:"⨧",pm:"±",Poincareplane:"ℌ",pointint:"⨕",popf:"𝕡",Popf:"ℙ",pound:"£",pr:"≺",Pr:"⪻",prap:"⪷",prcue:"≼",pre:"⪯",prE:"⪳",prec:"≺",precapprox:"⪷",preccurlyeq:"≼",Precedes:"≺",PrecedesEqual:"⪯",PrecedesSlantEqual:"≼",PrecedesTilde:"≾",preceq:"⪯",precnapprox:"⪹",precneqq:"⪵",precnsim:"⋨",precsim:"≾",prime:"′",Prime:"″",primes:"ℙ",prnap:"⪹",prnE:"⪵",prnsim:"⋨",prod:"∏",Product:"∏",profalar:"⌮",profline:"⌒",profsurf:"⌓",prop:"∝",Proportion:"∷",Proportional:"∝",propto:"∝",prsim:"≾",prurel:"⊰",pscr:"𝓅",Pscr:"𝒫",psi:"ψ",Psi:"Ψ",puncsp:" ",qfr:"𝔮",Qfr:"𝔔",qint:"⨌",qopf:"𝕢",Qopf:"ℚ",qprime:"⁗",qscr:"𝓆",Qscr:"𝒬",quaternions:"ℍ",quatint:"⨖",quest:"?",questeq:"≟",quot:'"',QUOT:'"',rAarr:"⇛",race:"∽̱",racute:"ŕ",Racute:"Ŕ",radic:"√",raemptyv:"⦳",rang:"⟩",Rang:"⟫",rangd:"⦒",range:"⦥",rangle:"⟩",raquo:"»",rarr:"→",rArr:"⇒",Rarr:"↠",rarrap:"⥵",rarrb:"⇥",rarrbfs:"⤠",rarrc:"⤳",rarrfs:"⤞",rarrhk:"↪",rarrlp:"↬",rarrpl:"⥅",rarrsim:"⥴",rarrtl:"↣",Rarrtl:"⤖",rarrw:"↝",ratail:"⤚",rAtail:"⤜",ratio:"∶",rationals:"ℚ",rbarr:"⤍",rBarr:"⤏",RBarr:"⤐",rbbrk:"❳",rbrace:"}",rbrack:"]",rbrke:"⦌",rbrksld:"⦎",rbrkslu:"⦐",rcaron:"ř",Rcaron:"Ř",rcedil:"ŗ",Rcedil:"Ŗ",rceil:"⌉",rcub:"}",rcy:"р",Rcy:"Р",rdca:"⤷",rdldhar:"⥩",rdquo:"”",rdquor:"”",rdsh:"↳",Re:"ℜ",real:"ℜ",realine:"ℛ",realpart:"ℜ",reals:"ℝ",rect:"▭",reg:"®",REG:"®",ReverseElement:"∋",ReverseEquilibrium:"⇋",ReverseUpEquilibrium:"⥯",rfisht:"⥽",rfloor:"⌋",rfr:"𝔯",Rfr:"ℜ",rHar:"⥤",rhard:"⇁",rharu:"⇀",rharul:"⥬",rho:"ρ",Rho:"Ρ",rhov:"ϱ",RightAngleBracket:"⟩",rightarrow:"→",Rightarrow:"⇒",RightArrow:"→",RightArrowBar:"⇥",RightArrowLeftArrow:"⇄",rightarrowtail:"↣",RightCeiling:"⌉",RightDoubleBracket:"⟧",RightDownTeeVector:"⥝",RightDownVector:"⇂",RightDownVectorBar:"⥕",RightFloor:"⌋",rightharpoondown:"⇁",rightharpoonup:"⇀",rightleftarrows:"⇄",rightleftharpoons:"⇌",rightrightarrows:"⇉",rightsquigarrow:"↝",RightTee:"⊢",RightTeeArrow:"↦",RightTeeVector:"⥛",rightthreetimes:"⋌",RightTriangle:"⊳",RightTriangleBar:"⧐",RightTriangleEqual:"⊵",RightUpDownVector:"⥏",RightUpTeeVector:"⥜",RightUpVector:"↾",RightUpVectorBar:"⥔",RightVector:"⇀",RightVectorBar:"⥓",ring:"˚",risingdotseq:"≓",rlarr:"⇄",rlhar:"⇌",rlm:"‏",rmoust:"⎱",rmoustache:"⎱",rnmid:"⫮",roang:"⟭",roarr:"⇾",robrk:"⟧",ropar:"⦆",ropf:"𝕣",Ropf:"ℝ",roplus:"⨮",rotimes:"⨵",RoundImplies:"⥰",rpar:")",rpargt:"⦔",rppolint:"⨒",rrarr:"⇉",Rrightarrow:"⇛",rsaquo:"›",rscr:"𝓇",Rscr:"ℛ",rsh:"↱",Rsh:"↱",rsqb:"]",rsquo:"’",rsquor:"’",rthree:"⋌",rtimes:"⋊",rtri:"▹",rtrie:"⊵",rtrif:"▸",rtriltri:"⧎",RuleDelayed:"⧴",ruluhar:"⥨",rx:"℞",sacute:"ś",Sacute:"Ś",sbquo:"‚",sc:"≻",Sc:"⪼",scap:"⪸",scaron:"š",Scaron:"Š",sccue:"≽",sce:"⪰",scE:"⪴",scedil:"ş",Scedil:"Ş",scirc:"ŝ",Scirc:"Ŝ",scnap:"⪺",scnE:"⪶",scnsim:"⋩",scpolint:"⨓",scsim:"≿",scy:"с",Scy:"С",sdot:"⋅",sdotb:"⊡",sdote:"⩦",searhk:"⤥",searr:"↘",seArr:"⇘",searrow:"↘",sect:"§",semi:";",seswar:"⤩",setminus:"∖",setmn:"∖",sext:"✶",sfr:"𝔰",Sfr:"𝔖",sfrown:"⌢",sharp:"♯",shchcy:"щ",SHCHcy:"Щ",shcy:"ш",SHcy:"Ш",ShortDownArrow:"↓",ShortLeftArrow:"←",shortmid:"∣",shortparallel:"∥",ShortRightArrow:"→",ShortUpArrow:"↑",shy:"­",sigma:"σ",Sigma:"Σ",sigmaf:"ς",sigmav:"ς",sim:"∼",simdot:"⩪",sime:"≃",simeq:"≃",simg:"⪞",simgE:"⪠",siml:"⪝",simlE:"⪟",simne:"≆",simplus:"⨤",simrarr:"⥲",slarr:"←",SmallCircle:"∘",smallsetminus:"∖",smashp:"⨳",smeparsl:"⧤",smid:"∣",smile:"⌣",smt:"⪪",smte:"⪬",smtes:"⪬︀",softcy:"ь",SOFTcy:"Ь",sol:"/",solb:"⧄",solbar:"⌿",sopf:"𝕤",Sopf:"𝕊",spades:"♠",spadesuit:"♠",spar:"∥",sqcap:"⊓",sqcaps:"⊓︀",sqcup:"⊔",sqcups:"⊔︀",Sqrt:"√",sqsub:"⊏",sqsube:"⊑",sqsubset:"⊏",sqsubseteq:"⊑",sqsup:"⊐",sqsupe:"⊒",sqsupset:"⊐",sqsupseteq:"⊒",squ:"□",square:"□",Square:"□",SquareIntersection:"⊓",SquareSubset:"⊏",SquareSubsetEqual:"⊑",SquareSuperset:"⊐",SquareSupersetEqual:"⊒",SquareUnion:"⊔",squarf:"▪",squf:"▪",srarr:"→",sscr:"𝓈",Sscr:"𝒮",ssetmn:"∖",ssmile:"⌣",sstarf:"⋆",star:"☆",Star:"⋆",starf:"★",straightepsilon:"ϵ",straightphi:"ϕ",strns:"¯",sub:"⊂",Sub:"⋐",subdot:"⪽",sube:"⊆",subE:"⫅",subedot:"⫃",submult:"⫁",subne:"⊊",subnE:"⫋",subplus:"⪿",subrarr:"⥹",subset:"⊂",Subset:"⋐",subseteq:"⊆",subseteqq:"⫅",SubsetEqual:"⊆",subsetneq:"⊊",subsetneqq:"⫋",subsim:"⫇",subsub:"⫕",subsup:"⫓",succ:"≻",succapprox:"⪸",succcurlyeq:"≽",Succeeds:"≻",SucceedsEqual:"⪰",SucceedsSlantEqual:"≽",SucceedsTilde:"≿",succeq:"⪰",succnapprox:"⪺",succneqq:"⪶",succnsim:"⋩",succsim:"≿",SuchThat:"∋",sum:"∑",Sum:"∑",sung:"♪",sup:"⊃",Sup:"⋑",sup1:"¹",sup2:"²",sup3:"³",supdot:"⪾",supdsub:"⫘",supe:"⊇",supE:"⫆",supedot:"⫄",Superset:"⊃",SupersetEqual:"⊇",suphsol:"⟉",suphsub:"⫗",suplarr:"⥻",supmult:"⫂",supne:"⊋",supnE:"⫌",supplus:"⫀",supset:"⊃",Supset:"⋑",supseteq:"⊇",supseteqq:"⫆",supsetneq:"⊋",supsetneqq:"⫌",supsim:"⫈",supsub:"⫔",supsup:"⫖",swarhk:"⤦",swarr:"↙",swArr:"⇙",swarrow:"↙",swnwar:"⤪",szlig:"ß",Tab:"\t",target:"⌖",tau:"τ",Tau:"Τ",tbrk:"⎴",tcaron:"ť",Tcaron:"Ť",tcedil:"ţ",Tcedil:"Ţ",tcy:"т",Tcy:"Т",tdot:"⃛",telrec:"⌕",tfr:"𝔱",Tfr:"𝔗",there4:"∴",therefore:"∴",Therefore:"∴",theta:"θ",Theta:"Θ",thetasym:"ϑ",thetav:"ϑ",thickapprox:"≈",thicksim:"∼",ThickSpace:"  ",thinsp:" ",ThinSpace:" ",thkap:"≈",thksim:"∼",thorn:"þ",THORN:"Þ",tilde:"˜",Tilde:"∼",TildeEqual:"≃",TildeFullEqual:"≅",TildeTilde:"≈",times:"×",timesb:"⊠",timesbar:"⨱",timesd:"⨰",tint:"∭",toea:"⤨",top:"⊤",topbot:"⌶",topcir:"⫱",topf:"𝕥",Topf:"𝕋",topfork:"⫚",tosa:"⤩",tprime:"‴",trade:"™",TRADE:"™",triangle:"▵",triangledown:"▿",triangleleft:"◃",trianglelefteq:"⊴",triangleq:"≜",triangleright:"▹",trianglerighteq:"⊵",tridot:"◬",trie:"≜",triminus:"⨺",TripleDot:"⃛",triplus:"⨹",trisb:"⧍",tritime:"⨻",trpezium:"⏢",tscr:"𝓉",Tscr:"𝒯",tscy:"ц",TScy:"Ц",tshcy:"ћ",TSHcy:"Ћ",tstrok:"ŧ",Tstrok:"Ŧ",twixt:"≬",twoheadleftarrow:"↞",twoheadrightarrow:"↠",uacute:"ú",Uacute:"Ú",uarr:"↑",uArr:"⇑",Uarr:"↟",Uarrocir:"⥉",ubrcy:"ў",Ubrcy:"Ў",ubreve:"ŭ",Ubreve:"Ŭ",ucirc:"û",Ucirc:"Û",ucy:"у",Ucy:"У",udarr:"⇅",udblac:"ű",Udblac:"Ű",udhar:"⥮",ufisht:"⥾",ufr:"𝔲",Ufr:"𝔘",ugrave:"ù",Ugrave:"Ù",uHar:"⥣",uharl:"↿",uharr:"↾",uhblk:"▀",ulcorn:"⌜",ulcorner:"⌜",ulcrop:"⌏",ultri:"◸",umacr:"ū",Umacr:"Ū",uml:"¨",UnderBar:"_",UnderBrace:"⏟",UnderBracket:"⎵",UnderParenthesis:"⏝",Union:"⋃",UnionPlus:"⊎",uogon:"ų",Uogon:"Ų",uopf:"𝕦",Uopf:"𝕌",uparrow:"↑",Uparrow:"⇑",UpArrow:"↑",UpArrowBar:"⤒",UpArrowDownArrow:"⇅",updownarrow:"↕",Updownarrow:"⇕",UpDownArrow:"↕",UpEquilibrium:"⥮",upharpoonleft:"↿",upharpoonright:"↾",uplus:"⊎",UpperLeftArrow:"↖",UpperRightArrow:"↗",upsi:"υ",Upsi:"ϒ",upsih:"ϒ",upsilon:"υ",Upsilon:"Υ",UpTee:"⊥",UpTeeArrow:"↥",upuparrows:"⇈",urcorn:"⌝",urcorner:"⌝",urcrop:"⌎",uring:"ů",Uring:"Ů",urtri:"◹",uscr:"𝓊",Uscr:"𝒰",utdot:"⋰",utilde:"ũ",Utilde:"Ũ",utri:"▵",utrif:"▴",uuarr:"⇈",uuml:"ü",Uuml:"Ü",uwangle:"⦧",vangrt:"⦜",varepsilon:"ϵ",varkappa:"ϰ",varnothing:"∅",varphi:"ϕ",varpi:"ϖ",varpropto:"∝",varr:"↕",vArr:"⇕",varrho:"ϱ",varsigma:"ς",varsubsetneq:"⊊︀",varsubsetneqq:"⫋︀",varsupsetneq:"⊋︀",varsupsetneqq:"⫌︀",vartheta:"ϑ",vartriangleleft:"⊲",vartriangleright:"⊳",vBar:"⫨",Vbar:"⫫",vBarv:"⫩",vcy:"в",Vcy:"В",vdash:"⊢",vDash:"⊨",Vdash:"⊩",VDash:"⊫",Vdashl:"⫦",vee:"∨",Vee:"⋁",veebar:"⊻",veeeq:"≚",vellip:"⋮",verbar:"|",Verbar:"‖",vert:"|",Vert:"‖",VerticalBar:"∣",VerticalLine:"|",VerticalSeparator:"❘",VerticalTilde:"≀",VeryThinSpace:" ",vfr:"𝔳",Vfr:"𝔙",vltri:"⊲",vnsub:"⊂⃒",vnsup:"⊃⃒",vopf:"𝕧",Vopf:"𝕍",vprop:"∝",vrtri:"⊳",vscr:"𝓋",Vscr:"𝒱",vsubne:"⊊︀",vsubnE:"⫋︀",vsupne:"⊋︀",vsupnE:"⫌︀",Vvdash:"⊪",vzigzag:"⦚",wcirc:"ŵ",Wcirc:"Ŵ",wedbar:"⩟",wedge:"∧",Wedge:"⋀",wedgeq:"≙",weierp:"℘",wfr:"𝔴",Wfr:"𝔚",wopf:"𝕨",Wopf:"𝕎",wp:"℘",wr:"≀",wreath:"≀",wscr:"𝓌",Wscr:"𝒲",xcap:"⋂",xcirc:"◯",xcup:"⋃",xdtri:"▽",xfr:"𝔵",Xfr:"𝔛",xharr:"⟷",xhArr:"⟺",xi:"ξ",Xi:"Ξ",xlarr:"⟵",xlArr:"⟸",xmap:"⟼",xnis:"⋻",xodot:"⨀",xopf:"𝕩",Xopf:"𝕏",xoplus:"⨁",xotime:"⨂",xrarr:"⟶",xrArr:"⟹",xscr:"𝓍",Xscr:"𝒳",xsqcup:"⨆",xuplus:"⨄",xutri:"△",xvee:"⋁",xwedge:"⋀",yacute:"ý",Yacute:"Ý",yacy:"я",YAcy:"Я",ycirc:"ŷ",Ycirc:"Ŷ",ycy:"ы",Ycy:"Ы",yen:"¥",yfr:"𝔶",Yfr:"𝔜",yicy:"ї",YIcy:"Ї",yopf:"𝕪",Yopf:"𝕐",yscr:"𝓎",Yscr:"𝒴",yucy:"ю",YUcy:"Ю",yuml:"ÿ",Yuml:"Ÿ",zacute:"ź",Zacute:"Ź",zcaron:"ž",Zcaron:"Ž",zcy:"з",Zcy:"З",zdot:"ż",Zdot:"Ż",zeetrf:"ℨ",ZeroWidthSpace:"​",zeta:"ζ",Zeta:"Ζ",zfr:"𝔷",Zfr:"ℨ",zhcy:"ж",ZHcy:"Ж",zigrarr:"⇝",zopf:"𝕫",Zopf:"ℤ",zscr:"𝓏",Zscr:"𝒵",zwj:"‍",zwnj:"‌"},m={aacute:"á",Aacute:"Á",acirc:"â",Acirc:"Â",acute:"´",aelig:"æ",AElig:"Æ",agrave:"à",Agrave:"À",amp:"&",AMP:"&",aring:"å",Aring:"Å",atilde:"ã",Atilde:"Ã",auml:"ä",Auml:"Ä",brvbar:"¦",ccedil:"ç",Ccedil:"Ç",cedil:"¸",cent:"¢",copy:"©",COPY:"©",curren:"¤",deg:"°",divide:"÷",eacute:"é",Eacute:"É",ecirc:"ê",Ecirc:"Ê",egrave:"è",Egrave:"È",eth:"ð",ETH:"Ð",euml:"ë",Euml:"Ë",frac12:"½",frac14:"¼",frac34:"¾",gt:">",GT:">",iacute:"í",Iacute:"Í",icirc:"î",Icirc:"Î",iexcl:"¡",igrave:"ì",Igrave:"Ì",iquest:"¿",iuml:"ï",Iuml:"Ï",laquo:"«",lt:"<",LT:"<",macr:"¯",micro:"µ",middot:"·",nbsp:" ",not:"¬",ntilde:"ñ",Ntilde:"Ñ",oacute:"ó",Oacute:"Ó",ocirc:"ô",Ocirc:"Ô",ograve:"ò",Ograve:"Ò",ordf:"ª",ordm:"º",oslash:"ø",Oslash:"Ø",otilde:"õ",Otilde:"Õ",ouml:"ö",Ouml:"Ö",para:"¶",plusmn:"±",pound:"£",quot:'"',QUOT:'"',raquo:"»",reg:"®",REG:"®",sect:"§",shy:"­",sup1:"¹",sup2:"²",sup3:"³",szlig:"ß",thorn:"þ",THORN:"Þ",times:"×",uacute:"ú",Uacute:"Ú",ucirc:"û",Ucirc:"Û",ugrave:"ù",Ugrave:"Ù",uml:"¨",uuml:"ü",Uuml:"Ü",yacute:"ý",Yacute:"Ý",yen:"¥",yuml:"ÿ"},g={0:"�",128:"€",130:"‚",131:"ƒ",132:"„",133:"…",134:"†",135:"‡",136:"ˆ",137:"‰",138:"Š",139:"‹",140:"Œ",142:"Ž",145:"‘",146:"’",147:"“",148:"”",149:"•",150:"–",151:"—",152:"˜",153:"™",154:"š",155:"›",156:"œ",158:"ž",159:"Ÿ"},y=[1,2,3,4,5,6,7,8,11,13,14,15,16,17,18,19,20,21,22,23,24,25,26,27,28,29,30,31,127,128,129,130,131,132,133,134,135,136,137,138,139,140,141,142,143,144,145,146,147,148,149,150,151,152,153,154,155,156,157,158,159,64976,64977,64978,64979,64980,64981,64982,64983,64984,64985,64986,64987,64988,64989,64990,64991,64992,64993,64994,64995,64996,64997,64998,64999,65e3,65001,65002,65003,65004,65005,65006,65007,65534,65535,131070,131071,196606,196607,262142,262143,327678,327679,393214,393215,458750,458751,524286,524287,589822,589823,655358,655359,720894,720895,786430,786431,851966,851967,917502,917503,983038,983039,1048574,1048575,1114110,1114111],v=String.fromCharCode,b={}.hasOwnProperty,w=function(e,t){return b.call(e,t)},x=function(e,t){if(!e)return t;var r,n={};for(r in t)n[r]=w(e,r)?e[r]:t[r];return n},k=function(e,t){var r="";return e>=55296&&e<=57343||e>1114111?(t&&C("character reference outside the permissible Unicode range"),"�"):w(g,e)?(t&&C("disallowed character reference"),g[e]):(t&&function(e,t){for(var r=-1,n=e.length;++r<n;)if(e[r]==t)return!0;return!1}(y,e)&&C("disallowed character reference"),e>65535&&(r+=v((e-=65536)>>>10&1023|55296),e=56320|1023&e),r+=v(e))},S=function(e){return"&#x"+e.toString(16).toUpperCase()+";"},A=function(e){return"&#"+e+";"},C=function(e){throw Error("Parse error: "+e)},E=function(e,t){(t=x(t,E.options)).strict&&p.test(e)&&C("forbidden code point");var r=t.encodeEverything,n=t.useNamedReferences,s=t.allowUnsafeSymbols,d=t.decimal?A:S,h=function(e){return d(e.charCodeAt(0))};return r?(e=e.replace(o,(function(e){return n&&w(c,e)?"&"+c[e]+";":h(e)})),n&&(e=e.replace(/&gt;\u20D2/g,"&nvgt;").replace(/&lt;\u20D2/g,"&nvlt;").replace(/&#x66;&#x6A;/g,"&fjlig;")),n&&(e=e.replace(l,(function(e){return"&"+c[e]+";"})))):n?(s||(e=e.replace(u,(function(e){return"&"+c[e]+";"}))),e=(e=e.replace(/&gt;\u20D2/g,"&nvgt;").replace(/&lt;\u20D2/g,"&nvlt;")).replace(l,(function(e){return"&"+c[e]+";"}))):s||(e=e.replace(u,h)),e.replace(i,(function(e){var t=e.charCodeAt(0),r=e.charCodeAt(1);return d(1024*(t-55296)+r-56320+65536)})).replace(a,h)};E.options={allowUnsafeSymbols:!1,encodeEverything:!1,strict:!1,useNamedReferences:!1,decimal:!1};var T=function(e,t){var r=(t=x(t,T.options)).strict;return r&&d.test(e)&&C("malformed character reference"),e.replace(h,(function(e,n,s,i,o,a,l,c,u){var d,p,h,g,y,v;return n?f[y=n]:s?(y=s,(v=i)&&t.isAttributeValue?(r&&"="==v&&C("`&` did not start a character reference"),e):(r&&C("named character reference was not terminated by a semicolon"),m[y]+(v||""))):o?(h=o,p=a,r&&!p&&C("character reference was not terminated by a semicolon"),d=parseInt(h,10),k(d,r)):l?(g=l,p=c,r&&!p&&C("character reference was not terminated by a semicolon"),d=parseInt(g,16),k(d,r)):(r&&C("named character reference was not terminated by a semicolon"),e)}))};T.options={isAttributeValue:!1,strict:!1};var N=e=>e.replace(/&/g,"&amp;").replace(/</g,"&lt;").replace(/>/g,"&gt;").replace(/'/g,"&apos;").replace(/"/g,"&quot;"),D=e=>T(e);function M(e,t,...r){return"object"==typeof e&&(r=(e="fragment").children,t=e.attrs),Array.isArray(t)?(r=[t],t={}):t?t.attrs&&delete(t={...t.attrs,...t}).attrs:t={},{tag:e,attrs:t,children:"string"==typeof r[0]?r:r.flat(1/0)}}var _=["area","base","br","col","embed","hr","img","input","keygen","link","meta","param","source","track","wbr","command"];function O(e,t,r={},n){const s=!("string"==typeof n&&""===n||Array.isArray(n)&&(0===n.length||1===n.length&&""===n[0])||null==n);let i=[];if("noop"!==(t=t.replace(/__/g,":"))&&""!==t){"cdata"!==t?i.push(`<${t}`):i.push("<![CDATA[");for(let e in r)if(e&&r.hasOwnProperty(e)){let t=r[e];if("html"===e)continue;"classname"===e.toLowerCase()&&(e="class"),e=e.replace(/__/g,":"),!0===t?i.push(` ${e}`):"style"===e&&"object"==typeof t?i.push(` ${e}="${Object.keys(t).filter((e=>null!=t[e])).map((e=>{let r=t[e];return r="number"==typeof r?r+"px":r,`${e.replace(/([a-z])([A-Z])/g,"$1-$2").toLowerCase()}:${r}`})).join(";")}"`):!1!==t&&null!=t&&i.push(` ${e}="${N(t.toString())}"`)}if("cdata"!==t){if(e&&!s)return i.push(" />"),i.join("");i.push(">")}if(!e&&_.includes(t))return i.join("")}if(s)if("string"==typeof n)i.push(n);else if(n&&n.length>0)for(let e of n)if(null!=e&&!1!==e){Array.isArray(e)||(e=[e]);for(let r of e)r.startsWith("<")&&r.endsWith(">")||"script"===t||"style"===t?i.push(r):i.push(N(r.toString()))}return r.html&&i.push(r.html),"noop"!==t&&""!==t&&("cdata"!==t?i.push(`</${t}>`):i.push("]]>")),i.join("")}function q(e,t,...r){let{tag:n,attrs:s,children:i}=M(e,t,r);return O(!1,n,s,i)}var L,R,I=O.bind(null,!1);q.firstLine="<!DOCTYPE html>",q.html=!0,function(e){e.Attribute="attribute",e.Pseudo="pseudo",e.PseudoElement="pseudo-element",e.Tag="tag",e.Universal="universal",e.Adjacent="adjacent",e.Child="child",e.Descendant="descendant",e.Parent="parent",e.Sibling="sibling",e.ColumnCombinator="column-combinator"}(L||(L={})),function(e){e.Any="any",e.Element="element",e.End="end",e.Equals="equals",e.Exists="exists",e.Hyphen="hyphen",e.Not="not",e.Start="start"}(R||(R={}));const B=/^[^\\#]?(?:\\(?:[\da-f]{1,6}\s?|.)|[\w\-\u00b0-\uFFFF])+/,P=/\\([\da-f]{1,6}\s?|(\s)|.)/gi,F=new Map([[126,R.Element],[94,R.Start],[36,R.End],[42,R.Any],[33,R.Not],[124,R.Hyphen]]),$=new Set(["has","not","matches","is","where","host","host-context"]),j=new Set(["contains","icontains"]);function H(e,t,r){const n=parseInt(t,16)-65536;return n!=n||r?t:n<0?String.fromCharCode(n+65536):String.fromCharCode(n>>10|55296,1023&n|56320)}function z(e){return e.replace(P,H)}function V(e){return 39===e||34===e}function U(e){return 32===e||9===e||10===e||12===e||13===e}function Z(e){const t=[],r=G(t,`${e}`,0);if(r<e.length)throw new Error(`Unmatched selector: ${e.slice(r)}`);return t}function G(e,t,r){let n=[];function s(e){const n=t.slice(r+e).match(B);if(!n)throw new Error(`Expected name, found ${t.slice(r)}`);const[s]=n;return r+=e+s.length,z(s)}function i(e){for(r+=e;r<t.length&&U(t.charCodeAt(r));)r++}function o(){const e=r+=1;let n=1;for(;n>0&&r<t.length;r++)40!==t.charCodeAt(r)||a(r)?41!==t.charCodeAt(r)||a(r)||n--:n++;if(n)throw new Error("Parenthesis not matched");return z(t.slice(e,r-1))}function a(e){let r=0;for(;92===t.charCodeAt(--e);)r++;return 1==(1&r)}function l(){if(n.length>0&&function(e){switch(e.type){case L.Adjacent:case L.Child:case L.Descendant:case L.Parent:case L.Sibling:case L.ColumnCombinator:return!0;default:return!1}}(n[n.length-1]))throw new Error("Did not expect successive traversals.")}function c(e){n.length>0&&n[n.length-1].type===L.Descendant?n[n.length-1].type=e:(l(),n.push({type:e}))}function u(e,t){n.push({type:L.Attribute,name:e,action:t,value:s(1),namespace:null,ignoreCase:"quirks"})}function d(){if(n.length&&n[n.length-1].type===L.Descendant&&n.pop(),0===n.length)throw new Error("Empty sub-selector");e.push(n)}if(i(0),t.length===r)return r;e:for(;r<t.length;){const e=t.charCodeAt(r);switch(e){case 32:case 9:case 10:case 12:case 13:0!==n.length&&n[0].type===L.Descendant||(l(),n.push({type:L.Descendant})),i(1);break;case 62:c(L.Child),i(1);break;case 60:c(L.Parent),i(1);break;case 126:c(L.Sibling),i(1);break;case 43:c(L.Adjacent),i(1);break;case 46:u("class",R.Element);break;case 35:u("id",R.Equals);break;case 91:{let e;i(1);let o=null;124===t.charCodeAt(r)?e=s(1):t.startsWith("*|",r)?(o="*",e=s(2)):(e=s(0),124===t.charCodeAt(r)&&61!==t.charCodeAt(r+1)&&(o=e,e=s(1))),i(0);let l=R.Exists;const c=F.get(t.charCodeAt(r));if(c){if(l=c,61!==t.charCodeAt(r+1))throw new Error("Expected `=`");i(2)}else 61===t.charCodeAt(r)&&(l=R.Equals,i(1));let u="",d=null;if("exists"!==l){if(V(t.charCodeAt(r))){const e=t.charCodeAt(r);let n=r+1;for(;n<t.length&&(t.charCodeAt(n)!==e||a(n));)n+=1;if(t.charCodeAt(n)!==e)throw new Error("Attribute value didn't end");u=z(t.slice(r+1,n)),r=n+1}else{const e=r;for(;r<t.length&&(!U(t.charCodeAt(r))&&93!==t.charCodeAt(r)||a(r));)r+=1;u=z(t.slice(e,r))}i(0);const e=32|t.charCodeAt(r);115===e?(d=!1,i(1)):105===e&&(d=!0,i(1))}if(93!==t.charCodeAt(r))throw new Error("Attribute selector didn't terminate");r+=1;const p={type:L.Attribute,name:e,action:l,value:u,namespace:o,ignoreCase:d};n.push(p);break}case 58:{if(58===t.charCodeAt(r+1)){n.push({type:L.PseudoElement,name:s(2).toLowerCase(),data:40===t.charCodeAt(r)?o():null});continue}const e=s(1).toLowerCase();let i=null;if(40===t.charCodeAt(r))if($.has(e)){if(V(t.charCodeAt(r+1)))throw new Error(`Pseudo-selector ${e} cannot be quoted`);if(i=[],r=G(i,t,r+1),41!==t.charCodeAt(r))throw new Error(`Missing closing parenthesis in :${e} (${t})`);r+=1}else{if(i=o(),j.has(e)){const e=i.charCodeAt(0);e===i.charCodeAt(i.length-1)&&V(e)&&(i=i.slice(1,-1))}i=z(i)}n.push({type:L.Pseudo,name:e,data:i});break}case 44:d(),n=[],i(1);break;default:{if(t.startsWith("/*",r)){const e=t.indexOf("*/",r+2);if(e<0)throw new Error("Comment was not terminated");r=e+2,0===n.length&&i(0);break}let o,a=null;if(42===e)r+=1,o="*";else if(124===e){if(o="",124===t.charCodeAt(r+1)){c(L.ColumnCombinator),i(2);break}}else{if(!B.test(t.slice(r)))break e;o=s(0)}124===t.charCodeAt(r)&&124!==t.charCodeAt(r+1)&&(a=o,42===t.charCodeAt(r+1)?(o="*",r+=2):o=s(1)),n.push("*"===o?{type:L.Universal,namespace:a}:{type:L.Tag,name:o,namespace:a})}}}return d(),r}var J={};var K=Symbol.for("nodejs.util.inspect.custom"),Y={fontWeight:"bold"},W={fontStyle:"italic"},X={backgroundColor:"rgb(255, 250, 165)"},Q={textDecorations:"underline"},ee={textDecorations:"line-through"},te={b:Y,strong:Y,em:W,i:W,mark:X,u:Q,a:Q,s:ee,del:ee,ins:X,strike:ee},re=class{constructor(){this.append=this.appendChild,this._parentNode=null,this._childNodes=[]}get nodeType(){return console.error("Subclasses should define nodeType!"),0}get nodeName(){return console.error("Subclasses should define nodeName!"),""}get nodeValue(){return null}cloneNode(e=!1){let t=new this.constructor;return e&&(t._childNodes=this._childNodes.map((e=>e.cloneNode(!0))),t._fixChildNodesParent()),t}_fixChildNodesParent(){this._childNodes.forEach((e=>e._parentNode=this))}insertBefore(e,t){if(e!==t){let r=t?this._childNodes.indexOf(t):0;r<0&&(r=0),this._childNodes.splice(r,0,e),this._fixChildNodesParent()}}appendChild(e){if(null!=e)if(e!==this){if(e instanceof ue&&console.warn("No defined how to append a document to a node!",e),e instanceof ce)for(let t of[...e._childNodes])this.appendChild(t);else if(Array.isArray(e))for(let t of[...e])this.appendChild(t);else if(e instanceof re)e.remove(),this._childNodes.push(e);else try{const t="string"==typeof e?e:JSON.stringify(e,null,2);this._childNodes.push(new ie(t))}catch(t){console.error(`The data ${e} to be added to ${this.render()} is problematic: ${t}`)}this._fixChildNodesParent()}else console.warn("Cannot appendChild to self")}removeChild(e){let t=this._childNodes.indexOf(e);t>=0&&(e._parentNode=null,this._childNodes.splice(t,1),this._fixChildNodesParent())}remove(){var e;return null==(e=null==this?void 0:this.parentNode)||e.removeChild(this),this}replaceChildren(...e){this._childNodes=e.map((e=>"string"==typeof e?new ie(e):e.remove())),this._fixChildNodesParent()}replaceWith(...e){let t=this._parentNode;if(t){let r=this._indexInParent();r>=0&&(e=e.map((e=>"string"==typeof e?new ie(e):e.remove())),t._childNodes.splice(r,1,...e),this._parentNode=null,t._fixChildNodesParent())}}_indexInParent(){return this._parentNode?this._parentNode.childNodes.indexOf(this):-1}get parentNode(){return this._parentNode}get childNodes(){return this._childNodes||[]}get children(){return this._childNodes||[]}get firstChild(){return this._childNodes[0]}get lastChild(){return this._childNodes[this._childNodes.length-1]}get nextSibling(){let e=this._indexInParent();return null!=e&&this.parentNode.childNodes[e+1]||null}get previousSibling(){let e=this._indexInParent();return e>0&&this.parentNode.childNodes[e-1]||null}flatten(){let e=[];this instanceof ae&&e.push(this);for(let t of this._childNodes)e.push(...t.flatten());return e}flattenNodes(){let e=[];e.push(this);for(let t of this._childNodes)e.push(...t.flattenNodes());return e}render(){return""}get textContent(){return this._childNodes.map((e=>e.textContent)).join("")}set textContent(e){this._childNodes=[],e&&this.appendChild(new ie(e.toString()))}contains(e){return e===this||this._childNodes.some((t=>t.contains(e)))}get ownerDocument(){var e;return this.nodeType===re.DOCUMENT_NODE||this.nodeType===re.DOCUMENT_FRAGMENT_NODE?this:null==(e=null==this?void 0:this._parentNode)?void 0:e.ownerDocument}toString(){return`${this.nodeName}`}[K](){return`${this.constructor.name} "${this.render()}"`}},ne=re;ne.ELEMENT_NODE=1,ne.TEXT_NODE=3,ne.CDATA_SECTION_NODE=4,ne.PROCESSING_INSTRUCTION_NODE=7,ne.COMMENT_NODE=8,ne.DOCUMENT_NODE=9,ne.DOCUMENT_TYPE_NODE=10,ne.DOCUMENT_FRAGMENT_NODE=11;var se,ie=class extends ne{constructor(e=""){super(),this._text=e}get nodeType(){return ne.TEXT_NODE}get nodeName(){return"#text"}get nodeValue(){return this._text||""}get textContent(){return this.nodeValue}render(){var e;const t=null==(e=this.parentNode)?void 0:e.tagName;return"SCRIPT"===t||"STYLE"===t?this._text:N(this._text)}cloneNode(e=!1){let t=super.cloneNode(e);return t._text=this._text,t}},oe=class extends ne{getElementById(e){return this.flatten().find((t=>t._attributes.id===e))}getElementsByClassName(e){return this.flatten().filter((t=>t.classList.contains(e)))}matches(e){return function(e,t,{debug:r=!1}={}){for(let n of function(e){let t=J[e];return null==t&&(t=Z(e),J[e]=t),t}(e)){r&&(console.log("Selector:",e),console.log("Rules:",n),console.log("Element:",t));const s=(t,n)=>{var i,o,a;let l=!1;for(let c of n){const{type:u,name:d,action:p,value:h,ignoreCase:f=!0,data:m}=c;if("attribute"===u)"equals"===p?(l=t.getAttribute(d)===h,r&&console.log("Attribute equals",l)):"start"===p?(l=!!(null==(i=t.getAttribute(d))?void 0:i.startsWith(h)),r&&console.log("Attribute start",l)):"end"===p?(l=!!(null==(o=t.getAttribute(d))?void 0:o.endsWith(h)),r&&console.log("Attribute start",l)):"element"===p?"class"===d?(l=t.classList.contains(h),r&&console.log("Attribute class",l)):(l=!!(null==(a=t.getAttribute(d))?void 0:a.includes(h)),r&&console.log("Attribute element",l)):"exists"===p?(l=t.hasAttribute(d),r&&console.log("Attribute exists",l)):console.warn("Unknown CSS selector action",p);else if("tag"===u)l=t.tagName===d.toUpperCase(),r&&console.log("Is tag",l);else if("universal"===u)l=!0,r&&console.log("Is universal",l);else if("pseudo"===u){if("not"===d){let e=!0;m.forEach((r=>{s(t,r)||(e=!1)})),l=!e}r&&console.log("Is :not",l)}else console.warn("Unknown CSS selector type",u,e,n);if(!l)break}return l};if(s(t,n))return!0}return!1}(e,this)}querySelectorAll(e){return this.flatten().filter((t=>t.matches(e)))}querySelector(e){return this.flatten().find((t=>t.matches(e)))}parent(e){var t;return this.matches(e)?this:null==this.parentNode?null:null==(t=this.parentNode)?void 0:t.parent(e)}handle(e,t){let r=0;for(let n of this.querySelectorAll(e))t(n,r++)}},ae=class extends oe{constructor(e="div",t={}){super(),this._originalTagName=e,this._nodeName=(e||"").toUpperCase(),this._attributes=t||{},this._styles=null}get nodeType(){return ne.ELEMENT_NODE}get nodeName(){return this._nodeName}cloneNode(e=!1){let t=super.cloneNode(e);return t._originalTagName=this._originalTagName,t._nodeName=this._nodeName,t._attributes=Object.assign({},this._attributes),t}get attributes(){return this._attributes}_findAttributeName(e){const t=e.toLowerCase();return Object.keys(this._attributes).find((e=>t===e.toLowerCase()))||null}setAttribute(e,t){this.removeAttribute(e),this._attributes[e]=t,this._styles=null}getAttribute(e){const t=this._findAttributeName(e);return t?this._attributes[t]:null}removeAttribute(e){this._findAttributeName(String(e))&&delete this._attributes[e]}hasAttribute(e){const t=this._findAttributeName(e);return!!t&&null!=this._attributes[t]}get style(){if(null==this._styles){let t=Object.assign({},te[this.tagName.toLowerCase()]||{}),r=this.getAttribute("style");if(r){let n,s=/\s*([\w-]+)\s*:\s*([^;]+)/g;for(;n=s.exec(r);){let r=n[1],s=n[2].trim();t[r]=s,t[(e=r,e.toLowerCase().replace(/[^a-zA-Z0-9]+(.)/g,((e,t)=>t.toUpperCase())))]=s}}this._styles=t}var e;return this._styles}get tagName(){return this._nodeName}get id(){return this._attributes.id||null}set id(e){null==e?delete this._attributes.id:this._attributes.id=e}get src(){return this._attributes.src}set src(e){null==e?delete this._attributes.src:this._attributes.src=e}getElementsByTagName(e){e=e.toUpperCase();let t=this.flatten();return"*"!==e?t.filter((t=>t.tagName===e)):t}setInnerHTML(e){throw"setInnerHTML is not implemented; see vdomparser for an example"}get innerHTML(){return this._childNodes.map((e=>e.render(q))).join("")}set innerHTML(e){this.setInnerHTML(e)}get outerHTML(){return this.render(I)}get className(){return this._attributes.class||""}set className(e){Array.isArray(e)?e=e.filter((e=>!!e)).join(" "):"object"==typeof e&&(e=Object.entries(e).filter((([e,t])=>!!t)).map((([e,t])=>e)).join(" ")),this._attributes.class=e}get classList(){let e=this,t=(this.className||"").trim().split(/\s+/g)||[];return{contains:e=>t.includes(e),add(r){t.includes(r)||(t.push(r),e.className=t)},remove(r){let n=t.indexOf(r);n>=0&&(t.splice(n,1),e.className=t)}}}render(e=I){return e(this._originalTagName||this.tagName,this.attributes,this._childNodes.map((t=>t.render(e))).join(""))}},le=class extends ne{get nodeName(){return super.nodeName}get nodeValue(){return super.nodeValue}get nodeType(){return le.DOCUMENT_TYPE_NODE}render(){return"<!DOCTYPE html>"}},ce=class extends oe{get nodeType(){return ne.DOCUMENT_FRAGMENT_NODE}get nodeName(){return"#document-fragment"}render(e=I){return this._childNodes.map((t=>t.render(e)||[])).join("")}get innerHTML(){return this._childNodes.map((e=>e.render(q))).join("")}createElement(e,t={}){return new ae(e,t)}createDocumentFragment(){return new ce}createTextNode(e){return new ie(e)}},ue=class extends ce{get nodeType(){return ne.DOCUMENT_NODE}get nodeName(){return"#document"}get documentElement(){return this.firstChild}render(e=I){let t=super.render(e);return this.docType&&(t=this.docType.render()+t),t}},de=class extends ue{constructor(e=!1){if(super(),this.docType=new le,!e){let e=new ae("html"),t=new ae("body"),r=new ae("head"),n=new ae("title");e.appendChild(r),r.appendChild(n),e.appendChild(t),this.appendChild(e)}}get body(){let e=this.querySelector("body");if(!e){let t=this.querySelector("html");t||(t=new ae("html"),this.appendChild(t)),e=new ae("body"),t.appendChild(t)}return e}get title(){var e;return(null==(e=this.querySelector("title"))?void 0:e.textContent)||""}set title(e){const t=this.querySelector("title");t&&(t.textContent=e)}get head(){let e=this.querySelector("head");if(!e){let t=this.querySelector("html");t||(t=new ae("html"),this.appendChild(t)),e=new ae("head"),t.insertBefore(t)}return e}},pe=new ue;(se={document:pe}).h=function(e,t,...r){let{tag:n,attrs:s,children:i}=M(e,t,r);return function(e,t,r,n){if("function"==typeof t)return t.call(null,{props:{...r,children:n},attrs:r,children:n,h:e.h,context:e});{let s;if(s=t?"fragment"===t.toLowerCase()?e.document.createDocumentFragment():e.document.createElement(t):e.document.createElement("div"),r)for(let[e,t]of Object.entries(r)){e=e.toString();const r=e.toLowerCase();"classname"===r?s.className=t:"on"===r?Object.entries(t).forEach((([e,t])=>{s.setAttribute("on"+e,t)})):!1!==t&&null!=t&&(!0===t?s.setAttribute(e,e):s.setAttribute(e,t.toString()))}if(n)for(const t of n){let r=Array.isArray(t)?[...t]:[t];for(let t of r)t&&!1!==t&&null!=t&&("object"!=typeof t?s.appendChild(e.document.createTextNode(t.toString())):s.appendChild(t))}return s}}(se,n,s,i)},se.h;var he=/([^=\s]+)(\s*=\s*(("([^"]*)")|('([^']*)')|[^>\s]+))?/gm,fe=/^<\/([^>\s]+)[^>]*>/m,me=/^<([^>\s\/]+)((\s+[^=>\s]+(\s*=\s*(("[^"]*")|('[^']*')|[^>\s]+))?)*)\s*\/?\s*>/m,ge=/\s*\/\s*>\s*$/m;function ye(e){if("string"!=typeof e)throw console.error("parseHTML requires string, found",e),new Error("parseHTML requires string");let t=0===e.indexOf("<!")?new de(!0):new ce,r=[t];return new class{constructor(e){this.attrRe=he,this.endTagRe=fe,this.startTagRe=me,this.defaults={ignoreWhitespaceText:!1},(e=e||{}).scanner&&(this.scanner=e.scanner,e.scanner=null),this.options=Object.assign({},this.defaults,e)}parse(e){let t,r,n,s=!1;for(;e.length;)"\x3c!--"===e.substring(0,4)?(t=e.indexOf("--\x3e"),-1!==t?(this.scanner.comment(e.substring(4,t)),e=e.substring(t+3),s=!1):s=!0):"</"===e.substring(0,2)?(r=this.endTagRe.exec(e),r?(e=RegExp.rightContext,s=!1,this.parseEndTag(RegExp.lastMatch,r[1])):s=!0):"<"===e.charAt(0)&&(r=this.startTagRe.exec(e),r?(e=RegExp.rightContext,s=!1,this.parseStartTag(RegExp.lastMatch,r[1],r)):s=!0),s&&(t=e.indexOf("<"),0===t&&(t=e.substring(1).indexOf("<")),-1===t?(n=e,e=""):(n=e.substring(0,t),e=e.substring(t)),this.options.ignoreWhitespaceText&&/^\s*$/.test(n)||this.scanner.characters(n)),s=!0,r=null}parseStartTag(e,t,r){const n=ge.test(e);let s=r[2];n&&(s=s.replace(/\s*\/\s*$/,""));const i=this.parseAttributes(t,s);this.scanner.startElement(t,i,n,r[0])}parseEndTag(e,t){this.scanner.endElement(t)}parseAttributes(e,t){const r={};return t.replace(this.attrRe,((e,t,n,s,i,o,a,l)=>{r[t]=l??o??s??!0})),r}}({scanner:{startElement(e,n,s){if("!doctype"===e.toLowerCase())return void(t.docType=new le);for(let e in n)if(n.hasOwnProperty(e)){let t=n[e];"string"==typeof t&&(n[e]=D(t))}let i=r[r.length-1];if(i){const t=pe.createElement(e,n);i.appendChild(t),_.includes(e.toLowerCase())||s||r.push(t)}},endElement(e){r.pop()},characters(e){var t;e=D(e);let n=r[r.length-1];(null==(t=null==n?void 0:n.lastChild)?void 0:t.nodeType)===ne.TEXT_NODE?n.lastChild._text+=e:n&&n.appendChild(new ie(e))},comment(e){}}}).parse(e),t}function ve(e,t,...r){let{tag:n,attrs:s,children:i}=M(e,t,r);return O(!0,n,s,i)}function be(e,t){const r=(0,n.J1)(t);return function(e,t){return s.PW.fromSchema(t).serializeFragment(e.content,{document:new de}).render()}(s.NB.fromJSON(r,e),r)}ae.prototype.setInnerHTML=function(e){let t=ye(e);this._childNodes=t._childNodes,this._fixChildNodesParent()},ve.firstLine='<?xml version="1.0" encoding="utf-8"?>',ve.xml=!0},277:(e,t,r)=>{"use strict";r.d(t,{Z:()=>cr});var n=r(881);const s=/^\s*>\s$/,i=n.NB.create({name:"blockquote",addOptions:()=>({HTMLAttributes:{}}),content:"block+",group:"block",defining:!0,parseHTML:()=>[{tag:"blockquote"}],renderHTML({HTMLAttributes:e}){return["blockquote",(0,n.P1)(this.options.HTMLAttributes,e),0]},addCommands(){return{setBlockquote:()=>({commands:e})=>e.wrapIn(this.name),toggleBlockquote:()=>({commands:e})=>e.toggleWrap(this.name),unsetBlockquote:()=>({commands:e})=>e.lift(this.name)}},addKeyboardShortcuts(){return{"Mod-Shift-b":()=>this.editor.commands.toggleBlockquote()}},addInputRules(){return[(0,n.S0)({find:s,type:this.type})]}}),o=/(?:^|\s)((?:\*\*)((?:[^*]+))(?:\*\*))$/,a=/(?:^|\s)((?:\*\*)((?:[^*]+))(?:\*\*))/g,l=/(?:^|\s)((?:__)((?:[^__]+))(?:__))$/,c=/(?:^|\s)((?:__)((?:[^__]+))(?:__))/g,u=n.vc.create({name:"bold",addOptions:()=>({HTMLAttributes:{}}),parseHTML:()=>[{tag:"strong"},{tag:"b",getAttrs:e=>"normal"!==e.style.fontWeight&&null},{style:"font-weight",getAttrs:e=>/^(bold(er)?|[5-9]\d{2,})$/.test(e)&&null}],renderHTML({HTMLAttributes:e}){return["strong",(0,n.P1)(this.options.HTMLAttributes,e),0]},addCommands(){return{setBold:()=>({commands:e})=>e.setMark(this.name),toggleBold:()=>({commands:e})=>e.toggleMark(this.name),unsetBold:()=>({commands:e})=>e.unsetMark(this.name)}},addKeyboardShortcuts(){return{"Mod-b":()=>this.editor.commands.toggleBold(),"Mod-B":()=>this.editor.commands.toggleBold()}},addInputRules(){return[(0,n.Cf)({find:o,type:this.type}),(0,n.Cf)({find:l,type:this.type})]},addPasteRules(){return[(0,n.K9)({find:a,type:this.type}),(0,n.K9)({find:c,type:this.type})]}}),d=n.NB.create({name:"listItem",addOptions:()=>({HTMLAttributes:{},bulletListTypeName:"bulletList",orderedListTypeName:"orderedList"}),content:"paragraph block*",defining:!0,parseHTML:()=>[{tag:"li"}],renderHTML({HTMLAttributes:e}){return["li",(0,n.P1)(this.options.HTMLAttributes,e),0]},addKeyboardShortcuts(){return{Enter:()=>this.editor.commands.splitListItem(this.name),Tab:()=>this.editor.commands.sinkListItem(this.name),"Shift-Tab":()=>this.editor.commands.liftListItem(this.name)}}}),p=n.vc.create({name:"textStyle",addOptions:()=>({HTMLAttributes:{}}),parseHTML:()=>[{tag:"span",getAttrs:e=>!!e.hasAttribute("style")&&{}}],renderHTML({HTMLAttributes:e}){return["span",(0,n.P1)(this.options.HTMLAttributes,e),0]},addCommands(){return{removeEmptyTextStyle:()=>({state:e,commands:t})=>{const r=(0,n.Jo)(e,this.type);return!!Object.entries(r).some((([,e])=>!!e))||t.unsetMark(this.name)}}}}),h=/^\s*([-+*])\s$/,f=n.NB.create({name:"bulletList",addOptions:()=>({itemTypeName:"listItem",HTMLAttributes:{},keepMarks:!1,keepAttributes:!1}),group:"block list",content(){return`${this.options.itemTypeName}+`},parseHTML:()=>[{tag:"ul"}],renderHTML({HTMLAttributes:e}){return["ul",(0,n.P1)(this.options.HTMLAttributes,e),0]},addCommands(){return{toggleBulletList:()=>({commands:e,chain:t})=>this.options.keepAttributes?t().toggleList(this.name,this.options.itemTypeName,this.options.keepMarks).updateAttributes(d.name,this.editor.getAttributes(p.name)).run():e.toggleList(this.name,this.options.itemTypeName,this.options.keepMarks)}},addKeyboardShortcuts(){return{"Mod-Shift-8":()=>this.editor.commands.toggleBulletList()}},addInputRules(){let e=(0,n.S0)({find:h,type:this.type});return(this.options.keepMarks||this.options.keepAttributes)&&(e=(0,n.S0)({find:h,type:this.type,keepMarks:this.options.keepMarks,keepAttributes:this.options.keepAttributes,getAttributes:()=>this.editor.getAttributes(p.name),editor:this.editor})),[e]}}),m=/(?:^|\s)((?:`)((?:[^`]+))(?:`))$/,g=/(?:^|\s)((?:`)((?:[^`]+))(?:`))/g,y=n.vc.create({name:"code",addOptions:()=>({HTMLAttributes:{}}),excludes:"_",code:!0,exitable:!0,parseHTML:()=>[{tag:"code"}],renderHTML({HTMLAttributes:e}){return["code",(0,n.P1)(this.options.HTMLAttributes,e),0]},addCommands(){return{setCode:()=>({commands:e})=>e.setMark(this.name),toggleCode:()=>({commands:e})=>e.toggleMark(this.name),unsetCode:()=>({commands:e})=>e.unsetMark(this.name)}},addKeyboardShortcuts(){return{"Mod-e":()=>this.editor.commands.toggleCode()}},addInputRules(){return[(0,n.Cf)({find:m,type:this.type})]},addPasteRules(){return[(0,n.K9)({find:g,type:this.type})]}});var v=r(2);const b=/^```([a-z]+)?[\s\n]$/,w=/^~~~([a-z]+)?[\s\n]$/,x=n.NB.create({name:"codeBlock",addOptions:()=>({languageClassPrefix:"language-",exitOnTripleEnter:!0,exitOnArrowDown:!0,HTMLAttributes:{}}),content:"text*",marks:"",group:"block",code:!0,defining:!0,addAttributes(){return{language:{default:null,parseHTML:e=>{var t;const{languageClassPrefix:r}=this.options;return[...(null===(t=e.firstElementChild)||void 0===t?void 0:t.classList)||[]].filter((e=>e.startsWith(r))).map((e=>e.replace(r,"")))[0]||null},rendered:!1}}},parseHTML:()=>[{tag:"pre",preserveWhitespace:"full"}],renderHTML({node:e,HTMLAttributes:t}){return["pre",(0,n.P1)(this.options.HTMLAttributes,t),["code",{class:e.attrs.language?this.options.languageClassPrefix+e.attrs.language:null},0]]},addCommands(){return{setCodeBlock:e=>({commands:t})=>t.setNode(this.name,e),toggleCodeBlock:e=>({commands:t})=>t.toggleNode(this.name,"paragraph",e)}},addKeyboardShortcuts(){return{"Mod-Alt-c":()=>this.editor.commands.toggleCodeBlock(),Backspace:()=>{const{empty:e,$anchor:t}=this.editor.state.selection,r=1===t.pos;return!(!e||t.parent.type.name!==this.name)&&!(!r&&t.parent.textContent.length)&&this.editor.commands.clearNodes()},Enter:({editor:e})=>{if(!this.options.exitOnTripleEnter)return!1;const{state:t}=e,{selection:r}=t,{$from:n,empty:s}=r;if(!s||n.parent.type!==this.type)return!1;const i=n.parentOffset===n.parent.nodeSize-2,o=n.parent.textContent.endsWith("\n\n");return!(!i||!o)&&e.chain().command((({tr:e})=>(e.delete(n.pos-2,n.pos),!0))).exitCode().run()},ArrowDown:({editor:e})=>{if(!this.options.exitOnArrowDown)return!1;const{state:t}=e,{selection:r,doc:n}=t,{$from:s,empty:i}=r;if(!i||s.parent.type!==this.type)return!1;if(s.parentOffset!==s.parent.nodeSize-2)return!1;const o=s.after();return void 0!==o&&(!n.nodeAt(o)&&e.commands.exitCode())}}},addInputRules(){return[(0,n.zK)({find:b,type:this.type,getAttributes:e=>({language:e[1]})}),(0,n.zK)({find:w,type:this.type,getAttributes:e=>({language:e[1]})})]},addProseMirrorPlugins(){return[new v.Sy({key:new v.H$("codeBlockVSCodeHandler"),props:{handlePaste:(e,t)=>{if(!t.clipboardData)return!1;if(this.editor.isActive(this.type.name))return!1;const r=t.clipboardData.getData("text/plain"),n=t.clipboardData.getData("vscode-editor-data"),s=n?JSON.parse(n):void 0,i=null==s?void 0:s.mode;if(!r||!i)return!1;const{tr:o}=e.state;return o.replaceSelectionWith(this.type.create({language:i})),o.setSelection(v.Bs.near(o.doc.resolve(Math.max(0,o.selection.from-2)))),o.insertText(r.replace(/\r\n?/g,"\n")),o.setMeta("paste",!0),e.dispatch(o),!0}}})]}}),k=n.NB.create({name:"doc",topNode:!0,content:"block+"});var S=r(32);function A(e={}){return new v.Sy({view:t=>new C(t,e)})}class C{constructor(e,t){var r;this.editorView=e,this.cursorPos=null,this.element=null,this.timeout=-1,this.width=null!==(r=t.width)&&void 0!==r?r:1,this.color=!1===t.color?void 0:t.color||"black",this.class=t.class,this.handlers=["dragover","dragend","drop","dragleave"].map((t=>{let r=e=>{this[t](e)};return e.dom.addEventListener(t,r),{name:t,handler:r}}))}destroy(){this.handlers.forEach((({name:e,handler:t})=>this.editorView.dom.removeEventListener(e,t)))}update(e,t){null!=this.cursorPos&&t.doc!=e.state.doc&&(this.cursorPos>e.state.doc.content.size?this.setCursor(null):this.updateOverlay())}setCursor(e){e!=this.cursorPos&&(this.cursorPos=e,null==e?(this.element.parentNode.removeChild(this.element),this.element=null):this.updateOverlay())}updateOverlay(){let e,t=this.editorView.state.doc.resolve(this.cursorPos),r=!t.parent.inlineContent;if(r){let r=t.nodeBefore,n=t.nodeAfter;if(r||n){let t=this.editorView.nodeDOM(this.cursorPos-(r?r.nodeSize:0));if(t){let s=t.getBoundingClientRect(),i=r?s.bottom:s.top;r&&n&&(i=(i+this.editorView.nodeDOM(this.cursorPos).getBoundingClientRect().top)/2),e={left:s.left,right:s.right,top:i-this.width/2,bottom:i+this.width/2}}}}if(!e){let t=this.editorView.coordsAtPos(this.cursorPos);e={left:t.left-this.width/2,right:t.left+this.width/2,top:t.top,bottom:t.bottom}}let n,s,i=this.editorView.dom.offsetParent;if(this.element||(this.element=i.appendChild(document.createElement("div")),this.class&&(this.element.className=this.class),this.element.style.cssText="position: absolute; z-index: 50; pointer-events: none;",this.color&&(this.element.style.backgroundColor=this.color)),this.element.classList.toggle("prosemirror-dropcursor-block",r),this.element.classList.toggle("prosemirror-dropcursor-inline",!r),!i||i==document.body&&"static"==getComputedStyle(i).position)n=-pageXOffset,s=-pageYOffset;else{let e=i.getBoundingClientRect();n=e.left-i.scrollLeft,s=e.top-i.scrollTop}this.element.style.left=e.left-n+"px",this.element.style.top=e.top-s+"px",this.element.style.width=e.right-e.left+"px",this.element.style.height=e.bottom-e.top+"px"}scheduleRemoval(e){clearTimeout(this.timeout),this.timeout=setTimeout((()=>this.setCursor(null)),e)}dragover(e){if(!this.editorView.editable)return;let t=this.editorView.posAtCoords({left:e.clientX,top:e.clientY}),r=t&&t.inside>=0&&this.editorView.state.doc.nodeAt(t.inside),n=r&&r.type.spec.disableDropCursor,s="function"==typeof n?n(this.editorView,t,e):n;if(t&&!s){let e=t.pos;if(this.editorView.dragging&&this.editorView.dragging.slice){let t=(0,S.nj)(this.editorView.state.doc,e,this.editorView.dragging.slice);null!=t&&(e=t)}this.setCursor(e),this.scheduleRemoval(5e3)}}dragend(){this.scheduleRemoval(20)}drop(){this.scheduleRemoval(20)}dragleave(e){e.target!=this.editorView.dom&&this.editorView.dom.contains(e.relatedTarget)||this.setCursor(null)}}const E=n.hj.create({name:"dropCursor",addOptions:()=>({color:"currentColor",width:1,class:void 0}),addProseMirrorPlugins(){return[A(this.options)]}});var T=r(452),N=r(676);const D=function(e){for(var t=0;;t++)if(!(e=e.previousSibling))return t},M=function(e,t,r,n){return r&&(O(e,t,r,n,-1)||O(e,t,r,n,1))},_=/^(img|br|input|textarea|hr)$/i;function O(e,t,r,n,s){for(;;){if(e==r&&t==n)return!0;if(t==(s<0?0:q(e))){let r=e.parentNode;if(!r||1!=r.nodeType||L(e)||_.test(e.nodeName)||"false"==e.contentEditable)return!1;t=D(e)+(s<0?0:1),e=r}else{if(1!=e.nodeType)return!1;if("false"==(e=e.childNodes[t+(s<0?-1:0)]).contentEditable)return!1;t=s<0?q(e):0}}}function q(e){return 3==e.nodeType?e.nodeValue.length:e.childNodes.length}function L(e){let t;for(let r=e;r&&!(t=r.pmViewDesc);r=r.parentNode);return t&&t.node&&t.node.isBlock&&(t.dom==e||t.contentDOM==e)}const R=function(e){return e.focusNode&&M(e.focusNode,e.focusOffset,e.anchorNode,e.anchorOffset)};function I(e,t){let r=document.createEvent("Event");return r.initEvent("keydown",!0,!0),r.keyCode=e,r.key=r.code=t,r}const B="undefined"!=typeof navigator?navigator:null,P="undefined"!=typeof document?document:null,F=B&&B.userAgent||"",$=/Edge\/(\d+)/.exec(F),j=/MSIE \d/.exec(F),H=/Trident\/(?:[7-9]|\d{2,})\..*rv:(\d+)/.exec(F),z=!!(j||H||$),V=j?document.documentMode:H?+H[1]:$?+$[1]:0,U=!z&&/gecko\/(\d+)/i.test(F);U&&(/Firefox\/(\d+)/.exec(F)||[0,0])[1];const Z=!z&&/Chrome\/(\d+)/.exec(F),G=!!Z,J=Z?+Z[1]:0,K=!z&&!!B&&/Apple Computer/.test(B.vendor),Y=K&&(/Mobile\/\w+/.test(F)||!!B&&B.maxTouchPoints>2),W=Y||!!B&&/Mac/.test(B.platform),X=!!B&&/Win/.test(B.platform),Q=/Android \d/.test(F),ee=!!P&&"webkitFontSmoothing"in P.documentElement.style,te=ee?+(/\bAppleWebKit\/(\d+)/.exec(navigator.userAgent)||[0,0])[1]:0,re=function(e){e&&(this.nodeName=e)};function ne(e){return e.editable?e.hasFocus():function(e){let t=e.domSelectionRange();if(!t.anchorNode)return!1;try{return e.dom.contains(3==t.anchorNode.nodeType?t.anchorNode.parentNode:t.anchorNode)&&(e.editable||e.dom.contains(3==t.focusNode.nodeType?t.focusNode.parentNode:t.focusNode))}catch(e){return!1}}(e)&&document.activeElement&&document.activeElement.contains(e.dom)}function se(e,t=!1){let r=e.state.selection;if(function(e,t){if(t instanceof v.qv){let r=e.docView.descAt(t.from);r!=e.lastSelectedViewDesc&&(ce(e),r&&r.selectNode(),e.lastSelectedViewDesc=r)}else ce(e)}(e,r),ne(e)){if(!t&&e.input.mouseDown&&e.input.mouseDown.allowDefault&&G){let t=e.domSelectionRange(),r=e.domObserver.currentSelection;if(t.anchorNode&&r.anchorNode&&M(t.anchorNode,t.anchorOffset,r.anchorNode,r.anchorOffset))return e.input.mouseDown.delayedSelectionSync=!0,void e.domObserver.setCurSelection()}if(e.domObserver.disconnectSelection(),e.cursorWrapper)!function(e){let t=e.domSelection(),r=document.createRange(),n=e.cursorWrapper.dom,s="IMG"==n.nodeName;s?r.setEnd(n.parentNode,D(n)+1):r.setEnd(n,0),r.collapse(!1),t.removeAllRanges(),t.addRange(r),!s&&!e.state.selection.visible&&z&&V<=11&&(n.disabled=!0,n.disabled=!1)}(e);else{let n,s,{anchor:i,head:o}=r;!ie||r instanceof v.Bs||(r.$from.parent.inlineContent||(n=oe(e,r.from)),r.empty||r.$from.parent.inlineContent||(s=oe(e,r.to))),e.docView.setSelection(i,o,e.root,t),ie&&(n&&le(n),s&&le(s)),r.visible?e.dom.classList.remove("ProseMirror-hideselection"):(e.dom.classList.add("ProseMirror-hideselection"),"onselectionchange"in document&&function(e){let t=e.dom.ownerDocument;t.removeEventListener("selectionchange",e.input.hideSelectionGuard);let r=e.domSelectionRange(),n=r.anchorNode,s=r.anchorOffset;t.addEventListener("selectionchange",e.input.hideSelectionGuard=()=>{r.anchorNode==n&&r.anchorOffset==s||(t.removeEventListener("selectionchange",e.input.hideSelectionGuard),setTimeout((()=>{ne(e)&&!e.state.selection.visible||e.dom.classList.remove("ProseMirror-hideselection")}),20))})}(e))}e.domObserver.setCurSelection(),e.domObserver.connectSelection()}}re.prototype=Object.create(null),new re;const ie=K||G&&J<63;function oe(e,t){let{node:r,offset:n}=e.docView.domFromPos(t,0),s=n<r.childNodes.length?r.childNodes[n]:null,i=n?r.childNodes[n-1]:null;if(K&&s&&"false"==s.contentEditable)return ae(s);if(!(s&&"false"!=s.contentEditable||i&&"false"!=i.contentEditable)){if(s)return ae(s);if(i)return ae(i)}}function ae(e){return e.contentEditable="true",K&&e.draggable&&(e.draggable=!1,e.wasDraggable=!0),e}function le(e){e.contentEditable="false",e.wasDraggable&&(e.draggable=!0,e.wasDraggable=null)}function ce(e){e.lastSelectedViewDesc&&(e.lastSelectedViewDesc.parent&&e.lastSelectedViewDesc.deselectNode(),e.lastSelectedViewDesc=void 0)}function ue(e,t,r,n){return e.someProp("createSelectionBetween",(n=>n(e,t,r)))||v.Bs.between(t,r,n)}function de(e,t){let{$anchor:r,$head:n}=e.selection,s=t>0?r.max(n):r.min(n),i=s.parent.inlineContent?s.depth?e.doc.resolve(t>0?s.after():s.before()):null:s;return i&&v.Y1.findFrom(i,t)}function pe(e,t){return e.dispatch(e.state.tr.setSelection(t).scrollIntoView()),!0}function he(e,t,r){let n=e.state.selection;if(!(n instanceof v.Bs)){if(n instanceof v.qv&&n.node.isInline)return pe(e,new v.Bs(t>0?n.$to:n.$from));{let r=de(e.state,t);return!!r&&pe(e,r)}}if(!n.empty||r.indexOf("s")>-1)return!1;if(e.endOfTextblock(t>0?"forward":"backward")){let r=de(e.state,t);return!!(r&&r instanceof v.qv)&&pe(e,r)}if(!(W&&r.indexOf("m")>-1)){let r,s=n.$head,i=s.textOffset?null:t<0?s.nodeBefore:s.nodeAfter;if(!i||i.isText)return!1;let o=t<0?s.pos-i.nodeSize:s.pos;return!!(i.isAtom||(r=e.docView.descAt(o))&&!r.contentDOM)&&(v.qv.isSelectable(i)?pe(e,new v.qv(t<0?e.state.doc.resolve(s.pos-i.nodeSize):s)):!!ee&&pe(e,new v.Bs(e.state.doc.resolve(t<0?o:o+i.nodeSize))))}}function fe(e){return 3==e.nodeType?e.nodeValue.length:e.childNodes.length}function me(e,t){if("false"==e.contentEditable)return!0;let r=e.pmViewDesc;return r&&0==r.size&&(t<0||e.nextSibling||"BR"!=e.nodeName)}function ge(e,t){return t<0?function(e){let t=e.domSelectionRange(),r=t.focusNode,n=t.focusOffset;if(!r)return;let s,i,o=!1;for(U&&1==r.nodeType&&n<fe(r)&&me(r.childNodes[n],-1)&&(o=!0);;)if(n>0){if(1!=r.nodeType)break;{let e=r.childNodes[n-1];if(me(e,-1))s=r,i=--n;else{if(3!=e.nodeType)break;r=e,n=r.nodeValue.length}}}else{if(ye(r))break;{let t=r.previousSibling;for(;t&&me(t,-1);)s=r.parentNode,i=D(t),t=t.previousSibling;if(t)r=t,n=fe(r);else{if(r=r.parentNode,r==e.dom)break;n=0}}}o?ve(e,r,n):s&&ve(e,s,i)}(e):function(e){let t=e.domSelectionRange(),r=t.focusNode,n=t.focusOffset;if(!r)return;let s,i,o=fe(r);for(;;)if(n<o){if(1!=r.nodeType)break;if(!me(r.childNodes[n],1))break;s=r,i=++n}else{if(ye(r))break;{let t=r.nextSibling;for(;t&&me(t,1);)s=t.parentNode,i=D(t)+1,t=t.nextSibling;if(t)r=t,n=0,o=fe(r);else{if(r=r.parentNode,r==e.dom)break;n=o=0}}}s&&ve(e,s,i)}(e)}function ye(e){let t=e.pmViewDesc;return t&&t.node&&t.node.isBlock}function ve(e,t,r){if(3!=t.nodeType){let e,n;(n=function(e,t){for(;e&&t==e.childNodes.length&&!L(e);)t=D(e)+1,e=e.parentNode;for(;e&&t<e.childNodes.length;){let r=e.childNodes[t];if(3==r.nodeType)return r;if(1==r.nodeType&&"false"==r.contentEditable)break;e=r,t=0}}(t,r))?(t=n,r=0):(e=function(e,t){for(;e&&!t&&!L(e);)t=D(e),e=e.parentNode;for(;e&&t;){let r=e.childNodes[t-1];if(3==r.nodeType)return r;if(1==r.nodeType&&"false"==r.contentEditable)break;t=(e=r).childNodes.length}}(t,r))&&(t=e,r=e.nodeValue.length)}let n=e.domSelection();if(R(n)){let e=document.createRange();e.setEnd(t,r),e.setStart(t,r),n.removeAllRanges(),n.addRange(e)}else n.extend&&n.extend(t,r);e.domObserver.setCurSelection();let{state:s}=e;setTimeout((()=>{e.state==s&&se(e)}),50)}function be(e,t){let r=e.state.doc.resolve(t);if(!G&&!X&&r.parent.inlineContent){let n=e.coordsAtPos(t);if(t>r.start()){let r=e.coordsAtPos(t-1),s=(r.top+r.bottom)/2;if(s>n.top&&s<n.bottom&&Math.abs(r.left-n.left)>1)return r.left<n.left?"ltr":"rtl"}if(t<r.end()){let r=e.coordsAtPos(t+1),s=(r.top+r.bottom)/2;if(s>n.top&&s<n.bottom&&Math.abs(r.left-n.left)>1)return r.left>n.left?"ltr":"rtl"}}return"rtl"==getComputedStyle(e.dom).direction?"rtl":"ltr"}function we(e,t,r){let n=e.state.selection;if(n instanceof v.Bs&&!n.empty||r.indexOf("s")>-1)return!1;if(W&&r.indexOf("m")>-1)return!1;let{$from:s,$to:i}=n;if(!s.parent.inlineContent||e.endOfTextblock(t<0?"up":"down")){let r=de(e.state,t);if(r&&r instanceof v.qv)return pe(e,r)}if(!s.parent.inlineContent){let r=t<0?s:i,o=n instanceof v.C1?v.Y1.near(r,t):v.Y1.findFrom(r,t);return!!o&&pe(e,o)}return!1}function xe(e,t){if(!(e.state.selection instanceof v.Bs))return!0;let{$head:r,$anchor:n,empty:s}=e.state.selection;if(!r.sameParent(n))return!0;if(!s)return!1;if(e.endOfTextblock(t>0?"forward":"backward"))return!0;let i=!r.textOffset&&(t<0?r.nodeBefore:r.nodeAfter);if(i&&!i.isText){let n=e.state.tr;return t<0?n.delete(r.pos-i.nodeSize,r.pos):n.delete(r.pos,r.pos+i.nodeSize),e.dispatch(n),!0}return!1}function ke(e,t,r){e.domObserver.stop(),t.contentEditable=r,e.domObserver.start()}function Se(e,t){e.someProp("transformCopied",(r=>{t=r(t,e)}));let r=[],{content:n,openStart:s,openEnd:i}=t;for(;s>1&&i>1&&1==n.childCount&&1==n.firstChild.childCount;){s--,i--;let e=n.firstChild;r.push(e.type.name,e.attrs!=e.type.defaultAttrs?e.attrs:null),n=e.content}let o=e.someProp("clipboardSerializer")||N.PW.fromSchema(e.state.schema),a=qe(),l=a.createElement("div");l.appendChild(o.serializeFragment(n,{document:a}));let c,u=l.firstChild,d=0;for(;u&&1==u.nodeType&&(c=_e[u.nodeName.toLowerCase()]);){for(let e=c.length-1;e>=0;e--){let t=a.createElement(c[e]);for(;l.firstChild;)t.appendChild(l.firstChild);l.appendChild(t),d++}u=l.firstChild}return u&&1==u.nodeType&&u.setAttribute("data-pm-slice",`${s} ${i}${d?` -${d}`:""} ${JSON.stringify(r)}`),{dom:l,text:e.someProp("clipboardTextSerializer",(r=>r(t,e)))||t.content.textBetween(0,t.content.size,"\n\n")}}function Ae(e,t,r,n,s){let i,o,a=s.parent.type.spec.code;if(!r&&!t)return null;let l=t&&(n||a||!r);if(l){if(e.someProp("transformPastedText",(r=>{t=r(t,a||n,e)})),a)return t?new N.p2(N.HY.from(e.state.schema.text(t.replace(/\r\n?/g,"\n"))),0,0):N.p2.empty;let r=e.someProp("clipboardTextParser",(r=>r(t,s,n,e)));if(r)o=r;else{let r=s.marks(),{schema:n}=e.state,o=N.PW.fromSchema(n);i=document.createElement("div"),t.split(/(?:\r\n?|\n)+/).forEach((e=>{let t=i.appendChild(document.createElement("p"));e&&t.appendChild(o.serializeNode(n.text(e,r)))}))}}else e.someProp("transformPastedHTML",(t=>{r=t(r,e)})),i=function(e){let t=/^(\s*<meta [^>]*>)*/.exec(e);t&&(e=e.slice(t[0].length));let r,n=qe().createElement("div"),s=/<([a-z][^>\s]+)/i.exec(e);if((r=s&&_e[s[1].toLowerCase()])&&(e=r.map((e=>"<"+e+">")).join("")+e+r.map((e=>"</"+e+">")).reverse().join("")),n.innerHTML=e,r)for(let e=0;e<r.length;e++)n=n.querySelector(r[e])||n;return n}(r),ee&&function(e){let t=e.querySelectorAll(G?"span:not([class]):not([style])":"span.Apple-converted-space");for(let r=0;r<t.length;r++){let n=t[r];1==n.childNodes.length&&" "==n.textContent&&n.parentNode&&n.parentNode.replaceChild(e.ownerDocument.createTextNode(" "),n)}}(i);let c=i&&i.querySelector("[data-pm-slice]"),u=c&&/^(\d+) (\d+)(?: -(\d+))? (.*)/.exec(c.getAttribute("data-pm-slice")||"");if(u&&u[3])for(let e=+u[3];e>0;e--){let e=i.firstChild;for(;e&&1!=e.nodeType;)e=e.nextSibling;if(!e)break;i=e}if(!o){let t=e.someProp("clipboardParser")||e.someProp("domParser")||N.aw.fromSchema(e.state.schema);o=t.parseSlice(i,{preserveWhitespace:!(!l&&!u),context:s,ruleFromNode:e=>"BR"!=e.nodeName||e.nextSibling||!e.parentNode||Ce.test(e.parentNode.nodeName)?null:{ignore:!0}})}if(u)o=function(e,t){if(!e.size)return e;let r,n=e.content.firstChild.type.schema;try{r=JSON.parse(t)}catch(t){return e}let{content:s,openStart:i,openEnd:o}=e;for(let e=r.length-2;e>=0;e-=2){let t=n.nodes[r[e]];if(!t||t.hasRequiredAttrs())break;s=N.HY.from(t.create(r[e+1],s)),i++,o++}return new N.p2(s,i,o)}(Me(o,+u[1],+u[2]),u[4]);else if(o=N.p2.maxOpen(function(e,t){if(e.childCount<2)return e;for(let r=t.depth;r>=0;r--){let n,s=t.node(r).contentMatchAt(t.index(r)),i=[];if(e.forEach((e=>{if(!i)return;let t,r=s.findWrapping(e.type);if(!r)return i=null;if(t=i.length&&n.length&&Te(r,n,e,i[i.length-1],0))i[i.length-1]=t;else{i.length&&(i[i.length-1]=Ne(i[i.length-1],n.length));let t=Ee(e,r);i.push(t),s=s.matchType(t.type),n=r}})),i)return N.HY.from(i)}return e}(o.content,s),!0),o.openStart||o.openEnd){let e=0,t=0;for(let t=o.content.firstChild;e<o.openStart&&!t.type.spec.isolating;e++,t=t.firstChild);for(let e=o.content.lastChild;t<o.openEnd&&!e.type.spec.isolating;t++,e=e.lastChild);o=Me(o,e,t)}return e.someProp("transformPasted",(t=>{o=t(o,e)})),o}const Ce=/^(a|abbr|acronym|b|cite|code|del|em|i|ins|kbd|label|output|q|ruby|s|samp|span|strong|sub|sup|time|u|tt|var)$/i;function Ee(e,t,r=0){for(let n=t.length-1;n>=r;n--)e=t[n].create(null,N.HY.from(e));return e}function Te(e,t,r,n,s){if(s<e.length&&s<t.length&&e[s]==t[s]){let i=Te(e,t,r,n.lastChild,s+1);if(i)return n.copy(n.content.replaceChild(n.childCount-1,i));if(n.contentMatchAt(n.childCount).matchType(s==e.length-1?r.type:e[s+1]))return n.copy(n.content.append(N.HY.from(Ee(r,e,s+1))))}}function Ne(e,t){if(0==t)return e;let r=e.content.replaceChild(e.childCount-1,Ne(e.lastChild,t-1)),n=e.contentMatchAt(e.childCount).fillBefore(N.HY.empty,!0);return e.copy(r.append(n))}function De(e,t,r,n,s,i){let o=t<0?e.firstChild:e.lastChild,a=o.content;return e.childCount>1&&(i=0),s<n-1&&(a=De(a,t,r,n,s+1,i)),s>=r&&(a=t<0?o.contentMatchAt(0).fillBefore(a,i<=s).append(a):a.append(o.contentMatchAt(o.childCount).fillBefore(N.HY.empty,!0))),e.replaceChild(t<0?0:e.childCount-1,o.copy(a))}function Me(e,t,r){return t<e.openStart&&(e=new N.p2(De(e.content,-1,t,e.openStart,0,e.openEnd),t,e.openEnd)),r<e.openEnd&&(e=new N.p2(De(e.content,1,r,e.openEnd,0,0),e.openStart,r)),e}const _e={thead:["table"],tbody:["table"],tfoot:["table"],caption:["table"],colgroup:["table"],col:["table","colgroup"],tr:["table","tbody"],td:["table","tbody","tr"],th:["table","tbody","tr"]};let Oe=null;function qe(){return Oe||(Oe=document.implementation.createHTMLDocument("title"))}const Le={},Re={};function Ie(e,t){e.input.lastSelectionOrigin=t,e.input.lastSelectionTime=Date.now()}function Be(e){return{left:e.clientX,top:e.clientY}}function Pe(e,t,r,n,s){if(-1==n)return!1;let i=e.state.doc.resolve(n);for(let n=i.depth+1;n>0;n--)if(e.someProp(t,(t=>n>i.depth?t(e,r,i.nodeAfter,i.before(n),s,!0):t(e,r,i.node(n),i.before(n),s,!1))))return!0;return!1}function Fe(e,t,r){e.focused||e.focus();let n=e.state.tr.setSelection(t);"pointer"==r&&n.setMeta("pointer",!0),e.dispatch(n)}function $e(e,t,r,n){return Pe(e,"handleDoubleClickOn",t,r,n)||e.someProp("handleDoubleClick",(r=>r(e,t,n)))}function je(e,t,r,n){return Pe(e,"handleTripleClickOn",t,r,n)||e.someProp("handleTripleClick",(r=>r(e,t,n)))||function(e,t,r){if(0!=r.button)return!1;let n=e.state.doc;if(-1==t)return!!n.inlineContent&&(Fe(e,v.Bs.create(n,0,n.content.size),"pointer"),!0);let s=n.resolve(t);for(let t=s.depth+1;t>0;t--){let r=t>s.depth?s.nodeAfter:s.node(t),i=s.before(t);if(r.inlineContent)Fe(e,v.Bs.create(n,i+1,i+1+r.content.size),"pointer");else{if(!v.qv.isSelectable(r))continue;Fe(e,v.qv.create(n,i),"pointer")}return!0}}(e,r,n)}function He(e){return Je(e)}Re.keydown=(e,t)=>{let r=t;if(e.input.shiftKey=16==r.keyCode||r.shiftKey,!Ue(e,r)&&(e.input.lastKeyCode=r.keyCode,e.input.lastKeyCodeTime=Date.now(),!Q||!G||13!=r.keyCode))if(229!=r.keyCode&&e.domObserver.forceFlush(),!Y||13!=r.keyCode||r.ctrlKey||r.altKey||r.metaKey)e.someProp("handleKeyDown",(t=>t(e,r)))||function(e,t){let r=t.keyCode,n=function(e){let t="";return e.ctrlKey&&(t+="c"),e.metaKey&&(t+="m"),e.altKey&&(t+="a"),e.shiftKey&&(t+="s"),t}(t);if(8==r||W&&72==r&&"c"==n)return xe(e,-1)||ge(e,-1);if(46==r&&!t.shiftKey||W&&68==r&&"c"==n)return xe(e,1)||ge(e,1);if(13==r||27==r)return!0;if(37==r||W&&66==r&&"c"==n){let t=37==r?"ltr"==be(e,e.state.selection.from)?-1:1:-1;return he(e,t,n)||ge(e,t)}if(39==r||W&&70==r&&"c"==n){let t=39==r?"ltr"==be(e,e.state.selection.from)?1:-1:1;return he(e,t,n)||ge(e,t)}return 38==r||W&&80==r&&"c"==n?we(e,-1,n)||ge(e,-1):40==r||W&&78==r&&"c"==n?function(e){if(!K||e.state.selection.$head.parentOffset>0)return!1;let{focusNode:t,focusOffset:r}=e.domSelectionRange();if(t&&1==t.nodeType&&0==r&&t.firstChild&&"false"==t.firstChild.contentEditable){let r=t.firstChild;ke(e,r,"true"),setTimeout((()=>ke(e,r,"false")),20)}return!1}(e)||we(e,1,n)||ge(e,1):n==(W?"m":"c")&&(66==r||73==r||89==r||90==r)}(e,r)?r.preventDefault():Ie(e,"key");else{let t=Date.now();e.input.lastIOSEnter=t,e.input.lastIOSEnterFallbackTimeout=setTimeout((()=>{e.input.lastIOSEnter==t&&(e.someProp("handleKeyDown",(t=>t(e,I(13,"Enter")))),e.input.lastIOSEnter=0)}),200)}},Re.keyup=(e,t)=>{16==t.keyCode&&(e.input.shiftKey=!1)},Re.keypress=(e,t)=>{let r=t;if(Ue(e,r)||!r.charCode||r.ctrlKey&&!r.altKey||W&&r.metaKey)return;if(e.someProp("handleKeyPress",(t=>t(e,r))))return void r.preventDefault();let n=e.state.selection;if(!(n instanceof v.Bs&&n.$from.sameParent(n.$to))){let t=String.fromCharCode(r.charCode);/[\r\n]/.test(t)||e.someProp("handleTextInput",(r=>r(e,n.$from.pos,n.$to.pos,t)))||e.dispatch(e.state.tr.insertText(t).scrollIntoView()),r.preventDefault()}};const ze=W?"metaKey":"ctrlKey";Le.mousedown=(e,t)=>{let r=t;e.input.shiftKey=r.shiftKey;let n=He(e),s=Date.now(),i="singleClick";s-e.input.lastClick.time<500&&function(e,t){let r=t.x-e.clientX,n=t.y-e.clientY;return r*r+n*n<100}(r,e.input.lastClick)&&!r[ze]&&("singleClick"==e.input.lastClick.type?i="doubleClick":"doubleClick"==e.input.lastClick.type&&(i="tripleClick")),e.input.lastClick={time:s,x:r.clientX,y:r.clientY,type:i};let o=e.posAtCoords(Be(r));o&&("singleClick"==i?(e.input.mouseDown&&e.input.mouseDown.done(),e.input.mouseDown=new Ve(e,o,r,!!n)):("doubleClick"==i?$e:je)(e,o.pos,o.inside,r)?r.preventDefault():Ie(e,"pointer"))};class Ve{constructor(e,t,r,n){let s,i;if(this.view=e,this.pos=t,this.event=r,this.flushed=n,this.delayedSelectionSync=!1,this.mightDrag=null,this.startDoc=e.state.doc,this.selectNode=!!r[ze],this.allowDefault=r.shiftKey,t.inside>-1)s=e.state.doc.nodeAt(t.inside),i=t.inside;else{let r=e.state.doc.resolve(t.pos);s=r.parent,i=r.depth?r.before():0}const o=n?null:r.target,a=o?e.docView.nearestDesc(o,!0):null;this.target=a?a.dom:null;let{selection:l}=e.state;(0==r.button&&s.type.spec.draggable&&!1!==s.type.spec.selectable||l instanceof v.qv&&l.from<=i&&l.to>i)&&(this.mightDrag={node:s,pos:i,addAttr:!(!this.target||this.target.draggable),setUneditable:!(!this.target||!U||this.target.hasAttribute("contentEditable"))}),this.target&&this.mightDrag&&(this.mightDrag.addAttr||this.mightDrag.setUneditable)&&(this.view.domObserver.stop(),this.mightDrag.addAttr&&(this.target.draggable=!0),this.mightDrag.setUneditable&&setTimeout((()=>{this.view.input.mouseDown==this&&this.target.setAttribute("contentEditable","false")}),20),this.view.domObserver.start()),e.root.addEventListener("mouseup",this.up=this.up.bind(this)),e.root.addEventListener("mousemove",this.move=this.move.bind(this)),Ie(e,"pointer")}done(){this.view.root.removeEventListener("mouseup",this.up),this.view.root.removeEventListener("mousemove",this.move),this.mightDrag&&this.target&&(this.view.domObserver.stop(),this.mightDrag.addAttr&&this.target.removeAttribute("draggable"),this.mightDrag.setUneditable&&this.target.removeAttribute("contentEditable"),this.view.domObserver.start()),this.delayedSelectionSync&&setTimeout((()=>se(this.view))),this.view.input.mouseDown=null}up(e){if(this.done(),!this.view.dom.contains(e.target))return;let t=this.pos;this.view.state.doc!=this.startDoc&&(t=this.view.posAtCoords(Be(e))),this.updateAllowDefault(e),this.allowDefault||!t?Ie(this.view,"pointer"):function(e,t,r,n,s){return Pe(e,"handleClickOn",t,r,n)||e.someProp("handleClick",(r=>r(e,t,n)))||(s?function(e,t){if(-1==t)return!1;let r,n,s=e.state.selection;s instanceof v.qv&&(r=s.node);let i=e.state.doc.resolve(t);for(let e=i.depth+1;e>0;e--){let t=e>i.depth?i.nodeAfter:i.node(e);if(v.qv.isSelectable(t)){n=r&&s.$from.depth>0&&e>=s.$from.depth&&i.before(s.$from.depth+1)==s.$from.pos?i.before(s.$from.depth):i.before(e);break}}return null!=n&&(Fe(e,v.qv.create(e.state.doc,n),"pointer"),!0)}(e,r):function(e,t){if(-1==t)return!1;let r=e.state.doc.resolve(t),n=r.nodeAfter;return!!(n&&n.isAtom&&v.qv.isSelectable(n))&&(Fe(e,new v.qv(r),"pointer"),!0)}(e,r))}(this.view,t.pos,t.inside,e,this.selectNode)?e.preventDefault():0==e.button&&(this.flushed||K&&this.mightDrag&&!this.mightDrag.node.isAtom||G&&!this.view.state.selection.visible&&Math.min(Math.abs(t.pos-this.view.state.selection.from),Math.abs(t.pos-this.view.state.selection.to))<=2)?(Fe(this.view,v.Y1.near(this.view.state.doc.resolve(t.pos)),"pointer"),e.preventDefault()):Ie(this.view,"pointer")}move(e){this.updateAllowDefault(e),Ie(this.view,"pointer"),0==e.buttons&&this.done()}updateAllowDefault(e){!this.allowDefault&&(Math.abs(this.event.x-e.clientX)>4||Math.abs(this.event.y-e.clientY)>4)&&(this.allowDefault=!0)}}function Ue(e,t){return!!e.composing||!!(K&&Math.abs(t.timeStamp-e.input.compositionEndedAt)<500)&&(e.input.compositionEndedAt=-2e8,!0)}Le.touchstart=e=>{e.input.lastTouch=Date.now(),He(e),Ie(e,"pointer")},Le.touchmove=e=>{e.input.lastTouch=Date.now(),Ie(e,"pointer")},Le.contextmenu=e=>He(e);const Ze=Q?5e3:-1;function Ge(e,t){clearTimeout(e.input.composingTimeout),t>-1&&(e.input.composingTimeout=setTimeout((()=>Je(e)),t))}function Je(e,t=!1){if(!(Q&&e.domObserver.flushingSoon>=0)){if(e.domObserver.forceFlush(),function(e){for(e.composing&&(e.input.composing=!1,e.input.compositionEndedAt=function(){let e=document.createEvent("Event");return e.initEvent("event",!0,!0),e.timeStamp}());e.input.compositionNodes.length>0;)e.input.compositionNodes.pop().markParentsDirty()}(e),t||e.docView&&e.docView.dirty){let t=function(e,t=null){let r=e.domSelectionRange(),n=e.state.doc;if(!r.focusNode)return null;let s=e.docView.nearestDesc(r.focusNode),i=s&&0==s.size,o=e.docView.posFromDOM(r.focusNode,r.focusOffset,1);if(o<0)return null;let a,l,c=n.resolve(o);if(R(r)){for(a=c;s&&!s.node;)s=s.parent;let e=s.node;if(s&&e.isAtom&&v.qv.isSelectable(e)&&s.parent&&(!e.isInline||!function(e,t,r){for(let n=0==t,s=t==q(e);n||s;){if(e==r)return!0;let t=D(e);if(!(e=e.parentNode))return!1;n=n&&0==t,s=s&&t==q(e)}}(r.focusNode,r.focusOffset,s.dom))){let e=s.posBefore;l=new v.qv(o==e?c:n.resolve(e))}}else{let t=e.docView.posFromDOM(r.anchorNode,r.anchorOffset,1);if(t<0)return null;a=n.resolve(t)}return l||(l=ue(e,a,c,"pointer"==t||e.state.selection.head<c.pos&&!i?1:-1)),l}(e);return t&&!t.eq(e.state.selection)?e.dispatch(e.state.tr.setSelection(t)):e.updateState(e.state),!0}return!1}}Re.compositionstart=Re.compositionupdate=e=>{if(!e.composing){e.domObserver.flush();let{state:t}=e,r=t.selection.$from;if(t.selection.empty&&(t.storedMarks||!r.textOffset&&r.parentOffset&&r.nodeBefore.marks.some((e=>!1===e.type.spec.inclusive))))e.markCursor=e.state.storedMarks||r.marks(),Je(e,!0),e.markCursor=null;else if(Je(e),U&&t.selection.empty&&r.parentOffset&&!r.textOffset&&r.nodeBefore.marks.length){let t=e.domSelectionRange();for(let r=t.focusNode,n=t.focusOffset;r&&1==r.nodeType&&0!=n;){let t=n<0?r.lastChild:r.childNodes[n-1];if(!t)break;if(3==t.nodeType){e.domSelection().collapse(t,t.nodeValue.length);break}r=t,n=-1}}e.input.composing=!0}Ge(e,Ze)},Re.compositionend=(e,t)=>{e.composing&&(e.input.composing=!1,e.input.compositionEndedAt=t.timeStamp,e.input.compositionPendingChanges=e.domObserver.pendingRecords().length?e.input.compositionID:0,e.input.compositionPendingChanges&&Promise.resolve().then((()=>e.domObserver.flush())),e.input.compositionID++,Ge(e,20))};const Ke=z&&V<15||Y&&te<604;function Ye(e,t,r,n,s){let i=Ae(e,t,r,n,e.state.selection.$from);if(e.someProp("handlePaste",(t=>t(e,s,i||N.p2.empty))))return!0;if(!i)return!1;let o=function(e){return 0==e.openStart&&0==e.openEnd&&1==e.content.childCount?e.content.firstChild:null}(i),a=o?e.state.tr.replaceSelectionWith(o,n):e.state.tr.replaceSelection(i);return e.dispatch(a.scrollIntoView().setMeta("paste",!0).setMeta("uiEvent","paste")),!0}Le.copy=Re.cut=(e,t)=>{let r=t,n=e.state.selection,s="cut"==r.type;if(n.empty)return;let i=Ke?null:r.clipboardData,o=n.content(),{dom:a,text:l}=Se(e,o);i?(r.preventDefault(),i.clearData(),i.setData("text/html",a.innerHTML),i.setData("text/plain",l)):function(e,t){if(!e.dom.parentNode)return;let r=e.dom.parentNode.appendChild(document.createElement("div"));r.appendChild(t),r.style.cssText="position: fixed; left: -10000px; top: 10px";let n=getSelection(),s=document.createRange();s.selectNodeContents(t),e.dom.blur(),n.removeAllRanges(),n.addRange(s),setTimeout((()=>{r.parentNode&&r.parentNode.removeChild(r),e.focus()}),50)}(e,a),s&&e.dispatch(e.state.tr.deleteSelection().scrollIntoView().setMeta("uiEvent","cut"))},Re.paste=(e,t)=>{let r=t;if(e.composing&&!Q)return;let n=Ke?null:r.clipboardData,s=e.input.shiftKey&&45!=e.input.lastKeyCode;n&&Ye(e,n.getData("text/plain"),n.getData("text/html"),s,r)?r.preventDefault():function(e,t){if(!e.dom.parentNode)return;let r=e.input.shiftKey||e.state.selection.$from.parent.type.spec.code,n=e.dom.parentNode.appendChild(document.createElement(r?"textarea":"div"));r||(n.contentEditable="true"),n.style.cssText="position: fixed; left: -10000px; top: 10px",n.focus();let s=e.input.shiftKey&&45!=e.input.lastKeyCode;setTimeout((()=>{e.focus(),n.parentNode&&n.parentNode.removeChild(n),r?Ye(e,n.value,null,s,t):Ye(e,n.textContent,n.innerHTML,s,t)}),50)}(e,r)};class We{constructor(e,t){this.slice=e,this.move=t}}const Xe=W?"altKey":"ctrlKey";Le.dragstart=(e,t)=>{let r=t,n=e.input.mouseDown;if(n&&n.done(),!r.dataTransfer)return;let s=e.state.selection,i=s.empty?null:e.posAtCoords(Be(r));if(i&&i.pos>=s.from&&i.pos<=(s instanceof v.qv?s.to-1:s.to));else if(n&&n.mightDrag)e.dispatch(e.state.tr.setSelection(v.qv.create(e.state.doc,n.mightDrag.pos)));else if(r.target&&1==r.target.nodeType){let t=e.docView.nearestDesc(r.target,!0);t&&t.node.type.spec.draggable&&t!=e.docView&&e.dispatch(e.state.tr.setSelection(v.qv.create(e.state.doc,t.posBefore)))}let o=e.state.selection.content(),{dom:a,text:l}=Se(e,o);r.dataTransfer.clearData(),r.dataTransfer.setData(Ke?"Text":"text/html",a.innerHTML),r.dataTransfer.effectAllowed="copyMove",Ke||r.dataTransfer.setData("text/plain",l),e.dragging=new We(o,!r[Xe])},Le.dragend=e=>{let t=e.dragging;window.setTimeout((()=>{e.dragging==t&&(e.dragging=null)}),50)},Re.dragover=Re.dragenter=(e,t)=>t.preventDefault(),Re.drop=(e,t)=>{let r=t,n=e.dragging;if(e.dragging=null,!r.dataTransfer)return;let s=e.posAtCoords(Be(r));if(!s)return;let i=e.state.doc.resolve(s.pos),o=n&&n.slice;o?e.someProp("transformPasted",(t=>{o=t(o,e)})):o=Ae(e,r.dataTransfer.getData(Ke?"Text":"text/plain"),Ke?null:r.dataTransfer.getData("text/html"),!1,i);let a=!(!n||r[Xe]);if(e.someProp("handleDrop",(t=>t(e,r,o||N.p2.empty,a))))return void r.preventDefault();if(!o)return;r.preventDefault();let l=o?(0,S.nj)(e.state.doc,i.pos,o):i.pos;null==l&&(l=i.pos);let c=e.state.tr;a&&c.deleteSelection();let u=c.mapping.map(l),d=0==o.openStart&&0==o.openEnd&&1==o.content.childCount,p=c.doc;if(d?c.replaceRangeWith(u,u,o.content.firstChild):c.replaceRange(u,u,o),c.doc.eq(p))return;let h=c.doc.resolve(u);if(d&&v.qv.isSelectable(o.content.firstChild)&&h.nodeAfter&&h.nodeAfter.sameMarkup(o.content.firstChild))c.setSelection(new v.qv(h));else{let t=c.mapping.map(l);c.mapping.maps[c.mapping.maps.length-1].forEach(((e,r,n,s)=>t=s)),c.setSelection(ue(e,h,c.doc.resolve(t)))}e.focus(),e.dispatch(c.setMeta("uiEvent","drop"))},Le.focus=e=>{e.input.lastFocus=Date.now(),e.focused||(e.domObserver.stop(),e.dom.classList.add("ProseMirror-focused"),e.domObserver.start(),e.focused=!0,setTimeout((()=>{e.docView&&e.hasFocus()&&!e.domObserver.currentSelection.eq(e.domSelectionRange())&&se(e)}),20))},Le.blur=(e,t)=>{let r=t;e.focused&&(e.domObserver.stop(),e.dom.classList.remove("ProseMirror-focused"),e.domObserver.start(),r.relatedTarget&&e.dom.contains(r.relatedTarget)&&e.domObserver.currentSelection.clear(),e.focused=!1)},Le.beforeinput=(e,t)=>{if(G&&Q&&"deleteContentBackward"==t.inputType){e.domObserver.flushSoon();let{domChangeCount:t}=e.input;setTimeout((()=>{if(e.input.domChangeCount!=t)return;if(e.dom.blur(),e.focus(),e.someProp("handleKeyDown",(t=>t(e,I(8,"Backspace")))))return;let{$cursor:r}=e.state.selection;r&&r.pos>0&&e.dispatch(e.state.tr.delete(r.pos-1,r.pos).scrollIntoView())}),50)}};for(let e in Re)Le[e]=Re[e];function Qe(e,t){if(e==t)return!0;for(let r in e)if(e[r]!==t[r])return!1;for(let r in t)if(!(r in e))return!1;return!0}class et{constructor(e,t){this.toDOM=e,this.spec=t||it,this.side=this.spec.side||0}map(e,t,r,n){let{pos:s,deleted:i}=e.mapResult(t.from+n,this.side<0?-1:1);return i?null:new nt(s-r,s-r,this)}valid(){return!0}eq(e){return this==e||e instanceof et&&(this.spec.key&&this.spec.key==e.spec.key||this.toDOM==e.toDOM&&Qe(this.spec,e.spec))}destroy(e){this.spec.destroy&&this.spec.destroy(e)}}class tt{constructor(e,t){this.attrs=e,this.spec=t||it}map(e,t,r,n){let s=e.map(t.from+n,this.spec.inclusiveStart?-1:1)-r,i=e.map(t.to+n,this.spec.inclusiveEnd?1:-1)-r;return s>=i?null:new nt(s,i,this)}valid(e,t){return t.from<t.to}eq(e){return this==e||e instanceof tt&&Qe(this.attrs,e.attrs)&&Qe(this.spec,e.spec)}static is(e){return e.type instanceof tt}destroy(){}}class rt{constructor(e,t){this.attrs=e,this.spec=t||it}map(e,t,r,n){let s=e.mapResult(t.from+n,1);if(s.deleted)return null;let i=e.mapResult(t.to+n,-1);return i.deleted||i.pos<=s.pos?null:new nt(s.pos-r,i.pos-r,this)}valid(e,t){let r,{index:n,offset:s}=e.content.findIndex(t.from);return s==t.from&&!(r=e.child(n)).isText&&s+r.nodeSize==t.to}eq(e){return this==e||e instanceof rt&&Qe(this.attrs,e.attrs)&&Qe(this.spec,e.spec)}destroy(){}}class nt{constructor(e,t,r){this.from=e,this.to=t,this.type=r}copy(e,t){return new nt(e,t,this.type)}eq(e,t=0){return this.type.eq(e.type)&&this.from+t==e.from&&this.to+t==e.to}map(e,t,r){return this.type.map(e,this,t,r)}static widget(e,t,r){return new nt(e,e,new et(t,r))}static inline(e,t,r,n){return new nt(e,t,new tt(r,n))}static node(e,t,r,n){return new nt(e,t,new rt(r,n))}get spec(){return this.type.spec}get inline(){return this.type instanceof tt}get widget(){return this.type instanceof et}}const st=[],it={};class ot{constructor(e,t){this.local=e.length?e:st,this.children=t.length?t:st}static create(e,t){return t.length?pt(t,e,0,it):at}find(e,t,r){let n=[];return this.findInner(null==e?0:e,null==t?1e9:t,n,0,r),n}findInner(e,t,r,n,s){for(let i=0;i<this.local.length;i++){let o=this.local[i];o.from<=t&&o.to>=e&&(!s||s(o.spec))&&r.push(o.copy(o.from+n,o.to+n))}for(let i=0;i<this.children.length;i+=3)if(this.children[i]<t&&this.children[i+1]>e){let o=this.children[i]+1;this.children[i+2].findInner(e-o,t-o,r,n+o,s)}}map(e,t,r){return this==at||0==e.maps.length?this:this.mapInner(e,t,0,0,r||it)}mapInner(e,t,r,n,s){let i;for(let o=0;o<this.local.length;o++){let a=this.local[o].map(e,r,n);a&&a.type.valid(t,a)?(i||(i=[])).push(a):s.onRemove&&s.onRemove(this.local[o].spec)}return this.children.length?function(e,t,r,n,s,i,o){let a=e.slice();for(let e=0,t=i;e<r.maps.length;e++){let n=0;r.maps[e].forEach(((e,r,i,o)=>{let l=o-i-(r-e);for(let o=0;o<a.length;o+=3){let c=a[o+1];if(c<0||e>c+t-n)continue;let u=a[o]+t-n;r>=u?a[o+1]=e<=u?-2:-1:i>=s&&l&&(a[o]+=l,a[o+1]+=l)}n+=l})),t=r.maps[e].map(t,-1)}let l=!1;for(let t=0;t<a.length;t+=3)if(a[t+1]<0){if(-2==a[t+1]){l=!0,a[t+1]=-1;continue}let c=r.map(e[t]+i),u=c-s;if(u<0||u>=n.content.size){l=!0;continue}let d=r.map(e[t+1]+i,-1)-s,{index:p,offset:h}=n.content.findIndex(u),f=n.maybeChild(p);if(f&&h==u&&h+f.nodeSize==d){let n=a[t+2].mapInner(r,f,c+1,e[t]+i+1,o);n!=at?(a[t]=u,a[t+1]=d,a[t+2]=n):(a[t+1]=-2,l=!0)}else l=!0}if(l){let l=function(e,t,r,n,s,i,o){function a(e,t){for(let i=0;i<e.local.length;i++){let a=e.local[i].map(n,s,t);a?r.push(a):o.onRemove&&o.onRemove(e.local[i].spec)}for(let r=0;r<e.children.length;r+=3)a(e.children[r+2],e.children[r]+t+1)}for(let r=0;r<e.length;r+=3)-1==e[r+1]&&a(e[r+2],t[r]+i+1);return r}(a,e,t,r,s,i,o),c=pt(l,n,0,o);t=c.local;for(let e=0;e<a.length;e+=3)a[e+1]<0&&(a.splice(e,3),e-=3);for(let e=0,t=0;e<c.children.length;e+=3){let r=c.children[e];for(;t<a.length&&a[t]<r;)t+=3;a.splice(t,0,c.children[e],c.children[e+1],c.children[e+2])}}return new ot(t.sort(ht),a)}(this.children,i||[],e,t,r,n,s):i?new ot(i.sort(ht),st):at}add(e,t){return t.length?this==at?ot.create(e,t):this.addInner(e,t,0):this}addInner(e,t,r){let n,s=0;e.forEach(((e,i)=>{let o,a=i+r;if(o=ut(t,e,a)){for(n||(n=this.children.slice());s<n.length&&n[s]<i;)s+=3;n[s]==i?n[s+2]=n[s+2].addInner(e,o,a+1):n.splice(s,0,i,i+e.nodeSize,pt(o,e,a+1,it)),s+=3}}));let i=ct(s?dt(t):t,-r);for(let t=0;t<i.length;t++)i[t].type.valid(e,i[t])||i.splice(t--,1);return new ot(i.length?this.local.concat(i).sort(ht):this.local,n||this.children)}remove(e){return 0==e.length||this==at?this:this.removeInner(e,0)}removeInner(e,t){let r=this.children,n=this.local;for(let n=0;n<r.length;n+=3){let s,i=r[n]+t,o=r[n+1]+t;for(let t,r=0;r<e.length;r++)(t=e[r])&&t.from>i&&t.to<o&&(e[r]=null,(s||(s=[])).push(t));if(!s)continue;r==this.children&&(r=this.children.slice());let a=r[n+2].removeInner(s,i+1);a!=at?r[n+2]=a:(r.splice(n,3),n-=3)}if(n.length)for(let r,s=0;s<e.length;s++)if(r=e[s])for(let e=0;e<n.length;e++)n[e].eq(r,t)&&(n==this.local&&(n=this.local.slice()),n.splice(e--,1));return r==this.children&&n==this.local?this:n.length||r.length?new ot(n,r):at}forChild(e,t){if(this==at)return this;if(t.isLeaf)return ot.empty;let r,n;for(let t=0;t<this.children.length;t+=3)if(this.children[t]>=e){this.children[t]==e&&(r=this.children[t+2]);break}let s=e+1,i=s+t.content.size;for(let e=0;e<this.local.length;e++){let t=this.local[e];if(t.from<i&&t.to>s&&t.type instanceof tt){let e=Math.max(s,t.from)-s,r=Math.min(i,t.to)-s;e<r&&(n||(n=[])).push(t.copy(e,r))}}if(n){let e=new ot(n.sort(ht),st);return r?new lt([e,r]):e}return r||at}eq(e){if(this==e)return!0;if(!(e instanceof ot)||this.local.length!=e.local.length||this.children.length!=e.children.length)return!1;for(let t=0;t<this.local.length;t++)if(!this.local[t].eq(e.local[t]))return!1;for(let t=0;t<this.children.length;t+=3)if(this.children[t]!=e.children[t]||this.children[t+1]!=e.children[t+1]||!this.children[t+2].eq(e.children[t+2]))return!1;return!0}locals(e){return ft(this.localsInner(e))}localsInner(e){if(this==at)return st;if(e.inlineContent||!this.local.some(tt.is))return this.local;let t=[];for(let e=0;e<this.local.length;e++)this.local[e].type instanceof tt||t.push(this.local[e]);return t}}ot.empty=new ot([],[]),ot.removeOverlap=ft;const at=ot.empty;class lt{constructor(e){this.members=e}map(e,t){const r=this.members.map((r=>r.map(e,t,it)));return lt.from(r)}forChild(e,t){if(t.isLeaf)return ot.empty;let r=[];for(let n=0;n<this.members.length;n++){let s=this.members[n].forChild(e,t);s!=at&&(s instanceof lt?r=r.concat(s.members):r.push(s))}return lt.from(r)}eq(e){if(!(e instanceof lt)||e.members.length!=this.members.length)return!1;for(let t=0;t<this.members.length;t++)if(!this.members[t].eq(e.members[t]))return!1;return!0}locals(e){let t,r=!0;for(let n=0;n<this.members.length;n++){let s=this.members[n].localsInner(e);if(s.length)if(t){r&&(t=t.slice(),r=!1);for(let e=0;e<s.length;e++)t.push(s[e])}else t=s}return t?ft(r?t:t.sort(ht)):st}static from(e){switch(e.length){case 0:return at;case 1:return e[0];default:return new lt(e.every((e=>e instanceof ot))?e:e.reduce(((e,t)=>e.concat(t instanceof ot?t:t.members)),[]))}}}function ct(e,t){if(!t||!e.length)return e;let r=[];for(let n=0;n<e.length;n++){let s=e[n];r.push(new nt(s.from+t,s.to+t,s.type))}return r}function ut(e,t,r){if(t.isLeaf)return null;let n=r+t.nodeSize,s=null;for(let t,i=0;i<e.length;i++)(t=e[i])&&t.from>r&&t.to<n&&((s||(s=[])).push(t),e[i]=null);return s}function dt(e){let t=[];for(let r=0;r<e.length;r++)null!=e[r]&&t.push(e[r]);return t}function pt(e,t,r,n){let s=[],i=!1;t.forEach(((t,o)=>{let a=ut(e,t,o+r);if(a){i=!0;let e=pt(a,t,r+o+1,n);e!=at&&s.push(o,o+t.nodeSize,e)}}));let o=ct(i?dt(e):e,-r).sort(ht);for(let e=0;e<o.length;e++)o[e].type.valid(t,o[e])||(n.onRemove&&n.onRemove(o[e].spec),o.splice(e--,1));return o.length||s.length?new ot(o,s):at}function ht(e,t){return e.from-t.from||e.to-t.to}function ft(e){let t=e;for(let r=0;r<t.length-1;r++){let n=t[r];if(n.from!=n.to)for(let s=r+1;s<t.length;s++){let i=t[s];if(i.from!=n.from){i.from<n.to&&(t==e&&(t=e.slice()),t[r]=n.copy(n.from,i.from),mt(t,s,n.copy(i.from,n.to)));break}i.to!=n.to&&(t==e&&(t=e.slice()),t[s]=i.copy(i.from,n.to),mt(t,s+1,i.copy(n.to,i.to)))}}return t}function mt(e,t,r){for(;t<e.length&&ht(r,e[t])>0;)t++;e.splice(t,0,r)}new WeakMap;class gt extends v.Y1{constructor(e){super(e,e)}map(e,t){let r=e.resolve(t.map(this.head));return gt.valid(r)?new gt(r):v.Y1.near(r)}content(){return N.p2.empty}eq(e){return e instanceof gt&&e.head==this.head}toJSON(){return{type:"gapcursor",pos:this.head}}static fromJSON(e,t){if("number"!=typeof t.pos)throw new RangeError("Invalid input for GapCursor.fromJSON");return new gt(e.resolve(t.pos))}getBookmark(){return new yt(this.anchor)}static valid(e){let t=e.parent;if(t.isTextblock||!function(e){for(let t=e.depth;t>=0;t--){let r=e.index(t),n=e.node(t);if(0!=r)for(let e=n.child(r-1);;e=e.lastChild){if(0==e.childCount&&!e.inlineContent||e.isAtom||e.type.spec.isolating)return!0;if(e.inlineContent)return!1}else if(n.type.spec.isolating)return!0}return!0}(e)||!function(e){for(let t=e.depth;t>=0;t--){let r=e.indexAfter(t),n=e.node(t);if(r!=n.childCount)for(let e=n.child(r);;e=e.firstChild){if(0==e.childCount&&!e.inlineContent||e.isAtom||e.type.spec.isolating)return!0;if(e.inlineContent)return!1}else if(n.type.spec.isolating)return!0}return!0}(e))return!1;let r=t.type.spec.allowGapCursor;if(null!=r)return r;let n=t.contentMatchAt(e.index()).defaultType;return n&&n.isTextblock}static findGapCursorFrom(e,t,r=!1){e:for(;;){if(!r&&gt.valid(e))return e;let n=e.pos,s=null;for(let r=e.depth;;r--){let i=e.node(r);if(t>0?e.indexAfter(r)<i.childCount:e.index(r)>0){s=i.child(t>0?e.indexAfter(r):e.index(r)-1);break}if(0==r)return null;n+=t;let o=e.doc.resolve(n);if(gt.valid(o))return o}for(;;){let i=t>0?s.firstChild:s.lastChild;if(!i){if(s.isAtom&&!s.isText&&!v.qv.isSelectable(s)){e=e.doc.resolve(n+s.nodeSize*t),r=!1;continue e}break}s=i,n+=t;let o=e.doc.resolve(n);if(gt.valid(o))return o}return null}}}gt.prototype.visible=!1,gt.findFrom=gt.findGapCursorFrom,v.Y1.jsonID("gapcursor",gt);class yt{constructor(e){this.pos=e}map(e){return new yt(e.map(this.pos))}resolve(e){let t=e.resolve(this.pos);return gt.valid(t)?new gt(t):v.Y1.near(t)}}const vt=(0,T.$)({ArrowLeft:bt("horiz",-1),ArrowRight:bt("horiz",1),ArrowUp:bt("vert",-1),ArrowDown:bt("vert",1)});function bt(e,t){const r="vert"==e?t>0?"down":"up":t>0?"right":"left";return function(e,n,s){let i=e.selection,o=t>0?i.$to:i.$from,a=i.empty;if(i instanceof v.Bs){if(!s.endOfTextblock(r)||0==o.depth)return!1;a=!1,o=e.doc.resolve(t>0?o.after():o.before())}let l=gt.findGapCursorFrom(o,t,a);return!!l&&(n&&n(e.tr.setSelection(new gt(l))),!0)}}function wt(e,t,r){if(!e||!e.editable)return!1;let n=e.state.doc.resolve(t);if(!gt.valid(n))return!1;let s=e.posAtCoords({left:r.clientX,top:r.clientY});return!(s&&s.inside>-1&&v.qv.isSelectable(e.state.doc.nodeAt(s.inside))||(e.dispatch(e.state.tr.setSelection(new gt(n))),0))}function xt(e,t){if("insertCompositionText"!=t.inputType||!(e.state.selection instanceof gt))return!1;let{$from:r}=e.state.selection,n=r.parent.contentMatchAt(r.index()).findWrapping(e.state.schema.nodes.text);if(!n)return!1;let s=N.HY.empty;for(let e=n.length-1;e>=0;e--)s=N.HY.from(n[e].createAndFill(null,s));let i=e.state.tr.replace(r.pos,r.pos,new N.p2(s,0,0));return i.setSelection(v.Bs.near(i.doc.resolve(r.pos+1))),e.dispatch(i),!1}function kt(e){if(!(e.selection instanceof gt))return null;let t=document.createElement("div");return t.className="ProseMirror-gapcursor",ot.create(e.doc,[nt.widget(e.selection.head,t,{key:"gapcursor"})])}const St=n.hj.create({name:"gapCursor",addProseMirrorPlugins:()=>[new v.Sy({props:{decorations:kt,createSelectionBetween:(e,t,r)=>t.pos==r.pos&&gt.valid(r)?new gt(r):null,handleClick:wt,handleKeyDown:vt,handleDOMEvents:{beforeinput:xt}}})],extendNodeSchema(e){var t;const r={name:e.name,options:e.options,storage:e.storage};return{allowGapCursor:null!==(t=(0,n.nU)((0,n.Nl)(e,"allowGapCursor",r)))&&void 0!==t?t:null}}}),At=n.NB.create({name:"hardBreak",addOptions:()=>({keepMarks:!0,HTMLAttributes:{}}),inline:!0,group:"inline",selectable:!1,parseHTML:()=>[{tag:"br"}],renderHTML({HTMLAttributes:e}){return["br",(0,n.P1)(this.options.HTMLAttributes,e)]},renderText:()=>"\n",addCommands(){return{setHardBreak:()=>({commands:e,chain:t,state:r,editor:n})=>e.first([()=>e.exitCode(),()=>e.command((()=>{const{selection:e,storedMarks:s}=r;if(e.$from.parent.type.spec.isolating)return!1;const{keepMarks:i}=this.options,{splittableMarks:o}=n.extensionManager,a=s||e.$to.parentOffset&&e.$from.marks();return t().insertContent({type:this.name}).command((({tr:e,dispatch:t})=>{if(t&&a&&i){const t=a.filter((e=>o.includes(e.type.name)));e.ensureMarks(t)}return!0})).run()}))])}},addKeyboardShortcuts(){return{"Mod-Enter":()=>this.editor.commands.setHardBreak(),"Shift-Enter":()=>this.editor.commands.setHardBreak()}}}),Ct=n.NB.create({name:"heading",addOptions:()=>({levels:[1,2,3,4,5,6],HTMLAttributes:{}}),content:"inline*",group:"block",defining:!0,addAttributes:()=>({level:{default:1,rendered:!1}}),parseHTML(){return this.options.levels.map((e=>({tag:`h${e}`,attrs:{level:e}})))},renderHTML({node:e,HTMLAttributes:t}){return[`h${this.options.levels.includes(e.attrs.level)?e.attrs.level:this.options.levels[0]}`,(0,n.P1)(this.options.HTMLAttributes,t),0]},addCommands(){return{setHeading:e=>({commands:t})=>!!this.options.levels.includes(e.level)&&t.setNode(this.name,e),toggleHeading:e=>({commands:t})=>!!this.options.levels.includes(e.level)&&t.toggleNode(this.name,"paragraph",e)}},addKeyboardShortcuts(){return this.options.levels.reduce(((e,t)=>({...e,[`Mod-Alt-${t}`]:()=>this.editor.commands.toggleHeading({level:t})})),{})},addInputRules(){return this.options.levels.map((e=>(0,n.zK)({find:new RegExp(`^(#{1,${e}})\\s$`),type:this.type,getAttributes:{level:e}})))}});var Et=200,Tt=function(){};Tt.prototype.append=function(e){return e.length?(e=Tt.from(e),!this.length&&e||e.length<Et&&this.leafAppend(e)||this.length<Et&&e.leafPrepend(this)||this.appendInner(e)):this},Tt.prototype.prepend=function(e){return e.length?Tt.from(e).append(this):this},Tt.prototype.appendInner=function(e){return new Dt(this,e)},Tt.prototype.slice=function(e,t){return void 0===e&&(e=0),void 0===t&&(t=this.length),e>=t?Tt.empty:this.sliceInner(Math.max(0,e),Math.min(this.length,t))},Tt.prototype.get=function(e){if(!(e<0||e>=this.length))return this.getInner(e)},Tt.prototype.forEach=function(e,t,r){void 0===t&&(t=0),void 0===r&&(r=this.length),t<=r?this.forEachInner(e,t,r,0):this.forEachInvertedInner(e,t,r,0)},Tt.prototype.map=function(e,t,r){void 0===t&&(t=0),void 0===r&&(r=this.length);var n=[];return this.forEach((function(t,r){return n.push(e(t,r))}),t,r),n},Tt.from=function(e){return e instanceof Tt?e:e&&e.length?new Nt(e):Tt.empty};var Nt=function(e){function t(t){e.call(this),this.values=t}e&&(t.__proto__=e),t.prototype=Object.create(e&&e.prototype),t.prototype.constructor=t;var r={length:{configurable:!0},depth:{configurable:!0}};return t.prototype.flatten=function(){return this.values},t.prototype.sliceInner=function(e,r){return 0==e&&r==this.length?this:new t(this.values.slice(e,r))},t.prototype.getInner=function(e){return this.values[e]},t.prototype.forEachInner=function(e,t,r,n){for(var s=t;s<r;s++)if(!1===e(this.values[s],n+s))return!1},t.prototype.forEachInvertedInner=function(e,t,r,n){for(var s=t-1;s>=r;s--)if(!1===e(this.values[s],n+s))return!1},t.prototype.leafAppend=function(e){if(this.length+e.length<=Et)return new t(this.values.concat(e.flatten()))},t.prototype.leafPrepend=function(e){if(this.length+e.length<=Et)return new t(e.flatten().concat(this.values))},r.length.get=function(){return this.values.length},r.depth.get=function(){return 0},Object.defineProperties(t.prototype,r),t}(Tt);Tt.empty=new Nt([]);var Dt=function(e){function t(t,r){e.call(this),this.left=t,this.right=r,this.length=t.length+r.length,this.depth=Math.max(t.depth,r.depth)+1}return e&&(t.__proto__=e),t.prototype=Object.create(e&&e.prototype),t.prototype.constructor=t,t.prototype.flatten=function(){return this.left.flatten().concat(this.right.flatten())},t.prototype.getInner=function(e){return e<this.left.length?this.left.get(e):this.right.get(e-this.left.length)},t.prototype.forEachInner=function(e,t,r,n){var s=this.left.length;return!(t<s&&!1===this.left.forEachInner(e,t,Math.min(r,s),n))&&!(r>s&&!1===this.right.forEachInner(e,Math.max(t-s,0),Math.min(this.length,r)-s,n+s))&&void 0},t.prototype.forEachInvertedInner=function(e,t,r,n){var s=this.left.length;return!(t>s&&!1===this.right.forEachInvertedInner(e,t-s,Math.max(r,s)-s,n+s))&&!(r<s&&!1===this.left.forEachInvertedInner(e,Math.min(t,s),r,n))&&void 0},t.prototype.sliceInner=function(e,t){if(0==e&&t==this.length)return this;var r=this.left.length;return t<=r?this.left.slice(e,t):e>=r?this.right.slice(e-r,t-r):this.left.slice(e,r).append(this.right.slice(0,t-r))},t.prototype.leafAppend=function(e){var r=this.right.leafAppend(e);if(r)return new t(this.left,r)},t.prototype.leafPrepend=function(e){var r=this.left.leafPrepend(e);if(r)return new t(r,this.right)},t.prototype.appendInner=function(e){return this.left.depth>=Math.max(this.right.depth,e.depth)+1?new t(this.left,new t(this.right,e)):new t(this,e)},t}(Tt);const Mt=Tt;class _t{constructor(e,t){this.items=e,this.eventCount=t}popEvent(e,t){if(0==this.eventCount)return null;let r,n,s=this.items.length;for(;;s--)if(this.items.get(s-1).selection){--s;break}t&&(r=this.remapping(s,this.items.length),n=r.maps.length);let i,o,a=e.tr,l=[],c=[];return this.items.forEach(((e,t)=>{if(!e.step)return r||(r=this.remapping(s,t+1),n=r.maps.length),n--,void c.push(e);if(r){c.push(new Ot(e.map));let t,s=e.step.map(r.slice(n));s&&a.maybeStep(s).doc&&(t=a.mapping.maps[a.mapping.maps.length-1],l.push(new Ot(t,void 0,void 0,l.length+c.length))),n--,t&&r.appendMap(t,n)}else a.maybeStep(e.step);return e.selection?(i=r?e.selection.map(r.slice(n)):e.selection,o=new _t(this.items.slice(0,s).append(c.reverse().concat(l)),this.eventCount-1),!1):void 0}),this.items.length,0),{remaining:o,transform:a,selection:i}}addTransform(e,t,r,n){let s=[],i=this.eventCount,o=this.items,a=!n&&o.length?o.get(o.length-1):null;for(let r=0;r<e.steps.length;r++){let l,c=e.steps[r].invert(e.docs[r]),u=new Ot(e.mapping.maps[r],c,t);(l=a&&a.merge(u))&&(u=l,r?s.pop():o=o.slice(0,o.length-1)),s.push(u),t&&(i++,t=void 0),n||(a=u)}let l=i-r.depth;return l>Lt&&(o=function(e,t){let r;return e.forEach(((e,n)=>{if(e.selection&&0==t--)return r=n,!1})),e.slice(r)}(o,l),i-=l),new _t(o.append(s),i)}remapping(e,t){let r=new S.vs;return this.items.forEach(((t,n)=>{let s=null!=t.mirrorOffset&&n-t.mirrorOffset>=e?r.maps.length-t.mirrorOffset:void 0;r.appendMap(t.map,s)}),e,t),r}addMaps(e){return 0==this.eventCount?this:new _t(this.items.append(e.map((e=>new Ot(e)))),this.eventCount)}rebased(e,t){if(!this.eventCount)return this;let r=[],n=Math.max(0,this.items.length-t),s=e.mapping,i=e.steps.length,o=this.eventCount;this.items.forEach((e=>{e.selection&&o--}),n);let a=t;this.items.forEach((t=>{let n=s.getMirror(--a);if(null==n)return;i=Math.min(i,n);let l=s.maps[n];if(t.step){let i=e.steps[n].invert(e.docs[n]),c=t.selection&&t.selection.map(s.slice(a+1,n));c&&o++,r.push(new Ot(l,i,c))}else r.push(new Ot(l))}),n);let l=[];for(let e=t;e<i;e++)l.push(new Ot(s.maps[e]));let c=this.items.slice(0,n).append(l).append(r),u=new _t(c,o);return u.emptyItemCount()>500&&(u=u.compress(this.items.length-r.length)),u}emptyItemCount(){let e=0;return this.items.forEach((t=>{t.step||e++})),e}compress(e=this.items.length){let t=this.remapping(0,e),r=t.maps.length,n=[],s=0;return this.items.forEach(((i,o)=>{if(o>=e)n.push(i),i.selection&&s++;else if(i.step){let e=i.step.map(t.slice(r)),o=e&&e.getMap();if(r--,o&&t.appendMap(o,r),e){let a=i.selection&&i.selection.map(t.slice(r));a&&s++;let l,c=new Ot(o.invert(),e,a),u=n.length-1;(l=n.length&&n[u].merge(c))?n[u]=l:n.push(c)}}else i.map&&r--}),this.items.length,0),new _t(Mt.from(n.reverse()),s)}}_t.empty=new _t(Mt.empty,0);class Ot{constructor(e,t,r,n){this.map=e,this.step=t,this.selection=r,this.mirrorOffset=n}merge(e){if(this.step&&e.step&&!e.selection){let t=e.step.merge(this.step);if(t)return new Ot(t.getMap().invert(),t,this.selection)}}}class qt{constructor(e,t,r,n,s){this.done=e,this.undone=t,this.prevRanges=r,this.prevTime=n,this.prevComposition=s}}const Lt=20;function Rt(e){let t=[];return e.forEach(((e,r,n,s)=>t.push(n,s))),t}function It(e,t){if(!e)return null;let r=[];for(let n=0;n<e.length;n+=2){let s=t.map(e[n],1),i=t.map(e[n+1],-1);s<=i&&r.push(s,i)}return r}function Bt(e,t,r,n){let s=$t(t),i=jt.get(t).spec.config,o=(n?e.undone:e.done).popEvent(t,s);if(!o)return;let a=o.selection.resolve(o.transform.doc),l=(n?e.done:e.undone).addTransform(o.transform,t.selection.getBookmark(),i,s),c=new qt(n?l:o.remaining,n?o.remaining:l,null,0,-1);r(o.transform.setSelection(a).setMeta(jt,{redo:n,historyState:c}).scrollIntoView())}let Pt=!1,Ft=null;function $t(e){let t=e.plugins;if(Ft!=t){Pt=!1,Ft=t;for(let e=0;e<t.length;e++)if(t[e].spec.historyPreserveItems){Pt=!0;break}}return Pt}const jt=new v.H$("history"),Ht=new v.H$("closeHistory");function zt(e={}){return e={depth:e.depth||100,newGroupDelay:e.newGroupDelay||500},new v.Sy({key:jt,state:{init:()=>new qt(_t.empty,_t.empty,null,0,-1),apply:(t,r,n)=>function(e,t,r,n){let s,i=r.getMeta(jt);if(i)return i.historyState;r.getMeta(Ht)&&(e=new qt(e.done,e.undone,null,0,-1));let o=r.getMeta("appendedTransaction");if(0==r.steps.length)return e;if(o&&o.getMeta(jt))return o.getMeta(jt).redo?new qt(e.done.addTransform(r,void 0,n,$t(t)),e.undone,Rt(r.mapping.maps[r.steps.length-1]),e.prevTime,e.prevComposition):new qt(e.done,e.undone.addTransform(r,void 0,n,$t(t)),null,e.prevTime,e.prevComposition);if(!1===r.getMeta("addToHistory")||o&&!1===o.getMeta("addToHistory"))return(s=r.getMeta("rebased"))?new qt(e.done.rebased(r,s),e.undone.rebased(r,s),It(e.prevRanges,r.mapping),e.prevTime,e.prevComposition):new qt(e.done.addMaps(r.mapping.maps),e.undone.addMaps(r.mapping.maps),It(e.prevRanges,r.mapping),e.prevTime,e.prevComposition);{let s=r.getMeta("composition"),i=0==e.prevTime||!o&&e.prevComposition!=s&&(e.prevTime<(r.time||0)-n.newGroupDelay||!function(e,t){if(!t)return!1;if(!e.docChanged)return!0;let r=!1;return e.mapping.maps[0].forEach(((e,n)=>{for(let s=0;s<t.length;s+=2)e<=t[s+1]&&n>=t[s]&&(r=!0)})),r}(r,e.prevRanges)),a=o?It(e.prevRanges,r.mapping):Rt(r.mapping.maps[r.steps.length-1]);return new qt(e.done.addTransform(r,i?t.selection.getBookmark():void 0,n,$t(t)),_t.empty,a,r.time,null==s?e.prevComposition:s)}}(r,n,t,e)},config:e,props:{handleDOMEvents:{beforeinput(e,t){let r=t.inputType,n="historyUndo"==r?Vt:"historyRedo"==r?Ut:null;return!!n&&(t.preventDefault(),n(e.state,e.dispatch))}}}})}const Vt=(e,t)=>{let r=jt.getState(e);return!(!r||0==r.done.eventCount||(t&&Bt(r,e,t,!1),0))},Ut=(e,t)=>{let r=jt.getState(e);return!(!r||0==r.undone.eventCount||(t&&Bt(r,e,t,!0),0))},Zt=n.hj.create({name:"history",addOptions:()=>({depth:100,newGroupDelay:500}),addCommands:()=>({undo:()=>({state:e,dispatch:t})=>Vt(e,t),redo:()=>({state:e,dispatch:t})=>Ut(e,t)}),addProseMirrorPlugins(){return[zt(this.options)]},addKeyboardShortcuts(){return{"Mod-z":()=>this.editor.commands.undo(),"Mod-Z":()=>this.editor.commands.undo(),"Mod-y":()=>this.editor.commands.redo(),"Mod-Y":()=>this.editor.commands.redo(),"Shift-Mod-z":()=>this.editor.commands.redo(),"Shift-Mod-Z":()=>this.editor.commands.redo(),"Mod-я":()=>this.editor.commands.undo(),"Shift-Mod-я":()=>this.editor.commands.redo()}}}),Gt=n.NB.create({name:"horizontalRule",addOptions:()=>({HTMLAttributes:{}}),group:"block",parseHTML:()=>[{tag:"hr"}],renderHTML({HTMLAttributes:e}){return["hr",(0,n.P1)(this.options.HTMLAttributes,e)]},addCommands(){return{setHorizontalRule:()=>({chain:e,state:t})=>{const{$to:r}=t.selection,n=e();return 0===r.parentOffset?n.insertContentAt(Math.max(r.pos-2,0),{type:this.name}):n.insertContent({type:this.name}),n.command((({tr:e,dispatch:t})=>{var r;if(t){const{$to:t}=e.selection,n=t.end();if(t.nodeAfter)t.nodeAfter.isTextblock?e.setSelection(v.Bs.create(e.doc,t.pos+1)):t.nodeAfter.isBlock?e.setSelection(v.qv.create(e.doc,t.pos)):e.setSelection(v.Bs.create(e.doc,t.pos));else{const s=null===(r=t.parent.type.contentMatch.defaultType)||void 0===r?void 0:r.create();s&&(e.insert(n,s),e.setSelection(v.Bs.create(e.doc,n+1)))}e.scrollIntoView()}return!0})).run()}}},addInputRules(){return[(0,n.x2)({find:/^(?:---|—-|___\s|\*\*\*\s)$/,type:this.type})]}}),Jt=/(?:^|\s)((?:\*)((?:[^*]+))(?:\*))$/,Kt=/(?:^|\s)((?:\*)((?:[^*]+))(?:\*))/g,Yt=/(?:^|\s)((?:_)((?:[^_]+))(?:_))$/,Wt=/(?:^|\s)((?:_)((?:[^_]+))(?:_))/g,Xt=n.vc.create({name:"italic",addOptions:()=>({HTMLAttributes:{}}),parseHTML:()=>[{tag:"em"},{tag:"i",getAttrs:e=>"normal"!==e.style.fontStyle&&null},{style:"font-style=italic"}],renderHTML({HTMLAttributes:e}){return["em",(0,n.P1)(this.options.HTMLAttributes,e),0]},addCommands(){return{setItalic:()=>({commands:e})=>e.setMark(this.name),toggleItalic:()=>({commands:e})=>e.toggleMark(this.name),unsetItalic:()=>({commands:e})=>e.unsetMark(this.name)}},addKeyboardShortcuts(){return{"Mod-i":()=>this.editor.commands.toggleItalic(),"Mod-I":()=>this.editor.commands.toggleItalic()}},addInputRules(){return[(0,n.Cf)({find:Jt,type:this.type}),(0,n.Cf)({find:Yt,type:this.type})]},addPasteRules(){return[(0,n.K9)({find:Kt,type:this.type}),(0,n.K9)({find:Wt,type:this.type})]}}),Qt=n.NB.create({name:"listItem",addOptions:()=>({HTMLAttributes:{},bulletListTypeName:"bulletList",orderedListTypeName:"orderedList"}),content:"paragraph block*",defining:!0,parseHTML:()=>[{tag:"li"}],renderHTML({HTMLAttributes:e}){return["li",(0,n.P1)(this.options.HTMLAttributes,e),0]},addKeyboardShortcuts(){return{Enter:()=>this.editor.commands.splitListItem(this.name),Tab:()=>this.editor.commands.sinkListItem(this.name),"Shift-Tab":()=>this.editor.commands.liftListItem(this.name)}}}),er=n.NB.create({name:"listItem",addOptions:()=>({HTMLAttributes:{},bulletListTypeName:"bulletList",orderedListTypeName:"orderedList"}),content:"paragraph block*",defining:!0,parseHTML:()=>[{tag:"li"}],renderHTML({HTMLAttributes:e}){return["li",(0,n.P1)(this.options.HTMLAttributes,e),0]},addKeyboardShortcuts(){return{Enter:()=>this.editor.commands.splitListItem(this.name),Tab:()=>this.editor.commands.sinkListItem(this.name),"Shift-Tab":()=>this.editor.commands.liftListItem(this.name)}}}),tr=n.vc.create({name:"textStyle",addOptions:()=>({HTMLAttributes:{}}),parseHTML:()=>[{tag:"span",getAttrs:e=>!!e.hasAttribute("style")&&{}}],renderHTML({HTMLAttributes:e}){return["span",(0,n.P1)(this.options.HTMLAttributes,e),0]},addCommands(){return{removeEmptyTextStyle:()=>({state:e,commands:t})=>{const r=(0,n.Jo)(e,this.type);return!!Object.entries(r).some((([,e])=>!!e))||t.unsetMark(this.name)}}}}),rr=/^(\d+)\.\s$/,nr=n.NB.create({name:"orderedList",addOptions:()=>({itemTypeName:"listItem",HTMLAttributes:{},keepMarks:!1,keepAttributes:!1}),group:"block list",content(){return`${this.options.itemTypeName}+`},addAttributes:()=>({start:{default:1,parseHTML:e=>e.hasAttribute("start")?parseInt(e.getAttribute("start")||"",10):1}}),parseHTML:()=>[{tag:"ol"}],renderHTML({HTMLAttributes:e}){const{start:t,...r}=e;return 1===t?["ol",(0,n.P1)(this.options.HTMLAttributes,r),0]:["ol",(0,n.P1)(this.options.HTMLAttributes,e),0]},addCommands(){return{toggleOrderedList:()=>({commands:e,chain:t})=>this.options.keepAttributes?t().toggleList(this.name,this.options.itemTypeName,this.options.keepMarks).updateAttributes(er.name,this.editor.getAttributes(tr.name)).run():e.toggleList(this.name,this.options.itemTypeName,this.options.keepMarks)}},addKeyboardShortcuts(){return{"Mod-Shift-7":()=>this.editor.commands.toggleOrderedList()}},addInputRules(){let e=(0,n.S0)({find:rr,type:this.type,getAttributes:e=>({start:+e[1]}),joinPredicate:(e,t)=>t.childCount+t.attrs.start===+e[1]});return(this.options.keepMarks||this.options.keepAttributes)&&(e=(0,n.S0)({find:rr,type:this.type,keepMarks:this.options.keepMarks,keepAttributes:this.options.keepAttributes,getAttributes:e=>({start:+e[1],...this.editor.getAttributes(tr.name)}),joinPredicate:(e,t)=>t.childCount+t.attrs.start===+e[1],editor:this.editor})),[e]}}),sr=n.NB.create({name:"paragraph",priority:1e3,addOptions:()=>({HTMLAttributes:{}}),group:"block",content:"inline*",parseHTML:()=>[{tag:"p"}],renderHTML({HTMLAttributes:e}){return["p",(0,n.P1)(this.options.HTMLAttributes,e),0]},addCommands(){return{setParagraph:()=>({commands:e})=>e.setNode(this.name)}},addKeyboardShortcuts(){return{"Mod-Alt-0":()=>this.editor.commands.setParagraph()}}}),ir=/(?:^|\s)((?:~~)((?:[^~]+))(?:~~))$/,or=/(?:^|\s)((?:~~)((?:[^~]+))(?:~~))/g,ar=n.vc.create({name:"strike",addOptions:()=>({HTMLAttributes:{}}),parseHTML:()=>[{tag:"s"},{tag:"del"},{tag:"strike"},{style:"text-decoration",consuming:!1,getAttrs:e=>!!e.includes("line-through")&&{}}],renderHTML({HTMLAttributes:e}){return["s",(0,n.P1)(this.options.HTMLAttributes,e),0]},addCommands(){return{setStrike:()=>({commands:e})=>e.setMark(this.name),toggleStrike:()=>({commands:e})=>e.toggleMark(this.name),unsetStrike:()=>({commands:e})=>e.unsetMark(this.name)}},addKeyboardShortcuts(){const e={};return(0,n.eE)()?e["Mod-Shift-s"]=()=>this.editor.commands.toggleStrike():e["Ctrl-Shift-s"]=()=>this.editor.commands.toggleStrike(),e},addInputRules(){return[(0,n.Cf)({find:ir,type:this.type})]},addPasteRules(){return[(0,n.K9)({find:or,type:this.type})]}}),lr=n.NB.create({name:"text",group:"inline"}),cr=n.hj.create({name:"starterKit",addExtensions(){var e,t,r,n,s,o,a,l,c,d,p,h,m,g,v,b,w,S;const A=[];return!1!==this.options.blockquote&&A.push(i.configure(null===(e=this.options)||void 0===e?void 0:e.blockquote)),!1!==this.options.bold&&A.push(u.configure(null===(t=this.options)||void 0===t?void 0:t.bold)),!1!==this.options.bulletList&&A.push(f.configure(null===(r=this.options)||void 0===r?void 0:r.bulletList)),!1!==this.options.code&&A.push(y.configure(null===(n=this.options)||void 0===n?void 0:n.code)),!1!==this.options.codeBlock&&A.push(x.configure(null===(s=this.options)||void 0===s?void 0:s.codeBlock)),!1!==this.options.document&&A.push(k.configure(null===(o=this.options)||void 0===o?void 0:o.document)),!1!==this.options.dropcursor&&A.push(E.configure(null===(a=this.options)||void 0===a?void 0:a.dropcursor)),!1!==this.options.gapcursor&&A.push(St.configure(null===(l=this.options)||void 0===l?void 0:l.gapcursor)),!1!==this.options.hardBreak&&A.push(At.configure(null===(c=this.options)||void 0===c?void 0:c.hardBreak)),!1!==this.options.heading&&A.push(Ct.configure(null===(d=this.options)||void 0===d?void 0:d.heading)),!1!==this.options.history&&A.push(Zt.configure(null===(p=this.options)||void 0===p?void 0:p.history)),!1!==this.options.horizontalRule&&A.push(Gt.configure(null===(h=this.options)||void 0===h?void 0:h.horizontalRule)),!1!==this.options.italic&&A.push(Xt.configure(null===(m=this.options)||void 0===m?void 0:m.italic)),!1!==this.options.listItem&&A.push(Qt.configure(null===(g=this.options)||void 0===g?void 0:g.listItem)),!1!==this.options.orderedList&&A.push(nr.configure(null===(v=this.options)||void 0===v?void 0:v.orderedList)),!1!==this.options.paragraph&&A.push(sr.configure(null===(b=this.options)||void 0===b?void 0:b.paragraph)),!1!==this.options.strike&&A.push(ar.configure(null===(w=this.options)||void 0===w?void 0:w.strike)),!1!==this.options.text&&A.push(lr.configure(null===(S=this.options)||void 0===S?void 0:S.text)),A}})},452:(e,t,r)=>{"use strict";r.d(t,{$:()=>f,h:()=>h});for(var n={8:"Backspace",9:"Tab",10:"Enter",12:"NumLock",13:"Enter",16:"Shift",17:"Control",18:"Alt",20:"CapsLock",27:"Escape",32:" ",33:"PageUp",34:"PageDown",35:"End",36:"Home",37:"ArrowLeft",38:"ArrowUp",39:"ArrowRight",40:"ArrowDown",44:"PrintScreen",45:"Insert",46:"Delete",59:";",61:"=",91:"Meta",92:"Meta",106:"*",107:"+",108:",",109:"-",110:".",111:"/",144:"NumLock",145:"ScrollLock",160:"Shift",161:"Shift",162:"Control",163:"Control",164:"Alt",165:"Alt",173:"-",186:";",187:"=",188:",",189:"-",190:".",191:"/",192:"`",219:"[",220:"\\",221:"]",222:"'"},s={48:")",49:"!",50:"@",51:"#",52:"$",53:"%",54:"^",55:"&",56:"*",57:"(",59:":",61:"+",173:"_",186:":",187:"+",188:"<",189:"_",190:">",191:"?",192:"~",219:"{",220:"|",221:"}",222:'"'},i="undefined"!=typeof navigator&&/Mac/.test(navigator.platform),o="undefined"!=typeof navigator&&/MSIE \d|Trident\/(?:[7-9]|\d{2,})\..*rv:(\d+)/.exec(navigator.userAgent),a=0;a<10;a++)n[48+a]=n[96+a]=String(a);for(a=1;a<=24;a++)n[a+111]="F"+a;for(a=65;a<=90;a++)n[a]=String.fromCharCode(a+32),s[a]=String.fromCharCode(a);for(var l in n)s.hasOwnProperty(l)||(s[l]=n[l]);var c=r(2);const u="undefined"!=typeof navigator&&/Mac|iP(hone|[oa]d)/.test(navigator.platform);function d(e){let t,r,n,s,i=e.split(/-(?!$)/),o=i[i.length-1];"Space"==o&&(o=" ");for(let e=0;e<i.length-1;e++){let o=i[e];if(/^(cmd|meta|m)$/i.test(o))s=!0;else if(/^a(lt)?$/i.test(o))t=!0;else if(/^(c|ctrl|control)$/i.test(o))r=!0;else if(/^s(hift)?$/i.test(o))n=!0;else{if(!/^mod$/i.test(o))throw new Error("Unrecognized modifier name: "+o);u?s=!0:r=!0}}return t&&(o="Alt-"+o),r&&(o="Ctrl-"+o),s&&(o="Meta-"+o),n&&(o="Shift-"+o),o}function p(e,t,r=!0){return t.altKey&&(e="Alt-"+e),t.ctrlKey&&(e="Ctrl-"+e),t.metaKey&&(e="Meta-"+e),r&&t.shiftKey&&(e="Shift-"+e),e}function h(e){return new c.Sy({props:{handleKeyDown:f(e)}})}function f(e){let t=function(e){let t=Object.create(null);for(let r in e)t[d(r)]=e[r];return t}(e);return function(e,r){let a,l=function(e){var t=!(i&&e.metaKey&&e.shiftKey&&!e.ctrlKey&&!e.altKey||o&&e.shiftKey&&e.key&&1==e.key.length||"Unidentified"==e.key)&&e.key||(e.shiftKey?s:n)[e.keyCode]||e.key||"Unidentified";return"Esc"==t&&(t="Escape"),"Del"==t&&(t="Delete"),"Left"==t&&(t="ArrowLeft"),"Up"==t&&(t="ArrowUp"),"Right"==t&&(t="ArrowRight"),"Down"==t&&(t="ArrowDown"),t}(r),c=t[p(l,r)];if(c&&c(e.state,e.dispatch,e))return!0;if(1==l.length&&" "!=l){if(r.shiftKey){let n=t[p(l,r,!1)];if(n&&n(e.state,e.dispatch,e))return!0}if((r.shiftKey||r.altKey||r.metaKey||l.charCodeAt(0)>127)&&(a=n[r.keyCode])&&a!=l){let n=t[p(a,r)];if(n&&n(e.state,e.dispatch,e))return!0}}return!1}}},676:(e,t,r)=>{"use strict";function n(e){this.content=e}r.d(t,{aw:()=>W,PW:()=>ae,HY:()=>a,NB:()=>_,Ts:()=>D,e4:()=>p,V_:()=>K,p2:()=>h}),n.prototype={constructor:n,find:function(e){for(var t=0;t<this.content.length;t+=2)if(this.content[t]===e)return t;return-1},get:function(e){var t=this.find(e);return-1==t?void 0:this.content[t+1]},update:function(e,t,r){var s=r&&r!=e?this.remove(r):this,i=s.find(e),o=s.content.slice();return-1==i?o.push(r||e,t):(o[i+1]=t,r&&(o[i]=r)),new n(o)},remove:function(e){var t=this.find(e);if(-1==t)return this;var r=this.content.slice();return r.splice(t,2),new n(r)},addToStart:function(e,t){return new n([e,t].concat(this.remove(e).content))},addToEnd:function(e,t){var r=this.remove(e).content.slice();return r.push(e,t),new n(r)},addBefore:function(e,t,r){var s=this.remove(t),i=s.content.slice(),o=s.find(e);return i.splice(-1==o?i.length:o,0,t,r),new n(i)},forEach:function(e){for(var t=0;t<this.content.length;t+=2)e(this.content[t],this.content[t+1])},prepend:function(e){return(e=n.from(e)).size?new n(e.content.concat(this.subtract(e).content)):this},append:function(e){return(e=n.from(e)).size?new n(this.subtract(e).content.concat(e.content)):this},subtract:function(e){var t=this;e=n.from(e);for(var r=0;r<e.content.length;r+=2)t=t.remove(e.content[r]);return t},toObject:function(){var e={};return this.forEach((function(t,r){e[t]=r})),e},get size(){return this.content.length>>1}},n.from=function(e){if(e instanceof n)return e;var t=[];if(e)for(var r in e)t.push(r,e[r]);return new n(t)};const s=n;function i(e,t,r){for(let n=0;;n++){if(n==e.childCount||n==t.childCount)return e.childCount==t.childCount?null:r;let s=e.child(n),o=t.child(n);if(s!=o){if(!s.sameMarkup(o))return r;if(s.isText&&s.text!=o.text){for(let e=0;s.text[e]==o.text[e];e++)r++;return r}if(s.content.size||o.content.size){let e=i(s.content,o.content,r+1);if(null!=e)return e}r+=s.nodeSize}else r+=s.nodeSize}}function o(e,t,r,n){for(let s=e.childCount,i=t.childCount;;){if(0==s||0==i)return s==i?null:{a:r,b:n};let a=e.child(--s),l=t.child(--i),c=a.nodeSize;if(a!=l){if(!a.sameMarkup(l))return{a:r,b:n};if(a.isText&&a.text!=l.text){let e=0,t=Math.min(a.text.length,l.text.length);for(;e<t&&a.text[a.text.length-e-1]==l.text[l.text.length-e-1];)e++,r--,n--;return{a:r,b:n}}if(a.content.size||l.content.size){let e=o(a.content,l.content,r-1,n-1);if(e)return e}r-=c,n-=c}else r-=c,n-=c}}class a{constructor(e,t){if(this.content=e,this.size=t||0,null==t)for(let t=0;t<e.length;t++)this.size+=e[t].nodeSize}nodesBetween(e,t,r,n=0,s){for(let i=0,o=0;o<t;i++){let a=this.content[i],l=o+a.nodeSize;if(l>e&&!1!==r(a,n+o,s||null,i)&&a.content.size){let s=o+1;a.nodesBetween(Math.max(0,e-s),Math.min(a.content.size,t-s),r,n+s)}o=l}}descendants(e){this.nodesBetween(0,this.size,e)}textBetween(e,t,r,n){let s="",i=!0;return this.nodesBetween(e,t,((o,a)=>{o.isText?(s+=o.text.slice(Math.max(e,a)-a,t-a),i=!r):o.isLeaf?(n?s+="function"==typeof n?n(o):n:o.type.spec.leafText&&(s+=o.type.spec.leafText(o)),i=!r):!i&&o.isBlock&&(s+=r,i=!0)}),0),s}append(e){if(!e.size)return this;if(!this.size)return e;let t=this.lastChild,r=e.firstChild,n=this.content.slice(),s=0;for(t.isText&&t.sameMarkup(r)&&(n[n.length-1]=t.withText(t.text+r.text),s=1);s<e.content.length;s++)n.push(e.content[s]);return new a(n,this.size+e.size)}cut(e,t=this.size){if(0==e&&t==this.size)return this;let r=[],n=0;if(t>e)for(let s=0,i=0;i<t;s++){let o=this.content[s],a=i+o.nodeSize;a>e&&((i<e||a>t)&&(o=o.isText?o.cut(Math.max(0,e-i),Math.min(o.text.length,t-i)):o.cut(Math.max(0,e-i-1),Math.min(o.content.size,t-i-1))),r.push(o),n+=o.nodeSize),i=a}return new a(r,n)}cutByIndex(e,t){return e==t?a.empty:0==e&&t==this.content.length?this:new a(this.content.slice(e,t))}replaceChild(e,t){let r=this.content[e];if(r==t)return this;let n=this.content.slice(),s=this.size+t.nodeSize-r.nodeSize;return n[e]=t,new a(n,s)}addToStart(e){return new a([e].concat(this.content),this.size+e.nodeSize)}addToEnd(e){return new a(this.content.concat(e),this.size+e.nodeSize)}eq(e){if(this.content.length!=e.content.length)return!1;for(let t=0;t<this.content.length;t++)if(!this.content[t].eq(e.content[t]))return!1;return!0}get firstChild(){return this.content.length?this.content[0]:null}get lastChild(){return this.content.length?this.content[this.content.length-1]:null}get childCount(){return this.content.length}child(e){let t=this.content[e];if(!t)throw new RangeError("Index "+e+" out of range for "+this);return t}maybeChild(e){return this.content[e]||null}forEach(e){for(let t=0,r=0;t<this.content.length;t++){let n=this.content[t];e(n,r,t),r+=n.nodeSize}}findDiffStart(e,t=0){return i(this,e,t)}findDiffEnd(e,t=this.size,r=e.size){return o(this,e,t,r)}findIndex(e,t=-1){if(0==e)return c(0,e);if(e==this.size)return c(this.content.length,e);if(e>this.size||e<0)throw new RangeError(`Position ${e} outside of fragment (${this})`);for(let r=0,n=0;;r++){let s=n+this.child(r).nodeSize;if(s>=e)return s==e||t>0?c(r+1,s):c(r,n);n=s}}toString(){return"<"+this.toStringInner()+">"}toStringInner(){return this.content.join(", ")}toJSON(){return this.content.length?this.content.map((e=>e.toJSON())):null}static fromJSON(e,t){if(!t)return a.empty;if(!Array.isArray(t))throw new RangeError("Invalid input for Fragment.fromJSON");return new a(t.map(e.nodeFromJSON))}static fromArray(e){if(!e.length)return a.empty;let t,r=0;for(let n=0;n<e.length;n++){let s=e[n];r+=s.nodeSize,n&&s.isText&&e[n-1].sameMarkup(s)?(t||(t=e.slice(0,n)),t[t.length-1]=s.withText(t[t.length-1].text+s.text)):t&&t.push(s)}return new a(t||e,r)}static from(e){if(!e)return a.empty;if(e instanceof a)return e;if(Array.isArray(e))return this.fromArray(e);if(e.attrs)return new a([e],e.nodeSize);throw new RangeError("Can not convert "+e+" to a Fragment"+(e.nodesBetween?" (looks like multiple versions of prosemirror-model were loaded)":""))}}a.empty=new a([],0);const l={index:0,offset:0};function c(e,t){return l.index=e,l.offset=t,l}function u(e,t){if(e===t)return!0;if(!e||"object"!=typeof e||!t||"object"!=typeof t)return!1;let r=Array.isArray(e);if(Array.isArray(t)!=r)return!1;if(r){if(e.length!=t.length)return!1;for(let r=0;r<e.length;r++)if(!u(e[r],t[r]))return!1}else{for(let r in e)if(!(r in t)||!u(e[r],t[r]))return!1;for(let r in t)if(!(r in e))return!1}return!0}class d{constructor(e,t){this.type=e,this.attrs=t}addToSet(e){let t,r=!1;for(let n=0;n<e.length;n++){let s=e[n];if(this.eq(s))return e;if(this.type.excludes(s.type))t||(t=e.slice(0,n));else{if(s.type.excludes(this.type))return e;!r&&s.type.rank>this.type.rank&&(t||(t=e.slice(0,n)),t.push(this),r=!0),t&&t.push(s)}}return t||(t=e.slice()),r||t.push(this),t}removeFromSet(e){for(let t=0;t<e.length;t++)if(this.eq(e[t]))return e.slice(0,t).concat(e.slice(t+1));return e}isInSet(e){for(let t=0;t<e.length;t++)if(this.eq(e[t]))return!0;return!1}eq(e){return this==e||this.type==e.type&&u(this.attrs,e.attrs)}toJSON(){let e={type:this.type.name};for(let t in this.attrs){e.attrs=this.attrs;break}return e}static fromJSON(e,t){if(!t)throw new RangeError("Invalid input for Mark.fromJSON");let r=e.marks[t.type];if(!r)throw new RangeError(`There is no mark type ${t.type} in this schema`);return r.create(t.attrs)}static sameSet(e,t){if(e==t)return!0;if(e.length!=t.length)return!1;for(let r=0;r<e.length;r++)if(!e[r].eq(t[r]))return!1;return!0}static setFrom(e){if(!e||Array.isArray(e)&&0==e.length)return d.none;if(e instanceof d)return[e];let t=e.slice();return t.sort(((e,t)=>e.type.rank-t.type.rank)),t}}d.none=[];class p extends Error{}class h{constructor(e,t,r){this.content=e,this.openStart=t,this.openEnd=r}get size(){return this.content.size-this.openStart-this.openEnd}insertAt(e,t){let r=m(this.content,e+this.openStart,t);return r&&new h(r,this.openStart,this.openEnd)}removeBetween(e,t){return new h(f(this.content,e+this.openStart,t+this.openStart),this.openStart,this.openEnd)}eq(e){return this.content.eq(e.content)&&this.openStart==e.openStart&&this.openEnd==e.openEnd}toString(){return this.content+"("+this.openStart+","+this.openEnd+")"}toJSON(){if(!this.content.size)return null;let e={content:this.content.toJSON()};return this.openStart>0&&(e.openStart=this.openStart),this.openEnd>0&&(e.openEnd=this.openEnd),e}static fromJSON(e,t){if(!t)return h.empty;let r=t.openStart||0,n=t.openEnd||0;if("number"!=typeof r||"number"!=typeof n)throw new RangeError("Invalid input for Slice.fromJSON");return new h(a.fromJSON(e,t.content),r,n)}static maxOpen(e,t=!0){let r=0,n=0;for(let n=e.firstChild;n&&!n.isLeaf&&(t||!n.type.spec.isolating);n=n.firstChild)r++;for(let r=e.lastChild;r&&!r.isLeaf&&(t||!r.type.spec.isolating);r=r.lastChild)n++;return new h(e,r,n)}}function f(e,t,r){let{index:n,offset:s}=e.findIndex(t),i=e.maybeChild(n),{index:o,offset:a}=e.findIndex(r);if(s==t||i.isText){if(a!=r&&!e.child(o).isText)throw new RangeError("Removing non-flat range");return e.cut(0,t).append(e.cut(r))}if(n!=o)throw new RangeError("Removing non-flat range");return e.replaceChild(n,i.copy(f(i.content,t-s-1,r-s-1)))}function m(e,t,r,n){let{index:s,offset:i}=e.findIndex(t),o=e.maybeChild(s);if(i==t||o.isText)return n&&!n.canReplace(s,s,r)?null:e.cut(0,t).append(r).append(e.cut(t));let a=m(o.content,t-i-1,r);return a&&e.replaceChild(s,o.copy(a))}function g(e,t,r){if(r.openStart>e.depth)throw new p("Inserted content deeper than insertion position");if(e.depth-r.openStart!=t.depth-r.openEnd)throw new p("Inconsistent open depths");return y(e,t,r,0)}function y(e,t,r,n){let s=e.index(n),i=e.node(n);if(s==t.index(n)&&n<e.depth-r.openStart){let o=y(e,t,r,n+1);return i.copy(i.content.replaceChild(s,o))}if(r.content.size){if(r.openStart||r.openEnd||e.depth!=n||t.depth!=n){let{start:s,end:o}=function(e,t){let r=t.depth-e.openStart,n=t.node(r).copy(e.content);for(let e=r-1;e>=0;e--)n=t.node(e).copy(a.from(n));return{start:n.resolveNoCache(e.openStart+r),end:n.resolveNoCache(n.content.size-e.openEnd-r)}}(r,e);return k(i,S(e,s,o,t,n))}{let n=e.parent,s=n.content;return k(n,s.cut(0,e.parentOffset).append(r.content).append(s.cut(t.parentOffset)))}}return k(i,A(e,t,n))}function v(e,t){if(!t.type.compatibleContent(e.type))throw new p("Cannot join "+t.type.name+" onto "+e.type.name)}function b(e,t,r){let n=e.node(r);return v(n,t.node(r)),n}function w(e,t){let r=t.length-1;r>=0&&e.isText&&e.sameMarkup(t[r])?t[r]=e.withText(t[r].text+e.text):t.push(e)}function x(e,t,r,n){let s=(t||e).node(r),i=0,o=t?t.index(r):s.childCount;e&&(i=e.index(r),e.depth>r?i++:e.textOffset&&(w(e.nodeAfter,n),i++));for(let e=i;e<o;e++)w(s.child(e),n);t&&t.depth==r&&t.textOffset&&w(t.nodeBefore,n)}function k(e,t){return e.type.checkContent(t),e.copy(t)}function S(e,t,r,n,s){let i=e.depth>s&&b(e,t,s+1),o=n.depth>s&&b(r,n,s+1),l=[];return x(null,e,s,l),i&&o&&t.index(s)==r.index(s)?(v(i,o),w(k(i,S(e,t,r,n,s+1)),l)):(i&&w(k(i,A(e,t,s+1)),l),x(t,r,s,l),o&&w(k(o,A(r,n,s+1)),l)),x(n,null,s,l),new a(l)}function A(e,t,r){let n=[];return x(null,e,r,n),e.depth>r&&w(k(b(e,t,r+1),A(e,t,r+1)),n),x(t,null,r,n),new a(n)}h.empty=new h(a.empty,0,0);class C{constructor(e,t,r){this.pos=e,this.path=t,this.parentOffset=r,this.depth=t.length/3-1}resolveDepth(e){return null==e?this.depth:e<0?this.depth+e:e}get parent(){return this.node(this.depth)}get doc(){return this.node(0)}node(e){return this.path[3*this.resolveDepth(e)]}index(e){return this.path[3*this.resolveDepth(e)+1]}indexAfter(e){return e=this.resolveDepth(e),this.index(e)+(e!=this.depth||this.textOffset?1:0)}start(e){return 0==(e=this.resolveDepth(e))?0:this.path[3*e-1]+1}end(e){return e=this.resolveDepth(e),this.start(e)+this.node(e).content.size}before(e){if(!(e=this.resolveDepth(e)))throw new RangeError("There is no position before the top-level node");return e==this.depth+1?this.pos:this.path[3*e-1]}after(e){if(!(e=this.resolveDepth(e)))throw new RangeError("There is no position after the top-level node");return e==this.depth+1?this.pos:this.path[3*e-1]+this.path[3*e].nodeSize}get textOffset(){return this.pos-this.path[this.path.length-1]}get nodeAfter(){let e=this.parent,t=this.index(this.depth);if(t==e.childCount)return null;let r=this.pos-this.path[this.path.length-1],n=e.child(t);return r?e.child(t).cut(r):n}get nodeBefore(){let e=this.index(this.depth),t=this.pos-this.path[this.path.length-1];return t?this.parent.child(e).cut(0,t):0==e?null:this.parent.child(e-1)}posAtIndex(e,t){t=this.resolveDepth(t);let r=this.path[3*t],n=0==t?0:this.path[3*t-1]+1;for(let t=0;t<e;t++)n+=r.child(t).nodeSize;return n}marks(){let e=this.parent,t=this.index();if(0==e.content.size)return d.none;if(this.textOffset)return e.child(t).marks;let r=e.maybeChild(t-1),n=e.maybeChild(t);if(!r){let e=r;r=n,n=e}let s=r.marks;for(var i=0;i<s.length;i++)!1!==s[i].type.spec.inclusive||n&&s[i].isInSet(n.marks)||(s=s[i--].removeFromSet(s));return s}marksAcross(e){let t=this.parent.maybeChild(this.index());if(!t||!t.isInline)return null;let r=t.marks,n=e.parent.maybeChild(e.index());for(var s=0;s<r.length;s++)!1!==r[s].type.spec.inclusive||n&&r[s].isInSet(n.marks)||(r=r[s--].removeFromSet(r));return r}sharedDepth(e){for(let t=this.depth;t>0;t--)if(this.start(t)<=e&&this.end(t)>=e)return t;return 0}blockRange(e=this,t){if(e.pos<this.pos)return e.blockRange(this);for(let r=this.depth-(this.parent.inlineContent||this.pos==e.pos?1:0);r>=0;r--)if(e.pos<=this.end(r)&&(!t||t(this.node(r))))return new D(this,e,r);return null}sameParent(e){return this.pos-this.parentOffset==e.pos-e.parentOffset}max(e){return e.pos>this.pos?e:this}min(e){return e.pos<this.pos?e:this}toString(){let e="";for(let t=1;t<=this.depth;t++)e+=(e?"/":"")+this.node(t).type.name+"_"+this.index(t-1);return e+":"+this.parentOffset}static resolve(e,t){if(!(t>=0&&t<=e.content.size))throw new RangeError("Position "+t+" out of range");let r=[],n=0,s=t;for(let t=e;;){let{index:e,offset:i}=t.content.findIndex(s),o=s-i;if(r.push(t,e,n+i),!o)break;if(t=t.child(e),t.isText)break;s=o-1,n+=i+1}return new C(t,r,s)}static resolveCached(e,t){for(let r=0;r<E.length;r++){let n=E[r];if(n.pos==t&&n.doc==e)return n}let r=E[T]=C.resolve(e,t);return T=(T+1)%N,r}}let E=[],T=0,N=12;class D{constructor(e,t,r){this.$from=e,this.$to=t,this.depth=r}get start(){return this.$from.before(this.depth+1)}get end(){return this.$to.after(this.depth+1)}get parent(){return this.$from.node(this.depth)}get startIndex(){return this.$from.index(this.depth)}get endIndex(){return this.$to.indexAfter(this.depth)}}const M=Object.create(null);class _{constructor(e,t,r,n=d.none){this.type=e,this.attrs=t,this.marks=n,this.content=r||a.empty}get nodeSize(){return this.isLeaf?1:2+this.content.size}get childCount(){return this.content.childCount}child(e){return this.content.child(e)}maybeChild(e){return this.content.maybeChild(e)}forEach(e){this.content.forEach(e)}nodesBetween(e,t,r,n=0){this.content.nodesBetween(e,t,r,n,this)}descendants(e){this.nodesBetween(0,this.content.size,e)}get textContent(){return this.isLeaf&&this.type.spec.leafText?this.type.spec.leafText(this):this.textBetween(0,this.content.size,"")}textBetween(e,t,r,n){return this.content.textBetween(e,t,r,n)}get firstChild(){return this.content.firstChild}get lastChild(){return this.content.lastChild}eq(e){return this==e||this.sameMarkup(e)&&this.content.eq(e.content)}sameMarkup(e){return this.hasMarkup(e.type,e.attrs,e.marks)}hasMarkup(e,t,r){return this.type==e&&u(this.attrs,t||e.defaultAttrs||M)&&d.sameSet(this.marks,r||d.none)}copy(e=null){return e==this.content?this:new _(this.type,this.attrs,e,this.marks)}mark(e){return e==this.marks?this:new _(this.type,this.attrs,this.content,e)}cut(e,t=this.content.size){return 0==e&&t==this.content.size?this:this.copy(this.content.cut(e,t))}slice(e,t=this.content.size,r=!1){if(e==t)return h.empty;let n=this.resolve(e),s=this.resolve(t),i=r?0:n.sharedDepth(t),o=n.start(i),a=n.node(i).content.cut(n.pos-o,s.pos-o);return new h(a,n.depth-i,s.depth-i)}replace(e,t,r){return g(this.resolve(e),this.resolve(t),r)}nodeAt(e){for(let t=this;;){let{index:r,offset:n}=t.content.findIndex(e);if(t=t.maybeChild(r),!t)return null;if(n==e||t.isText)return t;e-=n+1}}childAfter(e){let{index:t,offset:r}=this.content.findIndex(e);return{node:this.content.maybeChild(t),index:t,offset:r}}childBefore(e){if(0==e)return{node:null,index:0,offset:0};let{index:t,offset:r}=this.content.findIndex(e);if(r<e)return{node:this.content.child(t),index:t,offset:r};let n=this.content.child(t-1);return{node:n,index:t-1,offset:r-n.nodeSize}}resolve(e){return C.resolveCached(this,e)}resolveNoCache(e){return C.resolve(this,e)}rangeHasMark(e,t,r){let n=!1;return t>e&&this.nodesBetween(e,t,(e=>(r.isInSet(e.marks)&&(n=!0),!n))),n}get isBlock(){return this.type.isBlock}get isTextblock(){return this.type.isTextblock}get inlineContent(){return this.type.inlineContent}get isInline(){return this.type.isInline}get isText(){return this.type.isText}get isLeaf(){return this.type.isLeaf}get isAtom(){return this.type.isAtom}toString(){if(this.type.spec.toDebugString)return this.type.spec.toDebugString(this);let e=this.type.name;return this.content.size&&(e+="("+this.content.toStringInner()+")"),q(this.marks,e)}contentMatchAt(e){let t=this.type.contentMatch.matchFragment(this.content,0,e);if(!t)throw new Error("Called contentMatchAt on a node with invalid content");return t}canReplace(e,t,r=a.empty,n=0,s=r.childCount){let i=this.contentMatchAt(e).matchFragment(r,n,s),o=i&&i.matchFragment(this.content,t);if(!o||!o.validEnd)return!1;for(let e=n;e<s;e++)if(!this.type.allowsMarks(r.child(e).marks))return!1;return!0}canReplaceWith(e,t,r,n){if(n&&!this.type.allowsMarks(n))return!1;let s=this.contentMatchAt(e).matchType(r),i=s&&s.matchFragment(this.content,t);return!!i&&i.validEnd}canAppend(e){return e.content.size?this.canReplace(this.childCount,this.childCount,e.content):this.type.compatibleContent(e.type)}check(){this.type.checkContent(this.content);let e=d.none;for(let t=0;t<this.marks.length;t++)e=this.marks[t].addToSet(e);if(!d.sameSet(e,this.marks))throw new RangeError(`Invalid collection of marks for node ${this.type.name}: ${this.marks.map((e=>e.type.name))}`);this.content.forEach((e=>e.check()))}toJSON(){let e={type:this.type.name};for(let t in this.attrs){e.attrs=this.attrs;break}return this.content.size&&(e.content=this.content.toJSON()),this.marks.length&&(e.marks=this.marks.map((e=>e.toJSON()))),e}static fromJSON(e,t){if(!t)throw new RangeError("Invalid input for Node.fromJSON");let r=null;if(t.marks){if(!Array.isArray(t.marks))throw new RangeError("Invalid mark data for Node.fromJSON");r=t.marks.map(e.markFromJSON)}if("text"==t.type){if("string"!=typeof t.text)throw new RangeError("Invalid text node in JSON");return e.text(t.text,r)}let n=a.fromJSON(e,t.content);return e.nodeType(t.type).create(t.attrs,n,r)}}_.prototype.text=void 0;class O extends _{constructor(e,t,r,n){if(super(e,t,null,n),!r)throw new RangeError("Empty text nodes are not allowed");this.text=r}toString(){return this.type.spec.toDebugString?this.type.spec.toDebugString(this):q(this.marks,JSON.stringify(this.text))}get textContent(){return this.text}textBetween(e,t){return this.text.slice(e,t)}get nodeSize(){return this.text.length}mark(e){return e==this.marks?this:new O(this.type,this.attrs,this.text,e)}withText(e){return e==this.text?this:new O(this.type,this.attrs,e,this.marks)}cut(e=0,t=this.text.length){return 0==e&&t==this.text.length?this:this.withText(this.text.slice(e,t))}eq(e){return this.sameMarkup(e)&&this.text==e.text}toJSON(){let e=super.toJSON();return e.text=this.text,e}}function q(e,t){for(let r=e.length-1;r>=0;r--)t=e[r].type.name+"("+t+")";return t}class L{constructor(e){this.validEnd=e,this.next=[],this.wrapCache=[]}static parse(e,t){let r=new R(e,t);if(null==r.next)return L.empty;let n=I(r);r.next&&r.err("Unexpected trailing text");let s=function(e){let t=Object.create(null);return function r(n){let s=[];n.forEach((t=>{e[t].forEach((({term:t,to:r})=>{if(!t)return;let n;for(let e=0;e<s.length;e++)s[e][0]==t&&(n=s[e][1]);H(e,r).forEach((e=>{n||s.push([t,n=[]]),-1==n.indexOf(e)&&n.push(e)}))}))}));let i=t[n.join(",")]=new L(n.indexOf(e.length-1)>-1);for(let e=0;e<s.length;e++){let n=s[e][1].sort(j);i.next.push({type:s[e][0],next:t[n.join(",")]||r(n)})}return i}(H(e,0))}(function(e){let t=[[]];return s(function e(t,i){if("choice"==t.type)return t.exprs.reduce(((t,r)=>t.concat(e(r,i))),[]);if("seq"!=t.type){if("star"==t.type){let o=r();return n(i,o),s(e(t.expr,o),o),[n(o)]}if("plus"==t.type){let o=r();return s(e(t.expr,i),o),s(e(t.expr,o),o),[n(o)]}if("opt"==t.type)return[n(i)].concat(e(t.expr,i));if("range"==t.type){let o=i;for(let n=0;n<t.min;n++){let n=r();s(e(t.expr,o),n),o=n}if(-1==t.max)s(e(t.expr,o),o);else for(let i=t.min;i<t.max;i++){let i=r();n(o,i),s(e(t.expr,o),i),o=i}return[n(o)]}if("name"==t.type)return[n(i,void 0,t.value)];throw new Error("Unknown expr type")}for(let n=0;;n++){let o=e(t.exprs[n],i);if(n==t.exprs.length-1)return o;s(o,i=r())}}(e,0),r()),t;function r(){return t.push([])-1}function n(e,r,n){let s={term:n,to:r};return t[e].push(s),s}function s(e,t){e.forEach((e=>e.to=t))}}(n));return function(e,t){for(let r=0,n=[e];r<n.length;r++){let e=n[r],s=!e.validEnd,i=[];for(let t=0;t<e.next.length;t++){let{type:r,next:o}=e.next[t];i.push(r.name),!s||r.isText||r.hasRequiredAttrs()||(s=!1),-1==n.indexOf(o)&&n.push(o)}s&&t.err("Only non-generatable nodes ("+i.join(", ")+") in a required position (see https://prosemirror.net/docs/guide/#generatable)")}}(s,r),s}matchType(e){for(let t=0;t<this.next.length;t++)if(this.next[t].type==e)return this.next[t].next;return null}matchFragment(e,t=0,r=e.childCount){let n=this;for(let s=t;n&&s<r;s++)n=n.matchType(e.child(s).type);return n}get inlineContent(){return 0!=this.next.length&&this.next[0].type.isInline}get defaultType(){for(let e=0;e<this.next.length;e++){let{type:t}=this.next[e];if(!t.isText&&!t.hasRequiredAttrs())return t}return null}compatible(e){for(let t=0;t<this.next.length;t++)for(let r=0;r<e.next.length;r++)if(this.next[t].type==e.next[r].type)return!0;return!1}fillBefore(e,t=!1,r=0){let n=[this];return function s(i,o){let l=i.matchFragment(e,r);if(l&&(!t||l.validEnd))return a.from(o.map((e=>e.createAndFill())));for(let e=0;e<i.next.length;e++){let{type:t,next:r}=i.next[e];if(!t.isText&&!t.hasRequiredAttrs()&&-1==n.indexOf(r)){n.push(r);let e=s(r,o.concat(t));if(e)return e}}return null}(this,[])}findWrapping(e){for(let t=0;t<this.wrapCache.length;t+=2)if(this.wrapCache[t]==e)return this.wrapCache[t+1];let t=this.computeWrapping(e);return this.wrapCache.push(e,t),t}computeWrapping(e){let t=Object.create(null),r=[{match:this,type:null,via:null}];for(;r.length;){let n=r.shift(),s=n.match;if(s.matchType(e)){let e=[];for(let t=n;t.type;t=t.via)e.push(t.type);return e.reverse()}for(let e=0;e<s.next.length;e++){let{type:i,next:o}=s.next[e];i.isLeaf||i.hasRequiredAttrs()||i.name in t||n.type&&!o.validEnd||(r.push({match:i.contentMatch,type:i,via:n}),t[i.name]=!0)}}return null}get edgeCount(){return this.next.length}edge(e){if(e>=this.next.length)throw new RangeError(`There's no ${e}th edge in this content match`);return this.next[e]}toString(){let e=[];return function t(r){e.push(r);for(let n=0;n<r.next.length;n++)-1==e.indexOf(r.next[n].next)&&t(r.next[n].next)}(this),e.map(((t,r)=>{let n=r+(t.validEnd?"*":" ")+" ";for(let r=0;r<t.next.length;r++)n+=(r?", ":"")+t.next[r].type.name+"->"+e.indexOf(t.next[r].next);return n})).join("\n")}}L.empty=new L(!0);class R{constructor(e,t){this.string=e,this.nodeTypes=t,this.inline=null,this.pos=0,this.tokens=e.split(/\s*(?=\b|\W|$)/),""==this.tokens[this.tokens.length-1]&&this.tokens.pop(),""==this.tokens[0]&&this.tokens.shift()}get next(){return this.tokens[this.pos]}eat(e){return this.next==e&&(this.pos++||!0)}err(e){throw new SyntaxError(e+" (in content expression '"+this.string+"')")}}function I(e){let t=[];do{t.push(B(e))}while(e.eat("|"));return 1==t.length?t[0]:{type:"choice",exprs:t}}function B(e){let t=[];do{t.push(P(e))}while(e.next&&")"!=e.next&&"|"!=e.next);return 1==t.length?t[0]:{type:"seq",exprs:t}}function P(e){let t=function(e){if(e.eat("(")){let t=I(e);return e.eat(")")||e.err("Missing closing paren"),t}if(!/\W/.test(e.next)){let t=function(e,t){let r=e.nodeTypes,n=r[t];if(n)return[n];let s=[];for(let e in r){let n=r[e];n.groups.indexOf(t)>-1&&s.push(n)}return 0==s.length&&e.err("No node type or group '"+t+"' found"),s}(e,e.next).map((t=>(null==e.inline?e.inline=t.isInline:e.inline!=t.isInline&&e.err("Mixing inline and block content"),{type:"name",value:t})));return e.pos++,1==t.length?t[0]:{type:"choice",exprs:t}}e.err("Unexpected token '"+e.next+"'")}(e);for(;;)if(e.eat("+"))t={type:"plus",expr:t};else if(e.eat("*"))t={type:"star",expr:t};else if(e.eat("?"))t={type:"opt",expr:t};else{if(!e.eat("{"))break;t=$(e,t)}return t}function F(e){/\D/.test(e.next)&&e.err("Expected number, got '"+e.next+"'");let t=Number(e.next);return e.pos++,t}function $(e,t){let r=F(e),n=r;return e.eat(",")&&(n="}"!=e.next?F(e):-1),e.eat("}")||e.err("Unclosed braced range"),{type:"range",min:r,max:n,expr:t}}function j(e,t){return t-e}function H(e,t){let r=[];return function t(n){let s=e[n];if(1==s.length&&!s[0].term)return t(s[0].to);r.push(n);for(let e=0;e<s.length;e++){let{term:n,to:i}=s[e];n||-1!=r.indexOf(i)||t(i)}}(t),r.sort(j)}function z(e){let t=Object.create(null);for(let r in e){let n=e[r];if(!n.hasDefault)return null;t[r]=n.default}return t}function V(e,t){let r=Object.create(null);for(let n in e){let s=t&&t[n];if(void 0===s){let t=e[n];if(!t.hasDefault)throw new RangeError("No value supplied for attribute "+n);s=t.default}r[n]=s}return r}function U(e){let t=Object.create(null);if(e)for(let r in e)t[r]=new G(e[r]);return t}class Z{constructor(e,t,r){this.name=e,this.schema=t,this.spec=r,this.markSet=null,this.groups=r.group?r.group.split(" "):[],this.attrs=U(r.attrs),this.defaultAttrs=z(this.attrs),this.contentMatch=null,this.inlineContent=null,this.isBlock=!(r.inline||"text"==e),this.isText="text"==e}get isInline(){return!this.isBlock}get isTextblock(){return this.isBlock&&this.inlineContent}get isLeaf(){return this.contentMatch==L.empty}get isAtom(){return this.isLeaf||!!this.spec.atom}get whitespace(){return this.spec.whitespace||(this.spec.code?"pre":"normal")}hasRequiredAttrs(){for(let e in this.attrs)if(this.attrs[e].isRequired)return!0;return!1}compatibleContent(e){return this==e||this.contentMatch.compatible(e.contentMatch)}computeAttrs(e){return!e&&this.defaultAttrs?this.defaultAttrs:V(this.attrs,e)}create(e=null,t,r){if(this.isText)throw new Error("NodeType.create can't construct text nodes");return new _(this,this.computeAttrs(e),a.from(t),d.setFrom(r))}createChecked(e=null,t,r){return t=a.from(t),this.checkContent(t),new _(this,this.computeAttrs(e),t,d.setFrom(r))}createAndFill(e=null,t,r){if(e=this.computeAttrs(e),(t=a.from(t)).size){let e=this.contentMatch.fillBefore(t);if(!e)return null;t=e.append(t)}let n=this.contentMatch.matchFragment(t),s=n&&n.fillBefore(a.empty,!0);return s?new _(this,e,t.append(s),d.setFrom(r)):null}validContent(e){let t=this.contentMatch.matchFragment(e);if(!t||!t.validEnd)return!1;for(let t=0;t<e.childCount;t++)if(!this.allowsMarks(e.child(t).marks))return!1;return!0}checkContent(e){if(!this.validContent(e))throw new RangeError(`Invalid content for node ${this.name}: ${e.toString().slice(0,50)}`)}allowsMarkType(e){return null==this.markSet||this.markSet.indexOf(e)>-1}allowsMarks(e){if(null==this.markSet)return!0;for(let t=0;t<e.length;t++)if(!this.allowsMarkType(e[t].type))return!1;return!0}allowedMarks(e){if(null==this.markSet)return e;let t;for(let r=0;r<e.length;r++)this.allowsMarkType(e[r].type)?t&&t.push(e[r]):t||(t=e.slice(0,r));return t?t.length?t:d.none:e}static compile(e,t){let r=Object.create(null);e.forEach(((e,n)=>r[e]=new Z(e,t,n)));let n=t.spec.topNode||"doc";if(!r[n])throw new RangeError("Schema is missing its top node type ('"+n+"')");if(!r.text)throw new RangeError("Every schema needs a 'text' type");for(let e in r.text.attrs)throw new RangeError("The text node type should not have attributes");return r}}class G{constructor(e){this.hasDefault=Object.prototype.hasOwnProperty.call(e,"default"),this.default=e.default}get isRequired(){return!this.hasDefault}}class J{constructor(e,t,r,n){this.name=e,this.rank=t,this.schema=r,this.spec=n,this.attrs=U(n.attrs),this.excluded=null;let s=z(this.attrs);this.instance=s?new d(this,s):null}create(e=null){return!e&&this.instance?this.instance:new d(this,V(this.attrs,e))}static compile(e,t){let r=Object.create(null),n=0;return e.forEach(((e,s)=>r[e]=new J(e,n++,t,s))),r}removeFromSet(e){for(var t=0;t<e.length;t++)e[t].type==this&&(e=e.slice(0,t).concat(e.slice(t+1)),t--);return e}isInSet(e){for(let t=0;t<e.length;t++)if(e[t].type==this)return e[t]}excludes(e){return this.excluded.indexOf(e)>-1}}class K{constructor(e){this.cached=Object.create(null);let t=this.spec={};for(let r in e)t[r]=e[r];t.nodes=s.from(e.nodes),t.marks=s.from(e.marks||{}),this.nodes=Z.compile(this.spec.nodes,this),this.marks=J.compile(this.spec.marks,this);let r=Object.create(null);for(let e in this.nodes){if(e in this.marks)throw new RangeError(e+" can not be both a node and a mark");let t=this.nodes[e],n=t.spec.content||"",s=t.spec.marks;t.contentMatch=r[n]||(r[n]=L.parse(n,this.nodes)),t.inlineContent=t.contentMatch.inlineContent,t.markSet="_"==s?null:s?Y(this,s.split(" ")):""!=s&&t.inlineContent?null:[]}for(let e in this.marks){let t=this.marks[e],r=t.spec.excludes;t.excluded=null==r?[t]:""==r?[]:Y(this,r.split(" "))}this.nodeFromJSON=this.nodeFromJSON.bind(this),this.markFromJSON=this.markFromJSON.bind(this),this.topNodeType=this.nodes[this.spec.topNode||"doc"],this.cached.wrappings=Object.create(null)}node(e,t=null,r,n){if("string"==typeof e)e=this.nodeType(e);else{if(!(e instanceof Z))throw new RangeError("Invalid node type: "+e);if(e.schema!=this)throw new RangeError("Node type from different schema used ("+e.name+")")}return e.createChecked(t,r,n)}text(e,t){let r=this.nodes.text;return new O(r,r.defaultAttrs,e,d.setFrom(t))}mark(e,t){return"string"==typeof e&&(e=this.marks[e]),e.create(t)}nodeFromJSON(e){return _.fromJSON(this,e)}markFromJSON(e){return d.fromJSON(this,e)}nodeType(e){let t=this.nodes[e];if(!t)throw new RangeError("Unknown node type: "+e);return t}}function Y(e,t){let r=[];for(let n=0;n<t.length;n++){let s=t[n],i=e.marks[s],o=i;if(i)r.push(i);else for(let t in e.marks){let n=e.marks[t];("_"==s||n.spec.group&&n.spec.group.split(" ").indexOf(s)>-1)&&r.push(o=n)}if(!o)throw new SyntaxError("Unknown mark type: '"+t[n]+"'")}return r}class W{constructor(e,t){this.schema=e,this.rules=t,this.tags=[],this.styles=[],t.forEach((e=>{e.tag?this.tags.push(e):e.style&&this.styles.push(e)})),this.normalizeLists=!this.tags.some((t=>{if(!/^(ul|ol)\b/.test(t.tag)||!t.node)return!1;let r=e.nodes[t.node];return r.contentMatch.matchType(r)}))}parse(e,t={}){let r=new ne(this,t,!1);return r.addAll(e,t.from,t.to),r.finish()}parseSlice(e,t={}){let r=new ne(this,t,!0);return r.addAll(e,t.from,t.to),h.maxOpen(r.finish())}matchTag(e,t,r){for(let n=r?this.tags.indexOf(r)+1:0;n<this.tags.length;n++){let r=this.tags[n];if(se(e,r.tag)&&(void 0===r.namespace||e.namespaceURI==r.namespace)&&(!r.context||t.matchesContext(r.context))){if(r.getAttrs){let t=r.getAttrs(e);if(!1===t)continue;r.attrs=t||void 0}return r}}}matchStyle(e,t,r,n){for(let s=n?this.styles.indexOf(n)+1:0;s<this.styles.length;s++){let n=this.styles[s],i=n.style;if(!(0!=i.indexOf(e)||n.context&&!r.matchesContext(n.context)||i.length>e.length&&(61!=i.charCodeAt(e.length)||i.slice(e.length+1)!=t))){if(n.getAttrs){let e=n.getAttrs(t);if(!1===e)continue;n.attrs=e||void 0}return n}}}static schemaRules(e){let t=[];function r(e){let r=null==e.priority?50:e.priority,n=0;for(;n<t.length;n++){let e=t[n];if((null==e.priority?50:e.priority)<r)break}t.splice(n,0,e)}for(let t in e.marks){let n=e.marks[t].spec.parseDOM;n&&n.forEach((e=>{r(e=ie(e)),e.mark||e.ignore||e.clearMark||(e.mark=t)}))}for(let t in e.nodes){let n=e.nodes[t].spec.parseDOM;n&&n.forEach((e=>{r(e=ie(e)),e.node||e.ignore||e.mark||(e.node=t)}))}return t}static fromSchema(e){return e.cached.domParser||(e.cached.domParser=new W(e,W.schemaRules(e)))}}const X={address:!0,article:!0,aside:!0,blockquote:!0,canvas:!0,dd:!0,div:!0,dl:!0,fieldset:!0,figcaption:!0,figure:!0,footer:!0,form:!0,h1:!0,h2:!0,h3:!0,h4:!0,h5:!0,h6:!0,header:!0,hgroup:!0,hr:!0,li:!0,noscript:!0,ol:!0,output:!0,p:!0,pre:!0,section:!0,table:!0,tfoot:!0,ul:!0},Q={head:!0,noscript:!0,object:!0,script:!0,style:!0,title:!0},ee={ol:!0,ul:!0};function te(e,t,r){return null!=t?(t?1:0)|("full"===t?2:0):e&&"pre"==e.whitespace?3:-5&r}class re{constructor(e,t,r,n,s,i,o){this.type=e,this.attrs=t,this.marks=r,this.pendingMarks=n,this.solid=s,this.options=o,this.content=[],this.activeMarks=d.none,this.stashMarks=[],this.match=i||(4&o?null:e.contentMatch)}findWrapping(e){if(!this.match){if(!this.type)return[];let t=this.type.contentMatch.fillBefore(a.from(e));if(!t){let t,r=this.type.contentMatch;return(t=r.findWrapping(e.type))?(this.match=r,t):null}this.match=this.type.contentMatch.matchFragment(t)}return this.match.findWrapping(e.type)}finish(e){if(!(1&this.options)){let e,t=this.content[this.content.length-1];if(t&&t.isText&&(e=/[ \t\r\n\u000c]+$/.exec(t.text))){let r=t;t.text.length==e[0].length?this.content.pop():this.content[this.content.length-1]=r.withText(r.text.slice(0,r.text.length-e[0].length))}}let t=a.from(this.content);return!e&&this.match&&(t=t.append(this.match.fillBefore(a.empty,!0))),this.type?this.type.create(this.attrs,t,this.marks):t}popFromStashMark(e){for(let t=this.stashMarks.length-1;t>=0;t--)if(e.eq(this.stashMarks[t]))return this.stashMarks.splice(t,1)[0]}applyPending(e){for(let t=0,r=this.pendingMarks;t<r.length;t++){let n=r[t];(this.type?this.type.allowsMarkType(n.type):oe(n.type,e))&&!n.isInSet(this.activeMarks)&&(this.activeMarks=n.addToSet(this.activeMarks),this.pendingMarks=n.removeFromSet(this.pendingMarks))}}inlineContext(e){return this.type?this.type.inlineContent:this.content.length?this.content[0].isInline:e.parentNode&&!X.hasOwnProperty(e.parentNode.nodeName.toLowerCase())}}class ne{constructor(e,t,r){this.parser=e,this.options=t,this.isOpen=r,this.open=0;let n,s=t.topNode,i=te(null,t.preserveWhitespace,0)|(r?4:0);n=s?new re(s.type,s.attrs,d.none,d.none,!0,t.topMatch||s.type.contentMatch,i):new re(r?null:e.schema.topNodeType,null,d.none,d.none,!0,null,i),this.nodes=[n],this.find=t.findPositions,this.needsBlock=!1}get top(){return this.nodes[this.open]}addDOM(e){3==e.nodeType?this.addTextNode(e):1==e.nodeType&&this.addElement(e)}withStyleRules(e,t){let r=e.getAttribute("style");if(!r)return t();let n=this.readStyles(function(e){let t,r=/\s*([\w-]+)\s*:\s*([^;]+)/g,n=[];for(;t=r.exec(e);)n.push(t[1],t[2].trim());return n}(r));if(!n)return;let[s,i]=n,o=this.top;for(let e=0;e<i.length;e++)this.removePendingMark(i[e],o);for(let e=0;e<s.length;e++)this.addPendingMark(s[e]);t();for(let e=0;e<s.length;e++)this.removePendingMark(s[e],o);for(let e=0;e<i.length;e++)this.addPendingMark(i[e])}addTextNode(e){let t=e.nodeValue,r=this.top;if(2&r.options||r.inlineContext(e)||/[^ \t\r\n\u000c]/.test(t)){if(1&r.options)t=2&r.options?t.replace(/\r\n?/g,"\n"):t.replace(/\r?\n|\r/g," ");else if(t=t.replace(/[ \t\r\n\u000c]+/g," "),/^[ \t\r\n\u000c]/.test(t)&&this.open==this.nodes.length-1){let n=r.content[r.content.length-1],s=e.previousSibling;(!n||s&&"BR"==s.nodeName||n.isText&&/[ \t\r\n\u000c]$/.test(n.text))&&(t=t.slice(1))}t&&this.insertNode(this.parser.schema.text(t)),this.findInText(e)}else this.findInside(e)}addElement(e,t){let r,n=e.nodeName.toLowerCase();ee.hasOwnProperty(n)&&this.parser.normalizeLists&&function(e){for(let t=e.firstChild,r=null;t;t=t.nextSibling){let e=1==t.nodeType?t.nodeName.toLowerCase():null;e&&ee.hasOwnProperty(e)&&r?(r.appendChild(t),t=r):"li"==e?r=t:e&&(r=null)}}(e);let s=this.options.ruleFromNode&&this.options.ruleFromNode(e)||(r=this.parser.matchTag(e,this,t));if(s?s.ignore:Q.hasOwnProperty(n))this.findInside(e),this.ignoreFallback(e);else if(!s||s.skip||s.closeParent){s&&s.closeParent?this.open=Math.max(0,this.open-1):s&&s.skip.nodeType&&(e=s.skip);let t,r=this.top,i=this.needsBlock;if(X.hasOwnProperty(n))r.content.length&&r.content[0].isInline&&this.open&&(this.open--,r=this.top),t=!0,r.type||(this.needsBlock=!0);else if(!e.firstChild)return void this.leafFallback(e);s&&s.skip?this.addAll(e):this.withStyleRules(e,(()=>this.addAll(e))),t&&this.sync(r),this.needsBlock=i}else this.withStyleRules(e,(()=>{this.addElementByRule(e,s,!1===s.consuming?r:void 0)}))}leafFallback(e){"BR"==e.nodeName&&this.top.type&&this.top.type.inlineContent&&this.addTextNode(e.ownerDocument.createTextNode("\n"))}ignoreFallback(e){"BR"!=e.nodeName||this.top.type&&this.top.type.inlineContent||this.findPlace(this.parser.schema.text("-"))}readStyles(e){let t=d.none,r=d.none;for(let n=0;n<e.length;n+=2)for(let s;;){let i=this.parser.matchStyle(e[n],e[n+1],this,s);if(!i)break;if(i.ignore)return null;if(i.clearMark?this.top.pendingMarks.concat(this.top.activeMarks).forEach((e=>{i.clearMark(e)&&(r=e.addToSet(r))})):t=this.parser.schema.marks[i.mark].create(i.attrs).addToSet(t),!1!==i.consuming)break;s=i}return[t,r]}addElementByRule(e,t,r){let n,s,i;t.node?(s=this.parser.schema.nodes[t.node],s.isLeaf?this.insertNode(s.create(t.attrs))||this.leafFallback(e):n=this.enter(s,t.attrs||null,t.preserveWhitespace)):(i=this.parser.schema.marks[t.mark].create(t.attrs),this.addPendingMark(i));let o=this.top;if(s&&s.isLeaf)this.findInside(e);else if(r)this.addElement(e,r);else if(t.getContent)this.findInside(e),t.getContent(e,this.parser.schema).forEach((e=>this.insertNode(e)));else{let r=e;"string"==typeof t.contentElement?r=e.querySelector(t.contentElement):"function"==typeof t.contentElement?r=t.contentElement(e):t.contentElement&&(r=t.contentElement),this.findAround(e,r,!0),this.addAll(r)}n&&this.sync(o)&&this.open--,i&&this.removePendingMark(i,o)}addAll(e,t,r){let n=t||0;for(let s=t?e.childNodes[t]:e.firstChild,i=null==r?null:e.childNodes[r];s!=i;s=s.nextSibling,++n)this.findAtPoint(e,n),this.addDOM(s);this.findAtPoint(e,n)}findPlace(e){let t,r;for(let n=this.open;n>=0;n--){let s=this.nodes[n],i=s.findWrapping(e);if(i&&(!t||t.length>i.length)&&(t=i,r=s,!i.length))break;if(s.solid)break}if(!t)return!1;this.sync(r);for(let e=0;e<t.length;e++)this.enterInner(t[e],null,!1);return!0}insertNode(e){if(e.isInline&&this.needsBlock&&!this.top.type){let e=this.textblockFromContext();e&&this.enterInner(e)}if(this.findPlace(e)){this.closeExtra();let t=this.top;t.applyPending(e.type),t.match&&(t.match=t.match.matchType(e.type));let r=t.activeMarks;for(let n=0;n<e.marks.length;n++)t.type&&!t.type.allowsMarkType(e.marks[n].type)||(r=e.marks[n].addToSet(r));return t.content.push(e.mark(r)),!0}return!1}enter(e,t,r){let n=this.findPlace(e.create(t));return n&&this.enterInner(e,t,!0,r),n}enterInner(e,t=null,r=!1,n){this.closeExtra();let s=this.top;s.applyPending(e),s.match=s.match&&s.match.matchType(e);let i=te(e,n,s.options);4&s.options&&0==s.content.length&&(i|=4),this.nodes.push(new re(e,t,s.activeMarks,s.pendingMarks,r,null,i)),this.open++}closeExtra(e=!1){let t=this.nodes.length-1;if(t>this.open){for(;t>this.open;t--)this.nodes[t-1].content.push(this.nodes[t].finish(e));this.nodes.length=this.open+1}}finish(){return this.open=0,this.closeExtra(this.isOpen),this.nodes[0].finish(this.isOpen||this.options.topOpen)}sync(e){for(let t=this.open;t>=0;t--)if(this.nodes[t]==e)return this.open=t,!0;return!1}get currentPos(){this.closeExtra();let e=0;for(let t=this.open;t>=0;t--){let r=this.nodes[t].content;for(let t=r.length-1;t>=0;t--)e+=r[t].nodeSize;t&&e++}return e}findAtPoint(e,t){if(this.find)for(let r=0;r<this.find.length;r++)this.find[r].node==e&&this.find[r].offset==t&&(this.find[r].pos=this.currentPos)}findInside(e){if(this.find)for(let t=0;t<this.find.length;t++)null==this.find[t].pos&&1==e.nodeType&&e.contains(this.find[t].node)&&(this.find[t].pos=this.currentPos)}findAround(e,t,r){if(e!=t&&this.find)for(let n=0;n<this.find.length;n++)null==this.find[n].pos&&1==e.nodeType&&e.contains(this.find[n].node)&&t.compareDocumentPosition(this.find[n].node)&(r?2:4)&&(this.find[n].pos=this.currentPos)}findInText(e){if(this.find)for(let t=0;t<this.find.length;t++)this.find[t].node==e&&(this.find[t].pos=this.currentPos-(e.nodeValue.length-this.find[t].offset))}matchesContext(e){if(e.indexOf("|")>-1)return e.split(/\s*\|\s*/).some(this.matchesContext,this);let t=e.split("/"),r=this.options.context,n=!(this.isOpen||r&&r.parent.type!=this.nodes[0].type),s=-(r?r.depth+1:0)+(n?0:1),i=(e,o)=>{for(;e>=0;e--){let a=t[e];if(""==a){if(e==t.length-1||0==e)continue;for(;o>=s;o--)if(i(e-1,o))return!0;return!1}{let e=o>0||0==o&&n?this.nodes[o].type:r&&o>=s?r.node(o-s).type:null;if(!e||e.name!=a&&-1==e.groups.indexOf(a))return!1;o--}}return!0};return i(t.length-1,this.open)}textblockFromContext(){let e=this.options.context;if(e)for(let t=e.depth;t>=0;t--){let r=e.node(t).contentMatchAt(e.indexAfter(t)).defaultType;if(r&&r.isTextblock&&r.defaultAttrs)return r}for(let e in this.parser.schema.nodes){let t=this.parser.schema.nodes[e];if(t.isTextblock&&t.defaultAttrs)return t}}addPendingMark(e){let t=function(e,t){for(let r=0;r<t.length;r++)if(e.eq(t[r]))return t[r]}(e,this.top.pendingMarks);t&&this.top.stashMarks.push(t),this.top.pendingMarks=e.addToSet(this.top.pendingMarks)}removePendingMark(e,t){for(let r=this.open;r>=0;r--){let n=this.nodes[r];if(n.pendingMarks.lastIndexOf(e)>-1)n.pendingMarks=e.removeFromSet(n.pendingMarks);else{n.activeMarks=e.removeFromSet(n.activeMarks);let t=n.popFromStashMark(e);t&&n.type&&n.type.allowsMarkType(t.type)&&(n.activeMarks=t.addToSet(n.activeMarks))}if(n==t)break}}}function se(e,t){return(e.matches||e.msMatchesSelector||e.webkitMatchesSelector||e.mozMatchesSelector).call(e,t)}function ie(e){let t={};for(let r in e)t[r]=e[r];return t}function oe(e,t){let r=t.schema.nodes;for(let n in r){let s=r[n];if(!s.allowsMarkType(e))continue;let i=[],o=e=>{i.push(e);for(let r=0;r<e.edgeCount;r++){let{type:n,next:s}=e.edge(r);if(n==t)return!0;if(i.indexOf(s)<0&&o(s))return!0}};if(o(s.contentMatch))return!0}}class ae{constructor(e,t){this.nodes=e,this.marks=t}serializeFragment(e,t={},r){r||(r=ce(t).createDocumentFragment());let n=r,s=[];return e.forEach((e=>{if(s.length||e.marks.length){let r=0,i=0;for(;r<s.length&&i<e.marks.length;){let t=e.marks[i];if(this.marks[t.type.name]){if(!t.eq(s[r][0])||!1===t.type.spec.spanning)break;r++,i++}else i++}for(;r<s.length;)n=s.pop()[1];for(;i<e.marks.length;){let r=e.marks[i++],o=this.serializeMark(r,e.isInline,t);o&&(s.push([r,n]),n.appendChild(o.dom),n=o.contentDOM||o.dom)}}n.appendChild(this.serializeNodeInner(e,t))})),r}serializeNodeInner(e,t){let{dom:r,contentDOM:n}=ae.renderSpec(ce(t),this.nodes[e.type.name](e));if(n){if(e.isLeaf)throw new RangeError("Content hole not allowed in a leaf node spec");this.serializeFragment(e.content,t,n)}return r}serializeNode(e,t={}){let r=this.serializeNodeInner(e,t);for(let n=e.marks.length-1;n>=0;n--){let s=this.serializeMark(e.marks[n],e.isInline,t);s&&((s.contentDOM||s.dom).appendChild(r),r=s.dom)}return r}serializeMark(e,t,r={}){let n=this.marks[e.type.name];return n&&ae.renderSpec(ce(r),n(e,t))}static renderSpec(e,t,r=null){if("string"==typeof t)return{dom:e.createTextNode(t)};if(null!=t.nodeType)return{dom:t};if(t.dom&&null!=t.dom.nodeType)return t;let n,s=t[0],i=s.indexOf(" ");i>0&&(r=s.slice(0,i),s=s.slice(i+1));let o=r?e.createElementNS(r,s):e.createElement(s),a=t[1],l=1;if(a&&"object"==typeof a&&null==a.nodeType&&!Array.isArray(a)){l=2;for(let e in a)if(null!=a[e]){let t=e.indexOf(" ");t>0?o.setAttributeNS(e.slice(0,t),e.slice(t+1),a[e]):o.setAttribute(e,a[e])}}for(let s=l;s<t.length;s++){let i=t[s];if(0===i){if(s<t.length-1||s>l)throw new RangeError("Content hole must be the only child of its parent node");return{dom:o,contentDOM:o}}{let{dom:t,contentDOM:s}=ae.renderSpec(e,i,r);if(o.appendChild(t),s){if(n)throw new RangeError("Multiple content holes");n=s}}}return{dom:o,contentDOM:n}}static fromSchema(e){return e.cached.domSerializer||(e.cached.domSerializer=new ae(this.nodesFromSchema(e),this.marksFromSchema(e)))}static nodesFromSchema(e){let t=le(e.nodes);return t.text||(t.text=e=>e.text),t}static marksFromSchema(e){return le(e.marks)}}function le(e){let t={};for(let r in e){let n=e[r].spec.toDOM;n&&(t[r]=n)}return t}function ce(e){return e.document||window.document}},2:(e,t,r)=>{"use strict";r.d(t,{Bs:()=>u,C1:()=>f,H$:()=>A,Sy:()=>x,Y1:()=>o,qv:()=>p});var n=r(676),s=r(32);const i=Object.create(null);class o{constructor(e,t,r){this.$anchor=e,this.$head=t,this.ranges=r||[new a(e.min(t),e.max(t))]}get anchor(){return this.$anchor.pos}get head(){return this.$head.pos}get from(){return this.$from.pos}get to(){return this.$to.pos}get $from(){return this.ranges[0].$from}get $to(){return this.ranges[0].$to}get empty(){let e=this.ranges;for(let t=0;t<e.length;t++)if(e[t].$from.pos!=e[t].$to.pos)return!1;return!0}content(){return this.$from.doc.slice(this.from,this.to,!0)}replace(e,t=n.p2.empty){let r=t.content.lastChild,s=null;for(let e=0;e<t.openEnd;e++)s=r,r=r.lastChild;let i=e.steps.length,o=this.ranges;for(let a=0;a<o.length;a++){let{$from:l,$to:c}=o[a],u=e.mapping.slice(i);e.replaceRange(u.map(l.pos),u.map(c.pos),a?n.p2.empty:t),0==a&&y(e,i,(r?r.isInline:s&&s.isTextblock)?-1:1)}}replaceWith(e,t){let r=e.steps.length,n=this.ranges;for(let s=0;s<n.length;s++){let{$from:i,$to:o}=n[s],a=e.mapping.slice(r),l=a.map(i.pos),c=a.map(o.pos);s?e.deleteRange(l,c):(e.replaceRangeWith(l,c,t),y(e,r,t.isInline?-1:1))}}static findFrom(e,t,r=!1){let n=e.parent.inlineContent?new u(e):g(e.node(0),e.parent,e.pos,e.index(),t,r);if(n)return n;for(let n=e.depth-1;n>=0;n--){let s=t<0?g(e.node(0),e.node(n),e.before(n+1),e.index(n),t,r):g(e.node(0),e.node(n),e.after(n+1),e.index(n)+1,t,r);if(s)return s}return null}static near(e,t=1){return this.findFrom(e,t)||this.findFrom(e,-t)||new f(e.node(0))}static atStart(e){return g(e,e,0,0,1)||new f(e)}static atEnd(e){return g(e,e,e.content.size,e.childCount,-1)||new f(e)}static fromJSON(e,t){if(!t||!t.type)throw new RangeError("Invalid input for Selection.fromJSON");let r=i[t.type];if(!r)throw new RangeError(`No selection type ${t.type} defined`);return r.fromJSON(e,t)}static jsonID(e,t){if(e in i)throw new RangeError("Duplicate use of selection JSON ID "+e);return i[e]=t,t.prototype.jsonID=e,t}getBookmark(){return u.between(this.$anchor,this.$head).getBookmark()}}o.prototype.visible=!0;class a{constructor(e,t){this.$from=e,this.$to=t}}let l=!1;function c(e){l||e.parent.inlineContent||(l=!0,console.warn("TextSelection endpoint not pointing into a node with inline content ("+e.parent.type.name+")"))}class u extends o{constructor(e,t=e){c(e),c(t),super(e,t)}get $cursor(){return this.$anchor.pos==this.$head.pos?this.$head:null}map(e,t){let r=e.resolve(t.map(this.head));if(!r.parent.inlineContent)return o.near(r);let n=e.resolve(t.map(this.anchor));return new u(n.parent.inlineContent?n:r,r)}replace(e,t=n.p2.empty){if(super.replace(e,t),t==n.p2.empty){let t=this.$from.marksAcross(this.$to);t&&e.ensureMarks(t)}}eq(e){return e instanceof u&&e.anchor==this.anchor&&e.head==this.head}getBookmark(){return new d(this.anchor,this.head)}toJSON(){return{type:"text",anchor:this.anchor,head:this.head}}static fromJSON(e,t){if("number"!=typeof t.anchor||"number"!=typeof t.head)throw new RangeError("Invalid input for TextSelection.fromJSON");return new u(e.resolve(t.anchor),e.resolve(t.head))}static create(e,t,r=t){let n=e.resolve(t);return new this(n,r==t?n:e.resolve(r))}static between(e,t,r){let n=e.pos-t.pos;if(r&&!n||(r=n>=0?1:-1),!t.parent.inlineContent){let e=o.findFrom(t,r,!0)||o.findFrom(t,-r,!0);if(!e)return o.near(t,r);t=e.$head}return e.parent.inlineContent||(0==n||(e=(o.findFrom(e,-r,!0)||o.findFrom(e,r,!0)).$anchor).pos<t.pos!=n<0)&&(e=t),new u(e,t)}}o.jsonID("text",u);class d{constructor(e,t){this.anchor=e,this.head=t}map(e){return new d(e.map(this.anchor),e.map(this.head))}resolve(e){return u.between(e.resolve(this.anchor),e.resolve(this.head))}}class p extends o{constructor(e){let t=e.nodeAfter,r=e.node(0).resolve(e.pos+t.nodeSize);super(e,r),this.node=t}map(e,t){let{deleted:r,pos:n}=t.mapResult(this.anchor),s=e.resolve(n);return r?o.near(s):new p(s)}content(){return new n.p2(n.HY.from(this.node),0,0)}eq(e){return e instanceof p&&e.anchor==this.anchor}toJSON(){return{type:"node",anchor:this.anchor}}getBookmark(){return new h(this.anchor)}static fromJSON(e,t){if("number"!=typeof t.anchor)throw new RangeError("Invalid input for NodeSelection.fromJSON");return new p(e.resolve(t.anchor))}static create(e,t){return new p(e.resolve(t))}static isSelectable(e){return!e.isText&&!1!==e.type.spec.selectable}}p.prototype.visible=!1,o.jsonID("node",p);class h{constructor(e){this.anchor=e}map(e){let{deleted:t,pos:r}=e.mapResult(this.anchor);return t?new d(r,r):new h(r)}resolve(e){let t=e.resolve(this.anchor),r=t.nodeAfter;return r&&p.isSelectable(r)?new p(t):o.near(t)}}class f extends o{constructor(e){super(e.resolve(0),e.resolve(e.content.size))}replace(e,t=n.p2.empty){if(t==n.p2.empty){e.delete(0,e.doc.content.size);let t=o.atStart(e.doc);t.eq(e.selection)||e.setSelection(t)}else super.replace(e,t)}toJSON(){return{type:"all"}}static fromJSON(e){return new f(e)}map(e){return new f(e)}eq(e){return e instanceof f}getBookmark(){return m}}o.jsonID("all",f);const m={map(){return this},resolve:e=>new f(e)};function g(e,t,r,n,s,i=!1){if(t.inlineContent)return u.create(e,r);for(let o=n-(s>0?0:1);s>0?o<t.childCount:o>=0;o+=s){let n=t.child(o);if(n.isAtom){if(!i&&p.isSelectable(n))return p.create(e,r-(s<0?n.nodeSize:0))}else{let t=g(e,n,r+s,s<0?n.childCount:0,s,i);if(t)return t}r+=n.nodeSize*s}return null}function y(e,t,r){let n=e.steps.length-1;if(n<t)return;let i,a=e.steps[n];(a instanceof s.Pu||a instanceof s.FC)&&(e.mapping.maps[n].forEach(((e,t,r,n)=>{null==i&&(i=n)})),e.setSelection(o.near(e.doc.resolve(i),r)))}function v(e,t){return t&&e?e.bind(t):e}class b{constructor(e,t,r){this.name=e,this.init=v(t.init,r),this.apply=v(t.apply,r)}}function w(e,t,r){for(let n in e){let s=e[n];s instanceof Function?s=s.bind(t):"handleDOMEvents"==n&&(s=w(s,t,{})),r[n]=s}return r}new b("doc",{init:e=>e.doc||e.schema.topNodeType.createAndFill(),apply:e=>e.doc}),new b("selection",{init:(e,t)=>e.selection||o.atStart(t.doc),apply:e=>e.selection}),new b("storedMarks",{init:e=>e.storedMarks||null,apply:(e,t,r,n)=>n.selection.$cursor?e.storedMarks:null}),new b("scrollToSelection",{init:()=>0,apply:(e,t)=>e.scrolledIntoView?t+1:t});class x{constructor(e){this.spec=e,this.props={},e.props&&w(e.props,this,this.props),this.key=e.key?e.key.key:S("plugin")}getState(e){return e[this.key]}}const k=Object.create(null);function S(e){return e in k?e+"$"+ ++k[e]:(k[e]=0,e+"$")}class A{constructor(e="key"){this.key=S(e)}get(e){return e.config.pluginsByKey[this.key]}getState(e){return e[this.key]}}},32:(e,t,r)=>{"use strict";r.d(t,{Ax:()=>A,FC:()=>v,GJ:()=>T,Mn:()=>C,Pu:()=>y,dR:()=>D,k9:()=>x,nd:()=>k,nj:()=>N,vs:()=>l});var n=r(676);const s=Math.pow(2,16);function i(e){return 65535&e}class o{constructor(e,t,r){this.pos=e,this.delInfo=t,this.recover=r}get deleted(){return(8&this.delInfo)>0}get deletedBefore(){return(5&this.delInfo)>0}get deletedAfter(){return(6&this.delInfo)>0}get deletedAcross(){return(4&this.delInfo)>0}}class a{constructor(e,t=!1){if(this.ranges=e,this.inverted=t,!e.length&&a.empty)return a.empty}recover(e){let t=0,r=i(e);if(!this.inverted)for(let e=0;e<r;e++)t+=this.ranges[3*e+2]-this.ranges[3*e+1];return this.ranges[3*r]+t+function(e){return(e-(65535&e))/s}(e)}mapResult(e,t=1){return this._map(e,t,!1)}map(e,t=1){return this._map(e,t,!0)}_map(e,t,r){let n=0,i=this.inverted?2:1,a=this.inverted?1:2;for(let l=0;l<this.ranges.length;l+=3){let c=this.ranges[l]-(this.inverted?n:0);if(c>e)break;let u=this.ranges[l+i],d=this.ranges[l+a],p=c+u;if(e<=p){let i=c+n+((u?e==c?-1:e==p?1:t:t)<0?0:d);if(r)return i;let a=e==c?2:e==p?1:4;return(t<0?e!=c:e!=p)&&(a|=8),new o(i,a,e==(t<0?c:p)?null:l/3+(e-c)*s)}n+=d-u}return r?e+n:new o(e+n,0,null)}touches(e,t){let r=0,n=i(t),s=this.inverted?2:1,o=this.inverted?1:2;for(let t=0;t<this.ranges.length;t+=3){let i=this.ranges[t]-(this.inverted?r:0);if(i>e)break;let a=this.ranges[t+s];if(e<=i+a&&t==3*n)return!0;r+=this.ranges[t+o]-a}return!1}forEach(e){let t=this.inverted?2:1,r=this.inverted?1:2;for(let n=0,s=0;n<this.ranges.length;n+=3){let i=this.ranges[n],o=i-(this.inverted?s:0),a=i+(this.inverted?0:s),l=this.ranges[n+t],c=this.ranges[n+r];e(o,o+l,a,a+c),s+=c-l}}invert(){return new a(this.ranges,!this.inverted)}toString(){return(this.inverted?"-":"")+JSON.stringify(this.ranges)}static offset(e){return 0==e?a.empty:new a(e<0?[0,-e,0]:[0,0,e])}}a.empty=new a([]);class l{constructor(e=[],t,r=0,n=e.length){this.maps=e,this.mirror=t,this.from=r,this.to=n}slice(e=0,t=this.maps.length){return new l(this.maps,this.mirror,e,t)}copy(){return new l(this.maps.slice(),this.mirror&&this.mirror.slice(),this.from,this.to)}appendMap(e,t){this.to=this.maps.push(e),null!=t&&this.setMirror(this.maps.length-1,t)}appendMapping(e){for(let t=0,r=this.maps.length;t<e.maps.length;t++){let n=e.getMirror(t);this.appendMap(e.maps[t],null!=n&&n<t?r+n:void 0)}}getMirror(e){if(this.mirror)for(let t=0;t<this.mirror.length;t++)if(this.mirror[t]==e)return this.mirror[t+(t%2?-1:1)]}setMirror(e,t){this.mirror||(this.mirror=[]),this.mirror.push(e,t)}appendMappingInverted(e){for(let t=e.maps.length-1,r=this.maps.length+e.maps.length;t>=0;t--){let n=e.getMirror(t);this.appendMap(e.maps[t].invert(),null!=n&&n>t?r-n-1:void 0)}}invert(){let e=new l;return e.appendMappingInverted(this),e}map(e,t=1){if(this.mirror)return this._map(e,t,!0);for(let r=this.from;r<this.to;r++)e=this.maps[r].map(e,t);return e}mapResult(e,t=1){return this._map(e,t,!1)}_map(e,t,r){let n=0;for(let r=this.from;r<this.to;r++){let s=this.maps[r].mapResult(e,t);if(null!=s.recover){let t=this.getMirror(r);if(null!=t&&t>r&&t<this.to){r=t,e=this.maps[t].recover(s.recover);continue}}n|=s.delInfo,e=s.pos}return r?e:new o(e,n,null)}}const c=Object.create(null);class u{getMap(){return a.empty}merge(e){return null}static fromJSON(e,t){if(!t||!t.stepType)throw new RangeError("Invalid input for Step.fromJSON");let r=c[t.stepType];if(!r)throw new RangeError(`No step type ${t.stepType} defined`);return r.fromJSON(e,t)}static jsonID(e,t){if(e in c)throw new RangeError("Duplicate use of step JSON ID "+e);return c[e]=t,t.prototype.jsonID=e,t}}class d{constructor(e,t){this.doc=e,this.failed=t}static ok(e){return new d(e,null)}static fail(e){return new d(null,e)}static fromReplace(e,t,r,s){try{return d.ok(e.replace(t,r,s))}catch(e){if(e instanceof n.e4)return d.fail(e.message);throw e}}}function p(e,t,r){let s=[];for(let n=0;n<e.childCount;n++){let i=e.child(n);i.content.size&&(i=i.copy(p(i.content,t,i))),i.isInline&&(i=t(i,r,n)),s.push(i)}return n.HY.fromArray(s)}class h extends u{constructor(e,t,r){super(),this.from=e,this.to=t,this.mark=r}apply(e){let t=e.slice(this.from,this.to),r=e.resolve(this.from),s=r.node(r.sharedDepth(this.to)),i=new n.p2(p(t.content,((e,t)=>e.isAtom&&t.type.allowsMarkType(this.mark.type)?e.mark(this.mark.addToSet(e.marks)):e),s),t.openStart,t.openEnd);return d.fromReplace(e,this.from,this.to,i)}invert(){return new f(this.from,this.to,this.mark)}map(e){let t=e.mapResult(this.from,1),r=e.mapResult(this.to,-1);return t.deleted&&r.deleted||t.pos>=r.pos?null:new h(t.pos,r.pos,this.mark)}merge(e){return e instanceof h&&e.mark.eq(this.mark)&&this.from<=e.to&&this.to>=e.from?new h(Math.min(this.from,e.from),Math.max(this.to,e.to),this.mark):null}toJSON(){return{stepType:"addMark",mark:this.mark.toJSON(),from:this.from,to:this.to}}static fromJSON(e,t){if("number"!=typeof t.from||"number"!=typeof t.to)throw new RangeError("Invalid input for AddMarkStep.fromJSON");return new h(t.from,t.to,e.markFromJSON(t.mark))}}u.jsonID("addMark",h);class f extends u{constructor(e,t,r){super(),this.from=e,this.to=t,this.mark=r}apply(e){let t=e.slice(this.from,this.to),r=new n.p2(p(t.content,(e=>e.mark(this.mark.removeFromSet(e.marks))),e),t.openStart,t.openEnd);return d.fromReplace(e,this.from,this.to,r)}invert(){return new h(this.from,this.to,this.mark)}map(e){let t=e.mapResult(this.from,1),r=e.mapResult(this.to,-1);return t.deleted&&r.deleted||t.pos>=r.pos?null:new f(t.pos,r.pos,this.mark)}merge(e){return e instanceof f&&e.mark.eq(this.mark)&&this.from<=e.to&&this.to>=e.from?new f(Math.min(this.from,e.from),Math.max(this.to,e.to),this.mark):null}toJSON(){return{stepType:"removeMark",mark:this.mark.toJSON(),from:this.from,to:this.to}}static fromJSON(e,t){if("number"!=typeof t.from||"number"!=typeof t.to)throw new RangeError("Invalid input for RemoveMarkStep.fromJSON");return new f(t.from,t.to,e.markFromJSON(t.mark))}}u.jsonID("removeMark",f);class m extends u{constructor(e,t){super(),this.pos=e,this.mark=t}apply(e){let t=e.nodeAt(this.pos);if(!t)return d.fail("No node at mark step's position");let r=t.type.create(t.attrs,null,this.mark.addToSet(t.marks));return d.fromReplace(e,this.pos,this.pos+1,new n.p2(n.HY.from(r),0,t.isLeaf?0:1))}invert(e){let t=e.nodeAt(this.pos);if(t){let e=this.mark.addToSet(t.marks);if(e.length==t.marks.length){for(let r=0;r<t.marks.length;r++)if(!t.marks[r].isInSet(e))return new m(this.pos,t.marks[r]);return new m(this.pos,this.mark)}}return new g(this.pos,this.mark)}map(e){let t=e.mapResult(this.pos,1);return t.deletedAfter?null:new m(t.pos,this.mark)}toJSON(){return{stepType:"addNodeMark",pos:this.pos,mark:this.mark.toJSON()}}static fromJSON(e,t){if("number"!=typeof t.pos)throw new RangeError("Invalid input for AddNodeMarkStep.fromJSON");return new m(t.pos,e.markFromJSON(t.mark))}}u.jsonID("addNodeMark",m);class g extends u{constructor(e,t){super(),this.pos=e,this.mark=t}apply(e){let t=e.nodeAt(this.pos);if(!t)return d.fail("No node at mark step's position");let r=t.type.create(t.attrs,null,this.mark.removeFromSet(t.marks));return d.fromReplace(e,this.pos,this.pos+1,new n.p2(n.HY.from(r),0,t.isLeaf?0:1))}invert(e){let t=e.nodeAt(this.pos);return t&&this.mark.isInSet(t.marks)?new m(this.pos,this.mark):this}map(e){let t=e.mapResult(this.pos,1);return t.deletedAfter?null:new g(t.pos,this.mark)}toJSON(){return{stepType:"removeNodeMark",pos:this.pos,mark:this.mark.toJSON()}}static fromJSON(e,t){if("number"!=typeof t.pos)throw new RangeError("Invalid input for RemoveNodeMarkStep.fromJSON");return new g(t.pos,e.markFromJSON(t.mark))}}u.jsonID("removeNodeMark",g);class y extends u{constructor(e,t,r,n=!1){super(),this.from=e,this.to=t,this.slice=r,this.structure=n}apply(e){return this.structure&&b(e,this.from,this.to)?d.fail("Structure replace would overwrite content"):d.fromReplace(e,this.from,this.to,this.slice)}getMap(){return new a([this.from,this.to-this.from,this.slice.size])}invert(e){return new y(this.from,this.from+this.slice.size,e.slice(this.from,this.to))}map(e){let t=e.mapResult(this.from,1),r=e.mapResult(this.to,-1);return t.deletedAcross&&r.deletedAcross?null:new y(t.pos,Math.max(t.pos,r.pos),this.slice)}merge(e){if(!(e instanceof y)||e.structure||this.structure)return null;if(this.from+this.slice.size!=e.from||this.slice.openEnd||e.slice.openStart){if(e.to!=this.from||this.slice.openStart||e.slice.openEnd)return null;{let t=this.slice.size+e.slice.size==0?n.p2.empty:new n.p2(e.slice.content.append(this.slice.content),e.slice.openStart,this.slice.openEnd);return new y(e.from,this.to,t,this.structure)}}{let t=this.slice.size+e.slice.size==0?n.p2.empty:new n.p2(this.slice.content.append(e.slice.content),this.slice.openStart,e.slice.openEnd);return new y(this.from,this.to+(e.to-e.from),t,this.structure)}}toJSON(){let e={stepType:"replace",from:this.from,to:this.to};return this.slice.size&&(e.slice=this.slice.toJSON()),this.structure&&(e.structure=!0),e}static fromJSON(e,t){if("number"!=typeof t.from||"number"!=typeof t.to)throw new RangeError("Invalid input for ReplaceStep.fromJSON");return new y(t.from,t.to,n.p2.fromJSON(e,t.slice),!!t.structure)}}u.jsonID("replace",y);class v extends u{constructor(e,t,r,n,s,i,o=!1){super(),this.from=e,this.to=t,this.gapFrom=r,this.gapTo=n,this.slice=s,this.insert=i,this.structure=o}apply(e){if(this.structure&&(b(e,this.from,this.gapFrom)||b(e,this.gapTo,this.to)))return d.fail("Structure gap-replace would overwrite content");let t=e.slice(this.gapFrom,this.gapTo);if(t.openStart||t.openEnd)return d.fail("Gap is not a flat range");let r=this.slice.insertAt(this.insert,t.content);return r?d.fromReplace(e,this.from,this.to,r):d.fail("Content does not fit in gap")}getMap(){return new a([this.from,this.gapFrom-this.from,this.insert,this.gapTo,this.to-this.gapTo,this.slice.size-this.insert])}invert(e){let t=this.gapTo-this.gapFrom;return new v(this.from,this.from+this.slice.size+t,this.from+this.insert,this.from+this.insert+t,e.slice(this.from,this.to).removeBetween(this.gapFrom-this.from,this.gapTo-this.from),this.gapFrom-this.from,this.structure)}map(e){let t=e.mapResult(this.from,1),r=e.mapResult(this.to,-1),n=e.map(this.gapFrom,-1),s=e.map(this.gapTo,1);return t.deletedAcross&&r.deletedAcross||n<t.pos||s>r.pos?null:new v(t.pos,r.pos,n,s,this.slice,this.insert,this.structure)}toJSON(){let e={stepType:"replaceAround",from:this.from,to:this.to,gapFrom:this.gapFrom,gapTo:this.gapTo,insert:this.insert};return this.slice.size&&(e.slice=this.slice.toJSON()),this.structure&&(e.structure=!0),e}static fromJSON(e,t){if("number"!=typeof t.from||"number"!=typeof t.to||"number"!=typeof t.gapFrom||"number"!=typeof t.gapTo||"number"!=typeof t.insert)throw new RangeError("Invalid input for ReplaceAroundStep.fromJSON");return new v(t.from,t.to,t.gapFrom,t.gapTo,n.p2.fromJSON(e,t.slice),t.insert,!!t.structure)}}function b(e,t,r){let n=e.resolve(t),s=r-t,i=n.depth;for(;s>0&&i>0&&n.indexAfter(i)==n.node(i).childCount;)i--,s--;if(s>0){let e=n.node(i).maybeChild(n.indexAfter(i));for(;s>0;){if(!e||e.isLeaf)return!0;e=e.firstChild,s--}}return!1}function w(e,t,r){return(0==t||e.canReplace(t,e.childCount))&&(r==e.childCount||e.canReplace(0,r))}function x(e){let t=e.parent.content.cutByIndex(e.startIndex,e.endIndex);for(let r=e.depth;;--r){let n=e.$from.node(r),s=e.$from.index(r),i=e.$to.indexAfter(r);if(r<e.depth&&n.canReplace(s,i,t))return r;if(0==r||n.type.spec.isolating||!w(n,s,i))break}return null}function k(e,t,r=null,n=e){let s=function(e,t){let{parent:r,startIndex:n,endIndex:s}=e,i=r.contentMatchAt(n).findWrapping(t);if(!i)return null;let o=i.length?i[0]:t;return r.canReplaceWith(n,s,o)?i:null}(e,t),i=s&&function(e,t){let{parent:r,startIndex:n,endIndex:s}=e,i=r.child(n),o=t.contentMatch.findWrapping(i.type);if(!o)return null;let a=(o.length?o[o.length-1]:t).contentMatch;for(let e=n;a&&e<s;e++)a=a.matchType(r.child(e).type);return a&&a.validEnd?o:null}(n,t);return i?s.map(S).concat({type:t,attrs:r}).concat(i.map(S)):null}function S(e){return{type:e,attrs:null}}function A(e,t,r=1,n){let s=e.resolve(t),i=s.depth-r,o=n&&n[n.length-1]||s.parent;if(i<0||s.parent.type.spec.isolating||!s.parent.canReplace(s.index(),s.parent.childCount)||!o.type.validContent(s.parent.content.cutByIndex(s.index(),s.parent.childCount)))return!1;for(let e=s.depth-1,t=r-2;e>i;e--,t--){let r=s.node(e),i=s.index(e);if(r.type.spec.isolating)return!1;let o=r.content.cutByIndex(i,r.childCount),a=n&&n[t+1];a&&(o=o.replaceChild(0,a.type.create(a.attrs)));let l=n&&n[t]||r;if(!r.canReplace(i+1,r.childCount)||!l.type.validContent(o))return!1}let a=s.indexAfter(i),l=n&&n[0];return s.node(i).canReplaceWith(a,a,l?l.type:s.node(i+1).type)}function C(e,t){let r=e.resolve(t),n=r.index();return E(r.nodeBefore,r.nodeAfter)&&r.parent.canReplace(n,n+1)}function E(e,t){return!(!e||!t||e.isLeaf||!e.canAppend(t))}function T(e,t,r=-1){let n=e.resolve(t);for(let e=n.depth;;e--){let s,i,o=n.index(e);if(e==n.depth?(s=n.nodeBefore,i=n.nodeAfter):r>0?(s=n.node(e+1),o++,i=n.node(e).maybeChild(o)):(s=n.node(e).maybeChild(o-1),i=n.node(e+1)),s&&!s.isTextblock&&E(s,i)&&n.node(e).canReplace(o,o+1))return t;if(0==e)break;t=r<0?n.before(e):n.after(e)}}function N(e,t,r){let n=e.resolve(t);if(!r.content.size)return t;let s=r.content;for(let e=0;e<r.openStart;e++)s=s.firstChild.content;for(let e=1;e<=(0==r.openStart&&r.size?2:1);e++)for(let t=n.depth;t>=0;t--){let r=t==n.depth?0:n.pos<=(n.start(t+1)+n.end(t+1))/2?-1:1,i=n.index(t)+(r>0?1:0),o=n.node(t),a=!1;if(1==e)a=o.canReplace(i,i,s);else{let e=o.contentMatchAt(i).findWrapping(s.firstChild.type);a=e&&o.canReplaceWith(i,i,e[0])}if(a)return 0==r?n.pos:r<0?n.before(t+1):n.after(t+1)}return null}function D(e,t,r=t,s=n.p2.empty){if(t==r&&!s.size)return null;let i=e.resolve(t),o=e.resolve(r);return function(e,t,r){return!r.openStart&&!r.openEnd&&e.start()==t.start()&&e.parent.canReplace(e.index(),t.index(),r.content)}(i,o,s)?new y(t,r,s):new M(i,o,s).fit()}u.jsonID("replaceAround",v);class M{constructor(e,t,r){this.$from=e,this.$to=t,this.unplaced=r,this.frontier=[],this.placed=n.HY.empty;for(let t=0;t<=e.depth;t++){let r=e.node(t);this.frontier.push({type:r.type,match:r.contentMatchAt(e.indexAfter(t))})}for(let t=e.depth;t>0;t--)this.placed=n.HY.from(e.node(t).copy(this.placed))}get depth(){return this.frontier.length-1}fit(){for(;this.unplaced.size;){let e=this.findFittable();e?this.placeNodes(e):this.openMore()||this.dropNode()}let e=this.mustMoveInline(),t=this.placed.size-this.depth-this.$from.depth,r=this.$from,s=this.close(e<0?this.$to:r.doc.resolve(e));if(!s)return null;let i=this.placed,o=r.depth,a=s.depth;for(;o&&a&&1==i.childCount;)i=i.firstChild.content,o--,a--;let l=new n.p2(i,o,a);return e>-1?new v(r.pos,e,this.$to.pos,this.$to.end(),l,t):l.size||r.pos!=this.$to.pos?new y(r.pos,s.pos,l):null}findFittable(){let e=this.unplaced.openStart;for(let t=this.unplaced.content,r=0,n=this.unplaced.openEnd;r<e;r++){let s=t.firstChild;if(t.childCount>1&&(n=0),s.type.spec.isolating&&n<=r){e=r;break}t=s.content}for(let t=1;t<=2;t++)for(let r=1==t?e:this.unplaced.openStart;r>=0;r--){let e,s=null;r?(s=q(this.unplaced.content,r-1).firstChild,e=s.content):e=this.unplaced.content;let i=e.firstChild;for(let e=this.depth;e>=0;e--){let o,{type:a,match:l}=this.frontier[e],c=null;if(1==t&&(i?l.matchType(i.type)||(c=l.fillBefore(n.HY.from(i),!1)):s&&a.compatibleContent(s.type)))return{sliceDepth:r,frontierDepth:e,parent:s,inject:c};if(2==t&&i&&(o=l.findWrapping(i.type)))return{sliceDepth:r,frontierDepth:e,parent:s,wrap:o};if(s&&l.matchType(s.type))break}}}openMore(){let{content:e,openStart:t,openEnd:r}=this.unplaced,s=q(e,t);return!(!s.childCount||s.firstChild.isLeaf||(this.unplaced=new n.p2(e,t+1,Math.max(r,s.size+t>=e.size-r?t+1:0)),0))}dropNode(){let{content:e,openStart:t,openEnd:r}=this.unplaced,s=q(e,t);if(s.childCount<=1&&t>0){let i=e.size-t<=t+s.size;this.unplaced=new n.p2(_(e,t-1,1),t-1,i?t-1:r)}else this.unplaced=new n.p2(_(e,t,1),t,r)}placeNodes({sliceDepth:e,frontierDepth:t,parent:r,inject:s,wrap:i}){for(;this.depth>t;)this.closeFrontierNode();if(i)for(let e=0;e<i.length;e++)this.openFrontierNode(i[e]);let o=this.unplaced,a=r?r.content:o.content,l=o.openStart-e,c=0,u=[],{match:d,type:p}=this.frontier[t];if(s){for(let e=0;e<s.childCount;e++)u.push(s.child(e));d=d.matchFragment(s)}let h=a.size+e-(o.content.size-o.openEnd);for(;c<a.childCount;){let e=a.child(c),t=d.matchType(e.type);if(!t)break;c++,(c>1||0==l||e.content.size)&&(d=t,u.push(L(e.mark(p.allowedMarks(e.marks)),1==c?l:0,c==a.childCount?h:-1)))}let f=c==a.childCount;f||(h=-1),this.placed=O(this.placed,t,n.HY.from(u)),this.frontier[t].match=d,f&&h<0&&r&&r.type==this.frontier[this.depth].type&&this.frontier.length>1&&this.closeFrontierNode();for(let e=0,t=a;e<h;e++){let e=t.lastChild;this.frontier.push({type:e.type,match:e.contentMatchAt(e.childCount)}),t=e.content}this.unplaced=f?0==e?n.p2.empty:new n.p2(_(o.content,e-1,1),e-1,h<0?o.openEnd:e-1):new n.p2(_(o.content,e,c),o.openStart,o.openEnd)}mustMoveInline(){if(!this.$to.parent.isTextblock)return-1;let e,t=this.frontier[this.depth];if(!t.type.isTextblock||!R(this.$to,this.$to.depth,t.type,t.match,!1)||this.$to.depth==this.depth&&(e=this.findCloseLevel(this.$to))&&e.depth==this.depth)return-1;let{depth:r}=this.$to,n=this.$to.after(r);for(;r>1&&n==this.$to.end(--r);)++n;return n}findCloseLevel(e){e:for(let t=Math.min(this.depth,e.depth);t>=0;t--){let{match:r,type:n}=this.frontier[t],s=t<e.depth&&e.end(t+1)==e.pos+(e.depth-(t+1)),i=R(e,t,n,r,s);if(i){for(let r=t-1;r>=0;r--){let{match:t,type:n}=this.frontier[r],s=R(e,r,n,t,!0);if(!s||s.childCount)continue e}return{depth:t,fit:i,move:s?e.doc.resolve(e.after(t+1)):e}}}}close(e){let t=this.findCloseLevel(e);if(!t)return null;for(;this.depth>t.depth;)this.closeFrontierNode();t.fit.childCount&&(this.placed=O(this.placed,t.depth,t.fit)),e=t.move;for(let r=t.depth+1;r<=e.depth;r++){let t=e.node(r),n=t.type.contentMatch.fillBefore(t.content,!0,e.index(r));this.openFrontierNode(t.type,t.attrs,n)}return e}openFrontierNode(e,t=null,r){let s=this.frontier[this.depth];s.match=s.match.matchType(e),this.placed=O(this.placed,this.depth,n.HY.from(e.create(t,r))),this.frontier.push({type:e,match:e.contentMatch})}closeFrontierNode(){let e=this.frontier.pop().match.fillBefore(n.HY.empty,!0);e.childCount&&(this.placed=O(this.placed,this.frontier.length,e))}}function _(e,t,r){return 0==t?e.cutByIndex(r,e.childCount):e.replaceChild(0,e.firstChild.copy(_(e.firstChild.content,t-1,r)))}function O(e,t,r){return 0==t?e.append(r):e.replaceChild(e.childCount-1,e.lastChild.copy(O(e.lastChild.content,t-1,r)))}function q(e,t){for(let r=0;r<t;r++)e=e.firstChild.content;return e}function L(e,t,r){if(t<=0)return e;let s=e.content;return t>1&&(s=s.replaceChild(0,L(s.firstChild,t-1,1==s.childCount?r-1:0))),t>0&&(s=e.type.contentMatch.fillBefore(s).append(s),r<=0&&(s=s.append(e.type.contentMatch.matchFragment(s).fillBefore(n.HY.empty,!0)))),e.copy(s)}function R(e,t,r,n,s){let i=e.node(t),o=s?e.indexAfter(t):e.index(t);if(o==i.childCount&&!r.compatibleContent(i.type))return null;let a=n.fillBefore(i.content,!0,o);return a&&!function(e,t,r){for(let n=r;n<t.childCount;n++)if(!e.allowsMarks(t.child(n).marks))return!0;return!1}(r,i.content,o)?a:null}class I extends u{constructor(e,t,r){super(),this.pos=e,this.attr=t,this.value=r}apply(e){let t=e.nodeAt(this.pos);if(!t)return d.fail("No node at attribute step's position");let r=Object.create(null);for(let e in t.attrs)r[e]=t.attrs[e];r[this.attr]=this.value;let s=t.type.create(r,null,t.marks);return d.fromReplace(e,this.pos,this.pos+1,new n.p2(n.HY.from(s),0,t.isLeaf?0:1))}getMap(){return a.empty}invert(e){return new I(this.pos,this.attr,e.nodeAt(this.pos).attrs[this.attr])}map(e){let t=e.mapResult(this.pos,1);return t.deletedAfter?null:new I(t.pos,this.attr,this.value)}toJSON(){return{stepType:"attr",pos:this.pos,attr:this.attr,value:this.value}}static fromJSON(e,t){if("number"!=typeof t.pos||"string"!=typeof t.attr)throw new RangeError("Invalid input for AttrStep.fromJSON");return new I(t.pos,t.attr,t.value)}}u.jsonID("attr",I);let B=class extends Error{};B=function e(t){let r=Error.call(this,t);return r.__proto__=e.prototype,r},(B.prototype=Object.create(Error.prototype)).constructor=B,B.prototype.name="TransformError"},209:(e,t,r)=>{"use strict";var n=r(746),s=(r(919),r(317),r(516));const i=(0,s.writable)({ArrowLeft:0,ArrowUp:0,ArrowRight:0,ArrowDown:0}),{window:o}=((0,s.derived)(i,(e=>({...e,ArrowV:e.ArrowUp+e.ArrowDown,ArrowH:e.ArrowLeft+e.ArrowRight,ArrowVH:e.ArrowUp+e.ArrowDown+e.ArrowLeft+e.ArrowRight}))),n.globals),{window:a}=n.globals,{window:l}=n.globals;n.SvelteComponent,n.SvelteComponent,n.SvelteComponent,n.SvelteComponent,n.SvelteComponent},919:(e,t,r)=>{"use strict";var n=r(587);"undefined"!=typeof window&&(window.__svelte||(window.__svelte={v:new Set})).v.add(n.I)},587:(e,t,r)=>{"use strict";r.d(t,{I:()=>s,q:()=>n});const n="4.2.0",s="4"},195:(e,t,r)=>{"use strict";var n,s;r.d(t,{ZP:()=>at}),function(e){e.assertEqual=e=>e,e.assertIs=function(e){},e.assertNever=function(e){throw new Error},e.arrayToEnum=e=>{const t={};for(const r of e)t[r]=r;return t},e.getValidEnumValues=t=>{const r=e.objectKeys(t).filter((e=>"number"!=typeof t[t[e]])),n={};for(const e of r)n[e]=t[e];return e.objectValues(n)},e.objectValues=t=>e.objectKeys(t).map((function(e){return t[e]})),e.objectKeys="function"==typeof Object.keys?e=>Object.keys(e):e=>{const t=[];for(const r in e)Object.prototype.hasOwnProperty.call(e,r)&&t.push(r);return t},e.find=(e,t)=>{for(const r of e)if(t(r))return r},e.isInteger="function"==typeof Number.isInteger?e=>Number.isInteger(e):e=>"number"==typeof e&&isFinite(e)&&Math.floor(e)===e,e.joinValues=function(e,t=" | "){return e.map((e=>"string"==typeof e?`'${e}'`:e)).join(t)},e.jsonStringifyReplacer=(e,t)=>"bigint"==typeof t?t.toString():t}(n||(n={})),function(e){e.mergeShapes=(e,t)=>({...e,...t})}(s||(s={}));const i=n.arrayToEnum(["string","nan","number","integer","float","boolean","date","bigint","symbol","function","undefined","null","array","object","unknown","promise","void","never","map","set"]),o=e=>{switch(typeof e){case"undefined":return i.undefined;case"string":return i.string;case"number":return isNaN(e)?i.nan:i.number;case"boolean":return i.boolean;case"function":return i.function;case"bigint":return i.bigint;case"symbol":return i.symbol;case"object":return Array.isArray(e)?i.array:null===e?i.null:e.then&&"function"==typeof e.then&&e.catch&&"function"==typeof e.catch?i.promise:"undefined"!=typeof Map&&e instanceof Map?i.map:"undefined"!=typeof Set&&e instanceof Set?i.set:"undefined"!=typeof Date&&e instanceof Date?i.date:i.object;default:return i.unknown}},a=n.arrayToEnum(["invalid_type","invalid_literal","custom","invalid_union","invalid_union_discriminator","invalid_enum_value","unrecognized_keys","invalid_arguments","invalid_return_type","invalid_date","invalid_string","too_small","too_big","invalid_intersection_types","not_multiple_of","not_finite"]);class l extends Error{constructor(e){super(),this.issues=[],this.addIssue=e=>{this.issues=[...this.issues,e]},this.addIssues=(e=[])=>{this.issues=[...this.issues,...e]};const t=new.target.prototype;Object.setPrototypeOf?Object.setPrototypeOf(this,t):this.__proto__=t,this.name="ZodError",this.issues=e}get errors(){return this.issues}format(e){const t=e||function(e){return e.message},r={_errors:[]},n=e=>{for(const s of e.issues)if("invalid_union"===s.code)s.unionErrors.map(n);else if("invalid_return_type"===s.code)n(s.returnTypeError);else if("invalid_arguments"===s.code)n(s.argumentsError);else if(0===s.path.length)r._errors.push(t(s));else{let e=r,n=0;for(;n<s.path.length;){const r=s.path[n];n===s.path.length-1?(e[r]=e[r]||{_errors:[]},e[r]._errors.push(t(s))):e[r]=e[r]||{_errors:[]},e=e[r],n++}}};return n(this),r}toString(){return this.message}get message(){return JSON.stringify(this.issues,n.jsonStringifyReplacer,2)}get isEmpty(){return 0===this.issues.length}flatten(e=(e=>e.message)){const t={},r=[];for(const n of this.issues)n.path.length>0?(t[n.path[0]]=t[n.path[0]]||[],t[n.path[0]].push(e(n))):r.push(e(n));return{formErrors:r,fieldErrors:t}}get formErrors(){return this.flatten()}}l.create=e=>new l(e);const c=(e,t)=>{let r;switch(e.code){case a.invalid_type:r=e.received===i.undefined?"Required":`Expected ${e.expected}, received ${e.received}`;break;case a.invalid_literal:r=`Invalid literal value, expected ${JSON.stringify(e.expected,n.jsonStringifyReplacer)}`;break;case a.unrecognized_keys:r=`Unrecognized key(s) in object: ${n.joinValues(e.keys,", ")}`;break;case a.invalid_union:r="Invalid input";break;case a.invalid_union_discriminator:r=`Invalid discriminator value. Expected ${n.joinValues(e.options)}`;break;case a.invalid_enum_value:r=`Invalid enum value. Expected ${n.joinValues(e.options)}, received '${e.received}'`;break;case a.invalid_arguments:r="Invalid function arguments";break;case a.invalid_return_type:r="Invalid function return type";break;case a.invalid_date:r="Invalid date";break;case a.invalid_string:"object"==typeof e.validation?"includes"in e.validation?(r=`Invalid input: must include "${e.validation.includes}"`,"number"==typeof e.validation.position&&(r=`${r} at one or more positions greater than or equal to ${e.validation.position}`)):"startsWith"in e.validation?r=`Invalid input: must start with "${e.validation.startsWith}"`:"endsWith"in e.validation?r=`Invalid input: must end with "${e.validation.endsWith}"`:n.assertNever(e.validation):r="regex"!==e.validation?`Invalid ${e.validation}`:"Invalid";break;case a.too_small:r="array"===e.type?`Array must contain ${e.exact?"exactly":e.inclusive?"at least":"more than"} ${e.minimum} element(s)`:"string"===e.type?`String must contain ${e.exact?"exactly":e.inclusive?"at least":"over"} ${e.minimum} character(s)`:"number"===e.type?`Number must be ${e.exact?"exactly equal to ":e.inclusive?"greater than or equal to ":"greater than "}${e.minimum}`:"date"===e.type?`Date must be ${e.exact?"exactly equal to ":e.inclusive?"greater than or equal to ":"greater than "}${new Date(Number(e.minimum))}`:"Invalid input";break;case a.too_big:r="array"===e.type?`Array must contain ${e.exact?"exactly":e.inclusive?"at most":"less than"} ${e.maximum} element(s)`:"string"===e.type?`String must contain ${e.exact?"exactly":e.inclusive?"at most":"under"} ${e.maximum} character(s)`:"number"===e.type?`Number must be ${e.exact?"exactly":e.inclusive?"less than or equal to":"less than"} ${e.maximum}`:"bigint"===e.type?`BigInt must be ${e.exact?"exactly":e.inclusive?"less than or equal to":"less than"} ${e.maximum}`:"date"===e.type?`Date must be ${e.exact?"exactly":e.inclusive?"smaller than or equal to":"smaller than"} ${new Date(Number(e.maximum))}`:"Invalid input";break;case a.custom:r="Invalid input";break;case a.invalid_intersection_types:r="Intersection results could not be merged";break;case a.not_multiple_of:r=`Number must be a multiple of ${e.multipleOf}`;break;case a.not_finite:r="Number must be finite";break;default:r=t.defaultError,n.assertNever(e)}return{message:r}};let u=c;function d(){return u}const p=e=>{const{data:t,path:r,errorMaps:n,issueData:s}=e,i=[...r,...s.path||[]],o={...s,path:i};let a="";const l=n.filter((e=>!!e)).slice().reverse();for(const e of l)a=e(o,{data:t,defaultError:a}).message;return{...s,path:i,message:s.message||a}};function h(e,t){const r=p({issueData:t,data:e.data,path:e.path,errorMaps:[e.common.contextualErrorMap,e.schemaErrorMap,d(),c].filter((e=>!!e))});e.common.issues.push(r)}class f{constructor(){this.value="valid"}dirty(){"valid"===this.value&&(this.value="dirty")}abort(){"aborted"!==this.value&&(this.value="aborted")}static mergeArray(e,t){const r=[];for(const n of t){if("aborted"===n.status)return m;"dirty"===n.status&&e.dirty(),r.push(n.value)}return{status:e.value,value:r}}static async mergeObjectAsync(e,t){const r=[];for(const e of t)r.push({key:await e.key,value:await e.value});return f.mergeObjectSync(e,r)}static mergeObjectSync(e,t){const r={};for(const n of t){const{key:t,value:s}=n;if("aborted"===t.status)return m;if("aborted"===s.status)return m;"dirty"===t.status&&e.dirty(),"dirty"===s.status&&e.dirty(),(void 0!==s.value||n.alwaysSet)&&(r[t.value]=s.value)}return{status:e.value,value:r}}}const m=Object.freeze({status:"aborted"}),g=e=>({status:"dirty",value:e}),y=e=>({status:"valid",value:e}),v=e=>"aborted"===e.status,b=e=>"dirty"===e.status,w=e=>"valid"===e.status,x=e=>"undefined"!=typeof Promise&&e instanceof Promise;var k;!function(e){e.errToObj=e=>"string"==typeof e?{message:e}:e||{},e.toString=e=>"string"==typeof e?e:null==e?void 0:e.message}(k||(k={}));class S{constructor(e,t,r,n){this._cachedPath=[],this.parent=e,this.data=t,this._path=r,this._key=n}get path(){return this._cachedPath.length||(this._key instanceof Array?this._cachedPath.push(...this._path,...this._key):this._cachedPath.push(...this._path,this._key)),this._cachedPath}}const A=(e,t)=>{if(w(t))return{success:!0,data:t.value};if(!e.common.issues.length)throw new Error("Validation failed but no issues detected.");return{success:!1,get error(){if(this._error)return this._error;const t=new l(e.common.issues);return this._error=t,this._error}}};function C(e){if(!e)return{};const{errorMap:t,invalid_type_error:r,required_error:n,description:s}=e;if(t&&(r||n))throw new Error('Can\'t use "invalid_type_error" or "required_error" in conjunction with custom error map.');return t?{errorMap:t,description:s}:{errorMap:(e,t)=>"invalid_type"!==e.code?{message:t.defaultError}:void 0===t.data?{message:null!=n?n:t.defaultError}:{message:null!=r?r:t.defaultError},description:s}}class E{constructor(e){this.spa=this.safeParseAsync,this._def=e,this.parse=this.parse.bind(this),this.safeParse=this.safeParse.bind(this),this.parseAsync=this.parseAsync.bind(this),this.safeParseAsync=this.safeParseAsync.bind(this),this.spa=this.spa.bind(this),this.refine=this.refine.bind(this),this.refinement=this.refinement.bind(this),this.superRefine=this.superRefine.bind(this),this.optional=this.optional.bind(this),this.nullable=this.nullable.bind(this),this.nullish=this.nullish.bind(this),this.array=this.array.bind(this),this.promise=this.promise.bind(this),this.or=this.or.bind(this),this.and=this.and.bind(this),this.transform=this.transform.bind(this),this.brand=this.brand.bind(this),this.default=this.default.bind(this),this.catch=this.catch.bind(this),this.describe=this.describe.bind(this),this.pipe=this.pipe.bind(this),this.isNullable=this.isNullable.bind(this),this.isOptional=this.isOptional.bind(this)}get description(){return this._def.description}_getType(e){return o(e.data)}_getOrReturnCtx(e,t){return t||{common:e.parent.common,data:e.data,parsedType:o(e.data),schemaErrorMap:this._def.errorMap,path:e.path,parent:e.parent}}_processInputParams(e){return{status:new f,ctx:{common:e.parent.common,data:e.data,parsedType:o(e.data),schemaErrorMap:this._def.errorMap,path:e.path,parent:e.parent}}}_parseSync(e){const t=this._parse(e);if(x(t))throw new Error("Synchronous parse encountered promise.");return t}_parseAsync(e){const t=this._parse(e);return Promise.resolve(t)}parse(e,t){const r=this.safeParse(e,t);if(r.success)return r.data;throw r.error}safeParse(e,t){var r;const n={common:{issues:[],async:null!==(r=null==t?void 0:t.async)&&void 0!==r&&r,contextualErrorMap:null==t?void 0:t.errorMap},path:(null==t?void 0:t.path)||[],schemaErrorMap:this._def.errorMap,parent:null,data:e,parsedType:o(e)},s=this._parseSync({data:e,path:n.path,parent:n});return A(n,s)}async parseAsync(e,t){const r=await this.safeParseAsync(e,t);if(r.success)return r.data;throw r.error}async safeParseAsync(e,t){const r={common:{issues:[],contextualErrorMap:null==t?void 0:t.errorMap,async:!0},path:(null==t?void 0:t.path)||[],schemaErrorMap:this._def.errorMap,parent:null,data:e,parsedType:o(e)},n=this._parse({data:e,path:r.path,parent:r}),s=await(x(n)?n:Promise.resolve(n));return A(r,s)}refine(e,t){const r=e=>"string"==typeof t||void 0===t?{message:t}:"function"==typeof t?t(e):t;return this._refinement(((t,n)=>{const s=e(t),i=()=>n.addIssue({code:a.custom,...r(t)});return"undefined"!=typeof Promise&&s instanceof Promise?s.then((e=>!!e||(i(),!1))):!!s||(i(),!1)}))}refinement(e,t){return this._refinement(((r,n)=>!!e(r)||(n.addIssue("function"==typeof t?t(r,n):t),!1)))}_refinement(e){return new he({schema:this,typeName:Ae.ZodEffects,effect:{type:"refinement",refinement:e}})}superRefine(e){return this._refinement(e)}optional(){return fe.create(this,this._def)}nullable(){return me.create(this,this._def)}nullish(){return this.nullable().optional()}array(){return J.create(this,this._def)}promise(){return pe.create(this,this._def)}or(e){return W.create([this,e],this._def)}and(e){return te.create(this,e,this._def)}transform(e){return new he({...C(this._def),schema:this,typeName:Ae.ZodEffects,effect:{type:"transform",transform:e}})}default(e){const t="function"==typeof e?e:()=>e;return new ge({...C(this._def),innerType:this,defaultValue:t,typeName:Ae.ZodDefault})}brand(){return new we({typeName:Ae.ZodBranded,type:this,...C(this._def)})}catch(e){const t="function"==typeof e?e:()=>e;return new ye({...C(this._def),innerType:this,catchValue:t,typeName:Ae.ZodCatch})}describe(e){return new(0,this.constructor)({...this._def,description:e})}pipe(e){return xe.create(this,e)}isOptional(){return this.safeParse(void 0).success}isNullable(){return this.safeParse(null).success}}const T=/^c[^\s-]{8,}$/i,N=/^[a-z][a-z0-9]*$/,D=/[0-9A-HJKMNP-TV-Z]{26}/,M=/^([a-f0-9]{8}-[a-f0-9]{4}-[1-5][a-f0-9]{3}-[a-f0-9]{4}-[a-f0-9]{12}|00000000-0000-0000-0000-000000000000)$/i,_=/^(([^<>()[\]\\.,;:\s@\"]+(\.[^<>()[\]\\.,;:\s@\"]+)*)|(\".+\"))@((\[(((25[0-5])|(2[0-4][0-9])|(1[0-9]{2})|([0-9]{1,2}))\.){3}((25[0-5])|(2[0-4][0-9])|(1[0-9]{2})|([0-9]{1,2}))\])|(\[IPv6:(([a-f0-9]{1,4}:){7}|::([a-f0-9]{1,4}:){0,6}|([a-f0-9]{1,4}:){1}:([a-f0-9]{1,4}:){0,5}|([a-f0-9]{1,4}:){2}:([a-f0-9]{1,4}:){0,4}|([a-f0-9]{1,4}:){3}:([a-f0-9]{1,4}:){0,3}|([a-f0-9]{1,4}:){4}:([a-f0-9]{1,4}:){0,2}|([a-f0-9]{1,4}:){5}:([a-f0-9]{1,4}:){0,1})([a-f0-9]{1,4}|(((25[0-5])|(2[0-4][0-9])|(1[0-9]{2})|([0-9]{1,2}))\.){3}((25[0-5])|(2[0-4][0-9])|(1[0-9]{2})|([0-9]{1,2})))\])|([A-Za-z0-9]([A-Za-z0-9-]*[A-Za-z0-9])*(\.[A-Za-z]{2,})+))$/,O=/^(\p{Extended_Pictographic}|\p{Emoji_Component})+$/u,q=/^(((25[0-5])|(2[0-4][0-9])|(1[0-9]{2})|([0-9]{1,2}))\.){3}((25[0-5])|(2[0-4][0-9])|(1[0-9]{2})|([0-9]{1,2}))$/,L=/^(([a-f0-9]{1,4}:){7}|::([a-f0-9]{1,4}:){0,6}|([a-f0-9]{1,4}:){1}:([a-f0-9]{1,4}:){0,5}|([a-f0-9]{1,4}:){2}:([a-f0-9]{1,4}:){0,4}|([a-f0-9]{1,4}:){3}:([a-f0-9]{1,4}:){0,3}|([a-f0-9]{1,4}:){4}:([a-f0-9]{1,4}:){0,2}|([a-f0-9]{1,4}:){5}:([a-f0-9]{1,4}:){0,1})([a-f0-9]{1,4}|(((25[0-5])|(2[0-4][0-9])|(1[0-9]{2})|([0-9]{1,2}))\.){3}((25[0-5])|(2[0-4][0-9])|(1[0-9]{2})|([0-9]{1,2})))$/;class R extends E{constructor(){super(...arguments),this._regex=(e,t,r)=>this.refinement((t=>e.test(t)),{validation:t,code:a.invalid_string,...k.errToObj(r)}),this.nonempty=e=>this.min(1,k.errToObj(e)),this.trim=()=>new R({...this._def,checks:[...this._def.checks,{kind:"trim"}]}),this.toLowerCase=()=>new R({...this._def,checks:[...this._def.checks,{kind:"toLowerCase"}]}),this.toUpperCase=()=>new R({...this._def,checks:[...this._def.checks,{kind:"toUpperCase"}]})}_parse(e){if(this._def.coerce&&(e.data=String(e.data)),this._getType(e)!==i.string){const t=this._getOrReturnCtx(e);return h(t,{code:a.invalid_type,expected:i.string,received:t.parsedType}),m}const t=new f;let r;for(const i of this._def.checks)if("min"===i.kind)e.data.length<i.value&&(r=this._getOrReturnCtx(e,r),h(r,{code:a.too_small,minimum:i.value,type:"string",inclusive:!0,exact:!1,message:i.message}),t.dirty());else if("max"===i.kind)e.data.length>i.value&&(r=this._getOrReturnCtx(e,r),h(r,{code:a.too_big,maximum:i.value,type:"string",inclusive:!0,exact:!1,message:i.message}),t.dirty());else if("length"===i.kind){const n=e.data.length>i.value,s=e.data.length<i.value;(n||s)&&(r=this._getOrReturnCtx(e,r),n?h(r,{code:a.too_big,maximum:i.value,type:"string",inclusive:!0,exact:!0,message:i.message}):s&&h(r,{code:a.too_small,minimum:i.value,type:"string",inclusive:!0,exact:!0,message:i.message}),t.dirty())}else if("email"===i.kind)_.test(e.data)||(r=this._getOrReturnCtx(e,r),h(r,{validation:"email",code:a.invalid_string,message:i.message}),t.dirty());else if("emoji"===i.kind)O.test(e.data)||(r=this._getOrReturnCtx(e,r),h(r,{validation:"emoji",code:a.invalid_string,message:i.message}),t.dirty());else if("uuid"===i.kind)M.test(e.data)||(r=this._getOrReturnCtx(e,r),h(r,{validation:"uuid",code:a.invalid_string,message:i.message}),t.dirty());else if("cuid"===i.kind)T.test(e.data)||(r=this._getOrReturnCtx(e,r),h(r,{validation:"cuid",code:a.invalid_string,message:i.message}),t.dirty());else if("cuid2"===i.kind)N.test(e.data)||(r=this._getOrReturnCtx(e,r),h(r,{validation:"cuid2",code:a.invalid_string,message:i.message}),t.dirty());else if("ulid"===i.kind)D.test(e.data)||(r=this._getOrReturnCtx(e,r),h(r,{validation:"ulid",code:a.invalid_string,message:i.message}),t.dirty());else if("url"===i.kind)try{new URL(e.data)}catch(n){r=this._getOrReturnCtx(e,r),h(r,{validation:"url",code:a.invalid_string,message:i.message}),t.dirty()}else"regex"===i.kind?(i.regex.lastIndex=0,i.regex.test(e.data)||(r=this._getOrReturnCtx(e,r),h(r,{validation:"regex",code:a.invalid_string,message:i.message}),t.dirty())):"trim"===i.kind?e.data=e.data.trim():"includes"===i.kind?e.data.includes(i.value,i.position)||(r=this._getOrReturnCtx(e,r),h(r,{code:a.invalid_string,validation:{includes:i.value,position:i.position},message:i.message}),t.dirty()):"toLowerCase"===i.kind?e.data=e.data.toLowerCase():"toUpperCase"===i.kind?e.data=e.data.toUpperCase():"startsWith"===i.kind?e.data.startsWith(i.value)||(r=this._getOrReturnCtx(e,r),h(r,{code:a.invalid_string,validation:{startsWith:i.value},message:i.message}),t.dirty()):"endsWith"===i.kind?e.data.endsWith(i.value)||(r=this._getOrReturnCtx(e,r),h(r,{code:a.invalid_string,validation:{endsWith:i.value},message:i.message}),t.dirty()):"datetime"===i.kind?((l=i).precision?l.offset?new RegExp(`^\\d{4}-\\d{2}-\\d{2}T\\d{2}:\\d{2}:\\d{2}\\.\\d{${l.precision}}(([+-]\\d{2}(:?\\d{2})?)|Z)$`):new RegExp(`^\\d{4}-\\d{2}-\\d{2}T\\d{2}:\\d{2}:\\d{2}\\.\\d{${l.precision}}Z$`):0===l.precision?l.offset?new RegExp("^\\d{4}-\\d{2}-\\d{2}T\\d{2}:\\d{2}:\\d{2}(([+-]\\d{2}(:?\\d{2})?)|Z)$"):new RegExp("^\\d{4}-\\d{2}-\\d{2}T\\d{2}:\\d{2}:\\d{2}Z$"):l.offset?new RegExp("^\\d{4}-\\d{2}-\\d{2}T\\d{2}:\\d{2}:\\d{2}(\\.\\d+)?(([+-]\\d{2}(:?\\d{2})?)|Z)$"):new RegExp("^\\d{4}-\\d{2}-\\d{2}T\\d{2}:\\d{2}:\\d{2}(\\.\\d+)?Z$")).test(e.data)||(r=this._getOrReturnCtx(e,r),h(r,{code:a.invalid_string,validation:"datetime",message:i.message}),t.dirty()):"ip"===i.kind?(s=e.data,("v4"!==(o=i.version)&&o||!q.test(s))&&("v6"!==o&&o||!L.test(s))&&(r=this._getOrReturnCtx(e,r),h(r,{validation:"ip",code:a.invalid_string,message:i.message}),t.dirty())):n.assertNever(i);var s,o,l;return{status:t.value,value:e.data}}_addCheck(e){return new R({...this._def,checks:[...this._def.checks,e]})}email(e){return this._addCheck({kind:"email",...k.errToObj(e)})}url(e){return this._addCheck({kind:"url",...k.errToObj(e)})}emoji(e){return this._addCheck({kind:"emoji",...k.errToObj(e)})}uuid(e){return this._addCheck({kind:"uuid",...k.errToObj(e)})}cuid(e){return this._addCheck({kind:"cuid",...k.errToObj(e)})}cuid2(e){return this._addCheck({kind:"cuid2",...k.errToObj(e)})}ulid(e){return this._addCheck({kind:"ulid",...k.errToObj(e)})}ip(e){return this._addCheck({kind:"ip",...k.errToObj(e)})}datetime(e){var t;return"string"==typeof e?this._addCheck({kind:"datetime",precision:null,offset:!1,message:e}):this._addCheck({kind:"datetime",precision:void 0===(null==e?void 0:e.precision)?null:null==e?void 0:e.precision,offset:null!==(t=null==e?void 0:e.offset)&&void 0!==t&&t,...k.errToObj(null==e?void 0:e.message)})}regex(e,t){return this._addCheck({kind:"regex",regex:e,...k.errToObj(t)})}includes(e,t){return this._addCheck({kind:"includes",value:e,position:null==t?void 0:t.position,...k.errToObj(null==t?void 0:t.message)})}startsWith(e,t){return this._addCheck({kind:"startsWith",value:e,...k.errToObj(t)})}endsWith(e,t){return this._addCheck({kind:"endsWith",value:e,...k.errToObj(t)})}min(e,t){return this._addCheck({kind:"min",value:e,...k.errToObj(t)})}max(e,t){return this._addCheck({kind:"max",value:e,...k.errToObj(t)})}length(e,t){return this._addCheck({kind:"length",value:e,...k.errToObj(t)})}get isDatetime(){return!!this._def.checks.find((e=>"datetime"===e.kind))}get isEmail(){return!!this._def.checks.find((e=>"email"===e.kind))}get isURL(){return!!this._def.checks.find((e=>"url"===e.kind))}get isEmoji(){return!!this._def.checks.find((e=>"emoji"===e.kind))}get isUUID(){return!!this._def.checks.find((e=>"uuid"===e.kind))}get isCUID(){return!!this._def.checks.find((e=>"cuid"===e.kind))}get isCUID2(){return!!this._def.checks.find((e=>"cuid2"===e.kind))}get isULID(){return!!this._def.checks.find((e=>"ulid"===e.kind))}get isIP(){return!!this._def.checks.find((e=>"ip"===e.kind))}get minLength(){let e=null;for(const t of this._def.checks)"min"===t.kind&&(null===e||t.value>e)&&(e=t.value);return e}get maxLength(){let e=null;for(const t of this._def.checks)"max"===t.kind&&(null===e||t.value<e)&&(e=t.value);return e}}function I(e,t){const r=(e.toString().split(".")[1]||"").length,n=(t.toString().split(".")[1]||"").length,s=r>n?r:n;return parseInt(e.toFixed(s).replace(".",""))%parseInt(t.toFixed(s).replace(".",""))/Math.pow(10,s)}R.create=e=>{var t;return new R({checks:[],typeName:Ae.ZodString,coerce:null!==(t=null==e?void 0:e.coerce)&&void 0!==t&&t,...C(e)})};class B extends E{constructor(){super(...arguments),this.min=this.gte,this.max=this.lte,this.step=this.multipleOf}_parse(e){if(this._def.coerce&&(e.data=Number(e.data)),this._getType(e)!==i.number){const t=this._getOrReturnCtx(e);return h(t,{code:a.invalid_type,expected:i.number,received:t.parsedType}),m}let t;const r=new f;for(const s of this._def.checks)"int"===s.kind?n.isInteger(e.data)||(t=this._getOrReturnCtx(e,t),h(t,{code:a.invalid_type,expected:"integer",received:"float",message:s.message}),r.dirty()):"min"===s.kind?(s.inclusive?e.data<s.value:e.data<=s.value)&&(t=this._getOrReturnCtx(e,t),h(t,{code:a.too_small,minimum:s.value,type:"number",inclusive:s.inclusive,exact:!1,message:s.message}),r.dirty()):"max"===s.kind?(s.inclusive?e.data>s.value:e.data>=s.value)&&(t=this._getOrReturnCtx(e,t),h(t,{code:a.too_big,maximum:s.value,type:"number",inclusive:s.inclusive,exact:!1,message:s.message}),r.dirty()):"multipleOf"===s.kind?0!==I(e.data,s.value)&&(t=this._getOrReturnCtx(e,t),h(t,{code:a.not_multiple_of,multipleOf:s.value,message:s.message}),r.dirty()):"finite"===s.kind?Number.isFinite(e.data)||(t=this._getOrReturnCtx(e,t),h(t,{code:a.not_finite,message:s.message}),r.dirty()):n.assertNever(s);return{status:r.value,value:e.data}}gte(e,t){return this.setLimit("min",e,!0,k.toString(t))}gt(e,t){return this.setLimit("min",e,!1,k.toString(t))}lte(e,t){return this.setLimit("max",e,!0,k.toString(t))}lt(e,t){return this.setLimit("max",e,!1,k.toString(t))}setLimit(e,t,r,n){return new B({...this._def,checks:[...this._def.checks,{kind:e,value:t,inclusive:r,message:k.toString(n)}]})}_addCheck(e){return new B({...this._def,checks:[...this._def.checks,e]})}int(e){return this._addCheck({kind:"int",message:k.toString(e)})}positive(e){return this._addCheck({kind:"min",value:0,inclusive:!1,message:k.toString(e)})}negative(e){return this._addCheck({kind:"max",value:0,inclusive:!1,message:k.toString(e)})}nonpositive(e){return this._addCheck({kind:"max",value:0,inclusive:!0,message:k.toString(e)})}nonnegative(e){return this._addCheck({kind:"min",value:0,inclusive:!0,message:k.toString(e)})}multipleOf(e,t){return this._addCheck({kind:"multipleOf",value:e,message:k.toString(t)})}finite(e){return this._addCheck({kind:"finite",message:k.toString(e)})}safe(e){return this._addCheck({kind:"min",inclusive:!0,value:Number.MIN_SAFE_INTEGER,message:k.toString(e)})._addCheck({kind:"max",inclusive:!0,value:Number.MAX_SAFE_INTEGER,message:k.toString(e)})}get minValue(){let e=null;for(const t of this._def.checks)"min"===t.kind&&(null===e||t.value>e)&&(e=t.value);return e}get maxValue(){let e=null;for(const t of this._def.checks)"max"===t.kind&&(null===e||t.value<e)&&(e=t.value);return e}get isInt(){return!!this._def.checks.find((e=>"int"===e.kind||"multipleOf"===e.kind&&n.isInteger(e.value)))}get isFinite(){let e=null,t=null;for(const r of this._def.checks){if("finite"===r.kind||"int"===r.kind||"multipleOf"===r.kind)return!0;"min"===r.kind?(null===t||r.value>t)&&(t=r.value):"max"===r.kind&&(null===e||r.value<e)&&(e=r.value)}return Number.isFinite(t)&&Number.isFinite(e)}}B.create=e=>new B({checks:[],typeName:Ae.ZodNumber,coerce:(null==e?void 0:e.coerce)||!1,...C(e)});class P extends E{constructor(){super(...arguments),this.min=this.gte,this.max=this.lte}_parse(e){if(this._def.coerce&&(e.data=BigInt(e.data)),this._getType(e)!==i.bigint){const t=this._getOrReturnCtx(e);return h(t,{code:a.invalid_type,expected:i.bigint,received:t.parsedType}),m}let t;const r=new f;for(const s of this._def.checks)"min"===s.kind?(s.inclusive?e.data<s.value:e.data<=s.value)&&(t=this._getOrReturnCtx(e,t),h(t,{code:a.too_small,type:"bigint",minimum:s.value,inclusive:s.inclusive,message:s.message}),r.dirty()):"max"===s.kind?(s.inclusive?e.data>s.value:e.data>=s.value)&&(t=this._getOrReturnCtx(e,t),h(t,{code:a.too_big,type:"bigint",maximum:s.value,inclusive:s.inclusive,message:s.message}),r.dirty()):"multipleOf"===s.kind?e.data%s.value!==BigInt(0)&&(t=this._getOrReturnCtx(e,t),h(t,{code:a.not_multiple_of,multipleOf:s.value,message:s.message}),r.dirty()):n.assertNever(s);return{status:r.value,value:e.data}}gte(e,t){return this.setLimit("min",e,!0,k.toString(t))}gt(e,t){return this.setLimit("min",e,!1,k.toString(t))}lte(e,t){return this.setLimit("max",e,!0,k.toString(t))}lt(e,t){return this.setLimit("max",e,!1,k.toString(t))}setLimit(e,t,r,n){return new P({...this._def,checks:[...this._def.checks,{kind:e,value:t,inclusive:r,message:k.toString(n)}]})}_addCheck(e){return new P({...this._def,checks:[...this._def.checks,e]})}positive(e){return this._addCheck({kind:"min",value:BigInt(0),inclusive:!1,message:k.toString(e)})}negative(e){return this._addCheck({kind:"max",value:BigInt(0),inclusive:!1,message:k.toString(e)})}nonpositive(e){return this._addCheck({kind:"max",value:BigInt(0),inclusive:!0,message:k.toString(e)})}nonnegative(e){return this._addCheck({kind:"min",value:BigInt(0),inclusive:!0,message:k.toString(e)})}multipleOf(e,t){return this._addCheck({kind:"multipleOf",value:e,message:k.toString(t)})}get minValue(){let e=null;for(const t of this._def.checks)"min"===t.kind&&(null===e||t.value>e)&&(e=t.value);return e}get maxValue(){let e=null;for(const t of this._def.checks)"max"===t.kind&&(null===e||t.value<e)&&(e=t.value);return e}}P.create=e=>{var t;return new P({checks:[],typeName:Ae.ZodBigInt,coerce:null!==(t=null==e?void 0:e.coerce)&&void 0!==t&&t,...C(e)})};class F extends E{_parse(e){if(this._def.coerce&&(e.data=Boolean(e.data)),this._getType(e)!==i.boolean){const t=this._getOrReturnCtx(e);return h(t,{code:a.invalid_type,expected:i.boolean,received:t.parsedType}),m}return y(e.data)}}F.create=e=>new F({typeName:Ae.ZodBoolean,coerce:(null==e?void 0:e.coerce)||!1,...C(e)});class $ extends E{_parse(e){if(this._def.coerce&&(e.data=new Date(e.data)),this._getType(e)!==i.date){const t=this._getOrReturnCtx(e);return h(t,{code:a.invalid_type,expected:i.date,received:t.parsedType}),m}if(isNaN(e.data.getTime()))return h(this._getOrReturnCtx(e),{code:a.invalid_date}),m;const t=new f;let r;for(const s of this._def.checks)"min"===s.kind?e.data.getTime()<s.value&&(r=this._getOrReturnCtx(e,r),h(r,{code:a.too_small,message:s.message,inclusive:!0,exact:!1,minimum:s.value,type:"date"}),t.dirty()):"max"===s.kind?e.data.getTime()>s.value&&(r=this._getOrReturnCtx(e,r),h(r,{code:a.too_big,message:s.message,inclusive:!0,exact:!1,maximum:s.value,type:"date"}),t.dirty()):n.assertNever(s);return{status:t.value,value:new Date(e.data.getTime())}}_addCheck(e){return new $({...this._def,checks:[...this._def.checks,e]})}min(e,t){return this._addCheck({kind:"min",value:e.getTime(),message:k.toString(t)})}max(e,t){return this._addCheck({kind:"max",value:e.getTime(),message:k.toString(t)})}get minDate(){let e=null;for(const t of this._def.checks)"min"===t.kind&&(null===e||t.value>e)&&(e=t.value);return null!=e?new Date(e):null}get maxDate(){let e=null;for(const t of this._def.checks)"max"===t.kind&&(null===e||t.value<e)&&(e=t.value);return null!=e?new Date(e):null}}$.create=e=>new $({checks:[],coerce:(null==e?void 0:e.coerce)||!1,typeName:Ae.ZodDate,...C(e)});class j extends E{_parse(e){if(this._getType(e)!==i.symbol){const t=this._getOrReturnCtx(e);return h(t,{code:a.invalid_type,expected:i.symbol,received:t.parsedType}),m}return y(e.data)}}j.create=e=>new j({typeName:Ae.ZodSymbol,...C(e)});class H extends E{_parse(e){if(this._getType(e)!==i.undefined){const t=this._getOrReturnCtx(e);return h(t,{code:a.invalid_type,expected:i.undefined,received:t.parsedType}),m}return y(e.data)}}H.create=e=>new H({typeName:Ae.ZodUndefined,...C(e)});class z extends E{_parse(e){if(this._getType(e)!==i.null){const t=this._getOrReturnCtx(e);return h(t,{code:a.invalid_type,expected:i.null,received:t.parsedType}),m}return y(e.data)}}z.create=e=>new z({typeName:Ae.ZodNull,...C(e)});class V extends E{constructor(){super(...arguments),this._any=!0}_parse(e){return y(e.data)}}V.create=e=>new V({typeName:Ae.ZodAny,...C(e)});class U extends E{constructor(){super(...arguments),this._unknown=!0}_parse(e){return y(e.data)}}U.create=e=>new U({typeName:Ae.ZodUnknown,...C(e)});class Z extends E{_parse(e){const t=this._getOrReturnCtx(e);return h(t,{code:a.invalid_type,expected:i.never,received:t.parsedType}),m}}Z.create=e=>new Z({typeName:Ae.ZodNever,...C(e)});class G extends E{_parse(e){if(this._getType(e)!==i.undefined){const t=this._getOrReturnCtx(e);return h(t,{code:a.invalid_type,expected:i.void,received:t.parsedType}),m}return y(e.data)}}G.create=e=>new G({typeName:Ae.ZodVoid,...C(e)});class J extends E{_parse(e){const{ctx:t,status:r}=this._processInputParams(e),n=this._def;if(t.parsedType!==i.array)return h(t,{code:a.invalid_type,expected:i.array,received:t.parsedType}),m;if(null!==n.exactLength){const e=t.data.length>n.exactLength.value,s=t.data.length<n.exactLength.value;(e||s)&&(h(t,{code:e?a.too_big:a.too_small,minimum:s?n.exactLength.value:void 0,maximum:e?n.exactLength.value:void 0,type:"array",inclusive:!0,exact:!0,message:n.exactLength.message}),r.dirty())}if(null!==n.minLength&&t.data.length<n.minLength.value&&(h(t,{code:a.too_small,minimum:n.minLength.value,type:"array",inclusive:!0,exact:!1,message:n.minLength.message}),r.dirty()),null!==n.maxLength&&t.data.length>n.maxLength.value&&(h(t,{code:a.too_big,maximum:n.maxLength.value,type:"array",inclusive:!0,exact:!1,message:n.maxLength.message}),r.dirty()),t.common.async)return Promise.all([...t.data].map(((e,r)=>n.type._parseAsync(new S(t,e,t.path,r))))).then((e=>f.mergeArray(r,e)));const s=[...t.data].map(((e,r)=>n.type._parseSync(new S(t,e,t.path,r))));return f.mergeArray(r,s)}get element(){return this._def.type}min(e,t){return new J({...this._def,minLength:{value:e,message:k.toString(t)}})}max(e,t){return new J({...this._def,maxLength:{value:e,message:k.toString(t)}})}length(e,t){return new J({...this._def,exactLength:{value:e,message:k.toString(t)}})}nonempty(e){return this.min(1,e)}}function K(e){if(e instanceof Y){const t={};for(const r in e.shape){const n=e.shape[r];t[r]=fe.create(K(n))}return new Y({...e._def,shape:()=>t})}return e instanceof J?new J({...e._def,type:K(e.element)}):e instanceof fe?fe.create(K(e.unwrap())):e instanceof me?me.create(K(e.unwrap())):e instanceof re?re.create(e.items.map((e=>K(e)))):e}J.create=(e,t)=>new J({type:e,minLength:null,maxLength:null,exactLength:null,typeName:Ae.ZodArray,...C(t)});class Y extends E{constructor(){super(...arguments),this._cached=null,this.nonstrict=this.passthrough,this.augment=this.extend}_getCached(){if(null!==this._cached)return this._cached;const e=this._def.shape(),t=n.objectKeys(e);return this._cached={shape:e,keys:t}}_parse(e){if(this._getType(e)!==i.object){const t=this._getOrReturnCtx(e);return h(t,{code:a.invalid_type,expected:i.object,received:t.parsedType}),m}const{status:t,ctx:r}=this._processInputParams(e),{shape:n,keys:s}=this._getCached(),o=[];if(!(this._def.catchall instanceof Z&&"strip"===this._def.unknownKeys))for(const e in r.data)s.includes(e)||o.push(e);const l=[];for(const e of s){const t=n[e],s=r.data[e];l.push({key:{status:"valid",value:e},value:t._parse(new S(r,s,r.path,e)),alwaysSet:e in r.data})}if(this._def.catchall instanceof Z){const e=this._def.unknownKeys;if("passthrough"===e)for(const e of o)l.push({key:{status:"valid",value:e},value:{status:"valid",value:r.data[e]}});else if("strict"===e)o.length>0&&(h(r,{code:a.unrecognized_keys,keys:o}),t.dirty());else if("strip"!==e)throw new Error("Internal ZodObject error: invalid unknownKeys value.")}else{const e=this._def.catchall;for(const t of o){const n=r.data[t];l.push({key:{status:"valid",value:t},value:e._parse(new S(r,n,r.path,t)),alwaysSet:t in r.data})}}return r.common.async?Promise.resolve().then((async()=>{const e=[];for(const t of l){const r=await t.key;e.push({key:r,value:await t.value,alwaysSet:t.alwaysSet})}return e})).then((e=>f.mergeObjectSync(t,e))):f.mergeObjectSync(t,l)}get shape(){return this._def.shape()}strict(e){return k.errToObj,new Y({...this._def,unknownKeys:"strict",...void 0!==e?{errorMap:(t,r)=>{var n,s,i,o;const a=null!==(i=null===(s=(n=this._def).errorMap)||void 0===s?void 0:s.call(n,t,r).message)&&void 0!==i?i:r.defaultError;return"unrecognized_keys"===t.code?{message:null!==(o=k.errToObj(e).message)&&void 0!==o?o:a}:{message:a}}}:{}})}strip(){return new Y({...this._def,unknownKeys:"strip"})}passthrough(){return new Y({...this._def,unknownKeys:"passthrough"})}extend(e){return new Y({...this._def,shape:()=>({...this._def.shape(),...e})})}merge(e){return new Y({unknownKeys:e._def.unknownKeys,catchall:e._def.catchall,shape:()=>({...this._def.shape(),...e._def.shape()}),typeName:Ae.ZodObject})}setKey(e,t){return this.augment({[e]:t})}catchall(e){return new Y({...this._def,catchall:e})}pick(e){const t={};return n.objectKeys(e).forEach((r=>{e[r]&&this.shape[r]&&(t[r]=this.shape[r])})),new Y({...this._def,shape:()=>t})}omit(e){const t={};return n.objectKeys(this.shape).forEach((r=>{e[r]||(t[r]=this.shape[r])})),new Y({...this._def,shape:()=>t})}deepPartial(){return K(this)}partial(e){const t={};return n.objectKeys(this.shape).forEach((r=>{const n=this.shape[r];e&&!e[r]?t[r]=n:t[r]=n.optional()})),new Y({...this._def,shape:()=>t})}required(e){const t={};return n.objectKeys(this.shape).forEach((r=>{if(e&&!e[r])t[r]=this.shape[r];else{let e=this.shape[r];for(;e instanceof fe;)e=e._def.innerType;t[r]=e}})),new Y({...this._def,shape:()=>t})}keyof(){return ce(n.objectKeys(this.shape))}}Y.create=(e,t)=>new Y({shape:()=>e,unknownKeys:"strip",catchall:Z.create(),typeName:Ae.ZodObject,...C(t)}),Y.strictCreate=(e,t)=>new Y({shape:()=>e,unknownKeys:"strict",catchall:Z.create(),typeName:Ae.ZodObject,...C(t)}),Y.lazycreate=(e,t)=>new Y({shape:e,unknownKeys:"strip",catchall:Z.create(),typeName:Ae.ZodObject,...C(t)});class W extends E{_parse(e){const{ctx:t}=this._processInputParams(e),r=this._def.options;if(t.common.async)return Promise.all(r.map((async e=>{const r={...t,common:{...t.common,issues:[]},parent:null};return{result:await e._parseAsync({data:t.data,path:t.path,parent:r}),ctx:r}}))).then((function(e){for(const t of e)if("valid"===t.result.status)return t.result;for(const r of e)if("dirty"===r.result.status)return t.common.issues.push(...r.ctx.common.issues),r.result;const r=e.map((e=>new l(e.ctx.common.issues)));return h(t,{code:a.invalid_union,unionErrors:r}),m}));{let e;const n=[];for(const s of r){const r={...t,common:{...t.common,issues:[]},parent:null},i=s._parseSync({data:t.data,path:t.path,parent:r});if("valid"===i.status)return i;"dirty"!==i.status||e||(e={result:i,ctx:r}),r.common.issues.length&&n.push(r.common.issues)}if(e)return t.common.issues.push(...e.ctx.common.issues),e.result;const s=n.map((e=>new l(e)));return h(t,{code:a.invalid_union,unionErrors:s}),m}}get options(){return this._def.options}}W.create=(e,t)=>new W({options:e,typeName:Ae.ZodUnion,...C(t)});const X=e=>e instanceof ae?X(e.schema):e instanceof he?X(e.innerType()):e instanceof le?[e.value]:e instanceof ue?e.options:e instanceof de?Object.keys(e.enum):e instanceof ge?X(e._def.innerType):e instanceof H?[void 0]:e instanceof z?[null]:null;class Q extends E{_parse(e){const{ctx:t}=this._processInputParams(e);if(t.parsedType!==i.object)return h(t,{code:a.invalid_type,expected:i.object,received:t.parsedType}),m;const r=this.discriminator,n=t.data[r],s=this.optionsMap.get(n);return s?t.common.async?s._parseAsync({data:t.data,path:t.path,parent:t}):s._parseSync({data:t.data,path:t.path,parent:t}):(h(t,{code:a.invalid_union_discriminator,options:Array.from(this.optionsMap.keys()),path:[r]}),m)}get discriminator(){return this._def.discriminator}get options(){return this._def.options}get optionsMap(){return this._def.optionsMap}static create(e,t,r){const n=new Map;for(const r of t){const t=X(r.shape[e]);if(!t)throw new Error(`A discriminator value for key \`${e}\` could not be extracted from all schema options`);for(const s of t){if(n.has(s))throw new Error(`Discriminator property ${String(e)} has duplicate value ${String(s)}`);n.set(s,r)}}return new Q({typeName:Ae.ZodDiscriminatedUnion,discriminator:e,options:t,optionsMap:n,...C(r)})}}function ee(e,t){const r=o(e),s=o(t);if(e===t)return{valid:!0,data:e};if(r===i.object&&s===i.object){const r=n.objectKeys(t),s=n.objectKeys(e).filter((e=>-1!==r.indexOf(e))),i={...e,...t};for(const r of s){const n=ee(e[r],t[r]);if(!n.valid)return{valid:!1};i[r]=n.data}return{valid:!0,data:i}}if(r===i.array&&s===i.array){if(e.length!==t.length)return{valid:!1};const r=[];for(let n=0;n<e.length;n++){const s=ee(e[n],t[n]);if(!s.valid)return{valid:!1};r.push(s.data)}return{valid:!0,data:r}}return r===i.date&&s===i.date&&+e==+t?{valid:!0,data:e}:{valid:!1}}class te extends E{_parse(e){const{status:t,ctx:r}=this._processInputParams(e),n=(e,n)=>{if(v(e)||v(n))return m;const s=ee(e.value,n.value);return s.valid?((b(e)||b(n))&&t.dirty(),{status:t.value,value:s.data}):(h(r,{code:a.invalid_intersection_types}),m)};return r.common.async?Promise.all([this._def.left._parseAsync({data:r.data,path:r.path,parent:r}),this._def.right._parseAsync({data:r.data,path:r.path,parent:r})]).then((([e,t])=>n(e,t))):n(this._def.left._parseSync({data:r.data,path:r.path,parent:r}),this._def.right._parseSync({data:r.data,path:r.path,parent:r}))}}te.create=(e,t,r)=>new te({left:e,right:t,typeName:Ae.ZodIntersection,...C(r)});class re extends E{_parse(e){const{status:t,ctx:r}=this._processInputParams(e);if(r.parsedType!==i.array)return h(r,{code:a.invalid_type,expected:i.array,received:r.parsedType}),m;if(r.data.length<this._def.items.length)return h(r,{code:a.too_small,minimum:this._def.items.length,inclusive:!0,exact:!1,type:"array"}),m;!this._def.rest&&r.data.length>this._def.items.length&&(h(r,{code:a.too_big,maximum:this._def.items.length,inclusive:!0,exact:!1,type:"array"}),t.dirty());const n=[...r.data].map(((e,t)=>{const n=this._def.items[t]||this._def.rest;return n?n._parse(new S(r,e,r.path,t)):null})).filter((e=>!!e));return r.common.async?Promise.all(n).then((e=>f.mergeArray(t,e))):f.mergeArray(t,n)}get items(){return this._def.items}rest(e){return new re({...this._def,rest:e})}}re.create=(e,t)=>{if(!Array.isArray(e))throw new Error("You must pass an array of schemas to z.tuple([ ... ])");return new re({items:e,typeName:Ae.ZodTuple,rest:null,...C(t)})};class ne extends E{get keySchema(){return this._def.keyType}get valueSchema(){return this._def.valueType}_parse(e){const{status:t,ctx:r}=this._processInputParams(e);if(r.parsedType!==i.object)return h(r,{code:a.invalid_type,expected:i.object,received:r.parsedType}),m;const n=[],s=this._def.keyType,o=this._def.valueType;for(const e in r.data)n.push({key:s._parse(new S(r,e,r.path,e)),value:o._parse(new S(r,r.data[e],r.path,e))});return r.common.async?f.mergeObjectAsync(t,n):f.mergeObjectSync(t,n)}get element(){return this._def.valueType}static create(e,t,r){return new ne(t instanceof E?{keyType:e,valueType:t,typeName:Ae.ZodRecord,...C(r)}:{keyType:R.create(),valueType:e,typeName:Ae.ZodRecord,...C(t)})}}class se extends E{_parse(e){const{status:t,ctx:r}=this._processInputParams(e);if(r.parsedType!==i.map)return h(r,{code:a.invalid_type,expected:i.map,received:r.parsedType}),m;const n=this._def.keyType,s=this._def.valueType,o=[...r.data.entries()].map((([e,t],i)=>({key:n._parse(new S(r,e,r.path,[i,"key"])),value:s._parse(new S(r,t,r.path,[i,"value"]))})));if(r.common.async){const e=new Map;return Promise.resolve().then((async()=>{for(const r of o){const n=await r.key,s=await r.value;if("aborted"===n.status||"aborted"===s.status)return m;"dirty"!==n.status&&"dirty"!==s.status||t.dirty(),e.set(n.value,s.value)}return{status:t.value,value:e}}))}{const e=new Map;for(const r of o){const n=r.key,s=r.value;if("aborted"===n.status||"aborted"===s.status)return m;"dirty"!==n.status&&"dirty"!==s.status||t.dirty(),e.set(n.value,s.value)}return{status:t.value,value:e}}}}se.create=(e,t,r)=>new se({valueType:t,keyType:e,typeName:Ae.ZodMap,...C(r)});class ie extends E{_parse(e){const{status:t,ctx:r}=this._processInputParams(e);if(r.parsedType!==i.set)return h(r,{code:a.invalid_type,expected:i.set,received:r.parsedType}),m;const n=this._def;null!==n.minSize&&r.data.size<n.minSize.value&&(h(r,{code:a.too_small,minimum:n.minSize.value,type:"set",inclusive:!0,exact:!1,message:n.minSize.message}),t.dirty()),null!==n.maxSize&&r.data.size>n.maxSize.value&&(h(r,{code:a.too_big,maximum:n.maxSize.value,type:"set",inclusive:!0,exact:!1,message:n.maxSize.message}),t.dirty());const s=this._def.valueType;function o(e){const r=new Set;for(const n of e){if("aborted"===n.status)return m;"dirty"===n.status&&t.dirty(),r.add(n.value)}return{status:t.value,value:r}}const l=[...r.data.values()].map(((e,t)=>s._parse(new S(r,e,r.path,t))));return r.common.async?Promise.all(l).then((e=>o(e))):o(l)}min(e,t){return new ie({...this._def,minSize:{value:e,message:k.toString(t)}})}max(e,t){return new ie({...this._def,maxSize:{value:e,message:k.toString(t)}})}size(e,t){return this.min(e,t).max(e,t)}nonempty(e){return this.min(1,e)}}ie.create=(e,t)=>new ie({valueType:e,minSize:null,maxSize:null,typeName:Ae.ZodSet,...C(t)});class oe extends E{constructor(){super(...arguments),this.validate=this.implement}_parse(e){const{ctx:t}=this._processInputParams(e);if(t.parsedType!==i.function)return h(t,{code:a.invalid_type,expected:i.function,received:t.parsedType}),m;function r(e,r){return p({data:e,path:t.path,errorMaps:[t.common.contextualErrorMap,t.schemaErrorMap,d(),c].filter((e=>!!e)),issueData:{code:a.invalid_arguments,argumentsError:r}})}function n(e,r){return p({data:e,path:t.path,errorMaps:[t.common.contextualErrorMap,t.schemaErrorMap,d(),c].filter((e=>!!e)),issueData:{code:a.invalid_return_type,returnTypeError:r}})}const s={errorMap:t.common.contextualErrorMap},o=t.data;return this._def.returns instanceof pe?y((async(...e)=>{const t=new l([]),i=await this._def.args.parseAsync(e,s).catch((n=>{throw t.addIssue(r(e,n)),t})),a=await o(...i);return await this._def.returns._def.type.parseAsync(a,s).catch((e=>{throw t.addIssue(n(a,e)),t}))})):y(((...e)=>{const t=this._def.args.safeParse(e,s);if(!t.success)throw new l([r(e,t.error)]);const i=o(...t.data),a=this._def.returns.safeParse(i,s);if(!a.success)throw new l([n(i,a.error)]);return a.data}))}parameters(){return this._def.args}returnType(){return this._def.returns}args(...e){return new oe({...this._def,args:re.create(e).rest(U.create())})}returns(e){return new oe({...this._def,returns:e})}implement(e){return this.parse(e)}strictImplement(e){return this.parse(e)}static create(e,t,r){return new oe({args:e||re.create([]).rest(U.create()),returns:t||U.create(),typeName:Ae.ZodFunction,...C(r)})}}class ae extends E{get schema(){return this._def.getter()}_parse(e){const{ctx:t}=this._processInputParams(e);return this._def.getter()._parse({data:t.data,path:t.path,parent:t})}}ae.create=(e,t)=>new ae({getter:e,typeName:Ae.ZodLazy,...C(t)});class le extends E{_parse(e){if(e.data!==this._def.value){const t=this._getOrReturnCtx(e);return h(t,{received:t.data,code:a.invalid_literal,expected:this._def.value}),m}return{status:"valid",value:e.data}}get value(){return this._def.value}}function ce(e,t){return new ue({values:e,typeName:Ae.ZodEnum,...C(t)})}le.create=(e,t)=>new le({value:e,typeName:Ae.ZodLiteral,...C(t)});class ue extends E{_parse(e){if("string"!=typeof e.data){const t=this._getOrReturnCtx(e),r=this._def.values;return h(t,{expected:n.joinValues(r),received:t.parsedType,code:a.invalid_type}),m}if(-1===this._def.values.indexOf(e.data)){const t=this._getOrReturnCtx(e),r=this._def.values;return h(t,{received:t.data,code:a.invalid_enum_value,options:r}),m}return y(e.data)}get options(){return this._def.values}get enum(){const e={};for(const t of this._def.values)e[t]=t;return e}get Values(){const e={};for(const t of this._def.values)e[t]=t;return e}get Enum(){const e={};for(const t of this._def.values)e[t]=t;return e}extract(e){return ue.create(e)}exclude(e){return ue.create(this.options.filter((t=>!e.includes(t))))}}ue.create=ce;class de extends E{_parse(e){const t=n.getValidEnumValues(this._def.values),r=this._getOrReturnCtx(e);if(r.parsedType!==i.string&&r.parsedType!==i.number){const e=n.objectValues(t);return h(r,{expected:n.joinValues(e),received:r.parsedType,code:a.invalid_type}),m}if(-1===t.indexOf(e.data)){const e=n.objectValues(t);return h(r,{received:r.data,code:a.invalid_enum_value,options:e}),m}return y(e.data)}get enum(){return this._def.values}}de.create=(e,t)=>new de({values:e,typeName:Ae.ZodNativeEnum,...C(t)});class pe extends E{unwrap(){return this._def.type}_parse(e){const{ctx:t}=this._processInputParams(e);if(t.parsedType!==i.promise&&!1===t.common.async)return h(t,{code:a.invalid_type,expected:i.promise,received:t.parsedType}),m;const r=t.parsedType===i.promise?t.data:Promise.resolve(t.data);return y(r.then((e=>this._def.type.parseAsync(e,{path:t.path,errorMap:t.common.contextualErrorMap}))))}}pe.create=(e,t)=>new pe({type:e,typeName:Ae.ZodPromise,...C(t)});class he extends E{innerType(){return this._def.schema}sourceType(){return this._def.schema._def.typeName===Ae.ZodEffects?this._def.schema.sourceType():this._def.schema}_parse(e){const{status:t,ctx:r}=this._processInputParams(e),s=this._def.effect||null;if("preprocess"===s.type){const e=s.transform(r.data);return r.common.async?Promise.resolve(e).then((e=>this._def.schema._parseAsync({data:e,path:r.path,parent:r}))):this._def.schema._parseSync({data:e,path:r.path,parent:r})}const i={addIssue:e=>{h(r,e),e.fatal?t.abort():t.dirty()},get path(){return r.path}};if(i.addIssue=i.addIssue.bind(i),"refinement"===s.type){const e=e=>{const t=s.refinement(e,i);if(r.common.async)return Promise.resolve(t);if(t instanceof Promise)throw new Error("Async refinement encountered during synchronous parse operation. Use .parseAsync instead.");return e};if(!1===r.common.async){const n=this._def.schema._parseSync({data:r.data,path:r.path,parent:r});return"aborted"===n.status?m:("dirty"===n.status&&t.dirty(),e(n.value),{status:t.value,value:n.value})}return this._def.schema._parseAsync({data:r.data,path:r.path,parent:r}).then((r=>"aborted"===r.status?m:("dirty"===r.status&&t.dirty(),e(r.value).then((()=>({status:t.value,value:r.value}))))))}if("transform"===s.type){if(!1===r.common.async){const e=this._def.schema._parseSync({data:r.data,path:r.path,parent:r});if(!w(e))return e;const n=s.transform(e.value,i);if(n instanceof Promise)throw new Error("Asynchronous transform encountered during synchronous parse operation. Use .parseAsync instead.");return{status:t.value,value:n}}return this._def.schema._parseAsync({data:r.data,path:r.path,parent:r}).then((e=>w(e)?Promise.resolve(s.transform(e.value,i)).then((e=>({status:t.value,value:e}))):e))}n.assertNever(s)}}he.create=(e,t,r)=>new he({schema:e,typeName:Ae.ZodEffects,effect:t,...C(r)}),he.createWithPreprocess=(e,t,r)=>new he({schema:t,effect:{type:"preprocess",transform:e},typeName:Ae.ZodEffects,...C(r)});class fe extends E{_parse(e){return this._getType(e)===i.undefined?y(void 0):this._def.innerType._parse(e)}unwrap(){return this._def.innerType}}fe.create=(e,t)=>new fe({innerType:e,typeName:Ae.ZodOptional,...C(t)});class me extends E{_parse(e){return this._getType(e)===i.null?y(null):this._def.innerType._parse(e)}unwrap(){return this._def.innerType}}me.create=(e,t)=>new me({innerType:e,typeName:Ae.ZodNullable,...C(t)});class ge extends E{_parse(e){const{ctx:t}=this._processInputParams(e);let r=t.data;return t.parsedType===i.undefined&&(r=this._def.defaultValue()),this._def.innerType._parse({data:r,path:t.path,parent:t})}removeDefault(){return this._def.innerType}}ge.create=(e,t)=>new ge({innerType:e,typeName:Ae.ZodDefault,defaultValue:"function"==typeof t.default?t.default:()=>t.default,...C(t)});class ye extends E{_parse(e){const{ctx:t}=this._processInputParams(e),r={...t,common:{...t.common,issues:[]}},n=this._def.innerType._parse({data:r.data,path:r.path,parent:{...r}});return x(n)?n.then((e=>({status:"valid",value:"valid"===e.status?e.value:this._def.catchValue({get error(){return new l(r.common.issues)},input:r.data})}))):{status:"valid",value:"valid"===n.status?n.value:this._def.catchValue({get error(){return new l(r.common.issues)},input:r.data})}}removeCatch(){return this._def.innerType}}ye.create=(e,t)=>new ye({innerType:e,typeName:Ae.ZodCatch,catchValue:"function"==typeof t.catch?t.catch:()=>t.catch,...C(t)});class ve extends E{_parse(e){if(this._getType(e)!==i.nan){const t=this._getOrReturnCtx(e);return h(t,{code:a.invalid_type,expected:i.nan,received:t.parsedType}),m}return{status:"valid",value:e.data}}}ve.create=e=>new ve({typeName:Ae.ZodNaN,...C(e)});const be=Symbol("zod_brand");class we extends E{_parse(e){const{ctx:t}=this._processInputParams(e),r=t.data;return this._def.type._parse({data:r,path:t.path,parent:t})}unwrap(){return this._def.type}}class xe extends E{_parse(e){const{status:t,ctx:r}=this._processInputParams(e);if(r.common.async)return(async()=>{const e=await this._def.in._parseAsync({data:r.data,path:r.path,parent:r});return"aborted"===e.status?m:"dirty"===e.status?(t.dirty(),g(e.value)):this._def.out._parseAsync({data:e.value,path:r.path,parent:r})})();{const e=this._def.in._parseSync({data:r.data,path:r.path,parent:r});return"aborted"===e.status?m:"dirty"===e.status?(t.dirty(),{status:"dirty",value:e.value}):this._def.out._parseSync({data:e.value,path:r.path,parent:r})}}static create(e,t){return new xe({in:e,out:t,typeName:Ae.ZodPipeline})}}const ke=(e,t={},r)=>e?V.create().superRefine(((n,s)=>{var i,o;if(!e(n)){const e="function"==typeof t?t(n):"string"==typeof t?{message:t}:t,a=null===(o=null!==(i=e.fatal)&&void 0!==i?i:r)||void 0===o||o,l="string"==typeof e?{message:e}:e;s.addIssue({code:"custom",...l,fatal:a})}})):V.create(),Se={object:Y.lazycreate};var Ae;!function(e){e.ZodString="ZodString",e.ZodNumber="ZodNumber",e.ZodNaN="ZodNaN",e.ZodBigInt="ZodBigInt",e.ZodBoolean="ZodBoolean",e.ZodDate="ZodDate",e.ZodSymbol="ZodSymbol",e.ZodUndefined="ZodUndefined",e.ZodNull="ZodNull",e.ZodAny="ZodAny",e.ZodUnknown="ZodUnknown",e.ZodNever="ZodNever",e.ZodVoid="ZodVoid",e.ZodArray="ZodArray",e.ZodObject="ZodObject",e.ZodUnion="ZodUnion",e.ZodDiscriminatedUnion="ZodDiscriminatedUnion",e.ZodIntersection="ZodIntersection",e.ZodTuple="ZodTuple",e.ZodRecord="ZodRecord",e.ZodMap="ZodMap",e.ZodSet="ZodSet",e.ZodFunction="ZodFunction",e.ZodLazy="ZodLazy",e.ZodLiteral="ZodLiteral",e.ZodEnum="ZodEnum",e.ZodEffects="ZodEffects",e.ZodNativeEnum="ZodNativeEnum",e.ZodOptional="ZodOptional",e.ZodNullable="ZodNullable",e.ZodDefault="ZodDefault",e.ZodCatch="ZodCatch",e.ZodPromise="ZodPromise",e.ZodBranded="ZodBranded",e.ZodPipeline="ZodPipeline"}(Ae||(Ae={}));const Ce=R.create,Ee=B.create,Te=ve.create,Ne=P.create,De=F.create,Me=$.create,_e=j.create,Oe=H.create,qe=z.create,Le=V.create,Re=U.create,Ie=Z.create,Be=G.create,Pe=J.create,Fe=Y.create,$e=Y.strictCreate,je=W.create,He=Q.create,ze=te.create,Ve=re.create,Ue=ne.create,Ze=se.create,Ge=ie.create,Je=oe.create,Ke=ae.create,Ye=le.create,We=ue.create,Xe=de.create,Qe=pe.create,et=he.create,tt=fe.create,rt=me.create,nt=he.createWithPreprocess,st=xe.create,it={string:e=>R.create({...e,coerce:!0}),number:e=>B.create({...e,coerce:!0}),boolean:e=>F.create({...e,coerce:!0}),bigint:e=>P.create({...e,coerce:!0}),date:e=>$.create({...e,coerce:!0})},ot=m;var at=Object.freeze({__proto__:null,defaultErrorMap:c,setErrorMap:function(e){u=e},getErrorMap:d,makeIssue:p,EMPTY_PATH:[],addIssueToContext:h,ParseStatus:f,INVALID:m,DIRTY:g,OK:y,isAborted:v,isDirty:b,isValid:w,isAsync:x,get util(){return n},get objectUtil(){return s},ZodParsedType:i,getParsedType:o,ZodType:E,ZodString:R,ZodNumber:B,ZodBigInt:P,ZodBoolean:F,ZodDate:$,ZodSymbol:j,ZodUndefined:H,ZodNull:z,ZodAny:V,ZodUnknown:U,ZodNever:Z,ZodVoid:G,ZodArray:J,ZodObject:Y,ZodUnion:W,ZodDiscriminatedUnion:Q,ZodIntersection:te,ZodTuple:re,ZodRecord:ne,ZodMap:se,ZodSet:ie,ZodFunction:oe,ZodLazy:ae,ZodLiteral:le,ZodEnum:ue,ZodNativeEnum:de,ZodPromise:pe,ZodEffects:he,ZodTransformer:he,ZodOptional:fe,ZodNullable:me,ZodDefault:ge,ZodCatch:ye,ZodNaN:ve,BRAND:be,ZodBranded:we,ZodPipeline:xe,custom:ke,Schema:E,ZodSchema:E,late:Se,get ZodFirstPartyTypeKind(){return Ae},coerce:it,any:Le,array:Pe,bigint:Ne,boolean:De,date:Me,discriminatedUnion:He,effect:et,enum:We,function:Je,instanceof:(e,t={message:`Input not instance of ${e.name}`})=>ke((t=>t instanceof e),t),intersection:ze,lazy:Ke,literal:Ye,map:Ze,nan:Te,nativeEnum:Xe,never:Ie,null:qe,nullable:rt,number:Ee,object:Fe,oboolean:()=>De().optional(),onumber:()=>Ee().optional(),optional:tt,ostring:()=>Ce().optional(),pipeline:st,preprocess:nt,promise:Qe,record:Ue,set:Ge,strictObject:$e,string:Ce,symbol:_e,transformer:et,tuple:Ve,undefined:Oe,union:je,unknown:Re,void:Be,NEVER:ot,ZodIssueCode:a,quotelessJson:e=>JSON.stringify(e,null,2).replace(/"([^"]+)":/g,"$1:"),ZodError:l})}}]);
//# sourceMappingURL=b6873211.js.map
