# Supplementary material for: Virtual Education in Urogynecology: Enhancing Understanding and Management of Pelvic Fistulas
Source: MedEdPORTAL. 2024 Jun 4;20:11407. doi: 10.15766/mep_2374-8265.11407 (PMC11219081; doi:10.15766/mep_2374-8265.11407)
Supplement: Supplementary file 1 — Mrs. Smith - Rectovaginal Fistula folderMrs. Lopez - Vesicovaginal or Ureterovaginal Fistula folderGuide for Virtual Patient Cases.docxFeedback Survey.docx [file mep_2374-8265.11407-s001.zip › A. Mrs. Smith - Rectovaginal Fistula/content/lib/mondrian/cdf9a293.js]

"use strict";(self.webpackChunk_articulate_mondrian_bundles=self.webpackChunk_articulate_mondrian_bundles||[]).push([[587],{587:(e,n,a)=>{a.d(n,{I:()=>u,q:()=>s});const s="4.2.0",u="4"}}]);
//# sourceMappingURL=cdf9a293.js.map
