# Supplementary material for: Virtual Education in Urogynecology: Enhancing Understanding and Management of Pelvic Fistulas
Source: MedEdPORTAL. 2024 Jun 4;20:11407. doi: 10.15766/mep_2374-8265.11407 (PMC11219081; doi:10.15766/mep_2374-8265.11407)
Supplement: Supplementary file 1 — Mrs. Smith - Rectovaginal Fistula folderMrs. Lopez - Vesicovaginal or Ureterovaginal Fistula folderGuide for Virtual Patient Cases.docxFeedback Survey.docx [file mep_2374-8265.11407-s001.zip › A. Mrs. Smith - Rectovaginal Fistula/content/lib/rise/b34f87b0.js]

!function(){var e,n,t,r,o,u,i,a={37861:function(e,n,t){Promise.all([t.e("vendors-node_modules_articulate_ducks_index_js-node_modules_articulate_funky_lib_assemble_js--ab9780"),t.e("learn_main_js-node_modules_chart_js_node_modules_moment_locale_sync_recursive_en-node_modules-920418")]).then(t.bind(t,72617))},89542:function(e){"use strict";e.exports=__loadRemoteEntry("mondrian").then((()=>{const e=window.mondrian;return{get:n=>e.get(n),init:n=>{try{return e.init(n)}catch(e){console.log("remote container already initialized",name)}}}}))},8300:function(e){"use strict";e.exports=playerjs}},c={};function f(e){var n=c[e];if(void 0!==n)return n.exports;var t=c[e]={id:e,loaded:!1,exports:{}};return a[e].call(t.exports,t,t.exports,f),t.loaded=!0,t.exports}f.m=a,f.c=c,f.amdO={},f.n=function(e){var n=e&&e.__esModule?function(){return e.default}:function(){return e};return f.d(n,{a:n}),n},n=Object.getPrototypeOf?function(e){return Object.getPrototypeOf(e)}:function(e){return e.__proto__},f.t=function(t,r){if(1&r&&(t=this(t)),8&r)return t;if("object"==typeof t&&t){if(4&r&&t.__esModule)return t;if(16&r&&"function"==typeof t.then)return t}var o=Object.create(null);f.r(o);var u={};e=e||[null,n({}),n([]),n(n)];for(var i=2&r&&t;"object"==typeof i&&!~e.indexOf(i);i=n(i))Object.getOwnPropertyNames(i).forEach((function(e){u[e]=function(){return t[e]}}));return u.default=function(){return t},f.d(o,u),o},f.d=function(e,n){for(var t in n)f.o(n,t)&&!f.o(e,t)&&Object.defineProperty(e,t,{enumerable:!0,get:n[t]})},f.f={},f.e=function(e){return Promise.all(Object.keys(f.f).reduce((function(n,t){return f.f[t](e,n),n}),[]))},f.u=function(e){return{"vendors-node_modules_articulate_ducks_index_js-node_modules_articulate_funky_lib_assemble_js--ab9780":"dd1e36fb","learn_main_js-node_modules_chart_js_node_modules_moment_locale_sync_recursive_en-node_modules-920418":"476ab123","node_modules_react_index_js-_ab5b0":"20be7de8","node_modules_react_index_js-_ab5b1":"eb9bd09f","webpack_container_remote_mondrian_learn-react":"606a4923"}[e]+".js"},f.miniCssF=function(e){return{"vendors-node_modules_articulate_ducks_index_js-node_modules_articulate_funky_lib_assemble_js--ab9780":"11732e6a","learn_main_js-node_modules_chart_js_node_modules_moment_locale_sync_recursive_en-node_modules-920418":"4a33c31c"}[e]+".css"},f.g=function(){if("object"==typeof globalThis)return globalThis;try{return this||new Function("return this")()}catch(e){if("object"==typeof window)return window}}(),f.o=function(e,n){return Object.prototype.hasOwnProperty.call(e,n)},t={},f.l=function(e,n,r,o){if(t[e])t[e].push(n);else{var u,i;if(void 0!==r)for(var a=document.getElementsByTagName("script"),c=0;c<a.length;c++){var s=a[c];if(s.getAttribute("src")==e){u=s;break}}u||(i=!0,(u=document.createElement("script")).charset="utf-8",u.timeout=120,f.nc&&u.setAttribute("nonce",f.nc),u.src=e),t[e]=[n];var l=function(n,r){u.onerror=u.onload=null,clearTimeout(d);var o=t[e];if(delete t[e],u.parentNode&&u.parentNode.removeChild(u),o&&o.forEach((function(e){return e(r)})),n)return n(r)},d=setTimeout(l.bind(null,void 0,{type:"timeout",target:u}),12e4);u.onerror=l.bind(null,u.onerror),u.onload=l.bind(null,u.onload),i&&document.head.appendChild(u)}},f.r=function(e){"undefined"!=typeof Symbol&&Symbol.toStringTag&&Object.defineProperty(e,Symbol.toStringTag,{value:"Module"}),Object.defineProperty(e,"__esModule",{value:!0})},f.nmd=function(e){return e.paths=[],e.children||(e.children=[]),e},r={"webpack_container_remote_mondrian_learn-react":[65691]},o={65691:["default","./learn-react",89542]},f.f.remotes=function(e,n){f.o(r,e)&&r[e].forEach((function(e){var t=f.R;t||(t=[]);var r=o[e];if(!(t.indexOf(r)>=0)){if(t.push(r),r.p)return n.push(r.p);var u=function(n){n||(n=new Error("Container missing")),"string"==typeof n.message&&(n.message+='\nwhile loading "'+r[1]+'" from '+r[2]),a[e]=function(){throw n},r.p=0},i=function(e,t,o,i,a,c){try{var f=e(t,o);if(!f||!f.then)return a(f,i,c);var s=f.then((function(e){return a(e,i)}),u);if(!c)return s;n.push(r.p=s)}catch(e){u(e)}},c=function(e,n,o){return i(n.get,r[1],t,0,s,o)},s=function(n){r.p=1,a[e]=function(e){e.exports=n()}};i(f,r[2],0,0,(function(e,n,t){return e?i(f.I,r[0],0,e,c,t):u()}),1)}}))},function(){f.S={};var e={},n={};f.I=function(t,r){r||(r=[]);var o=n[t];if(o||(o=n[t]={}),!(r.indexOf(o)>=0)){if(r.push(o),e[t])return e[t];f.o(f.S,t)||(f.S[t]={});var u=f.S[t],i=void 0,a=[];if("default"===t)!function(e,n,t,r){var o=u[e]=u[e]||{},a=o[n];(!a||!a.loaded&&(!r!=!a.eager?r:i>a.from))&&(o[n]={get:t,from:i,eager:!!r})}("react","16.14.0",(function(){return f.e("node_modules_react_index_js-_ab5b0").then((function(){return function(){return f(67294)}}))})),function(e){var n=function(e){var n;n="Initialization of sharing external failed: "+e,"undefined"!=typeof console&&console.warn&&console.warn(n)};try{var o=f(e);if(!o)return;var u=function(e){return e&&e.init&&e.init(f.S[t],r)};if(o.then)return a.push(o.then(u,n));var i=u(o);if(i&&i.then)a.push(i.catch(n))}catch(e){n(e)}}(89542);return a.length?e[t]=Promise.all(a).then((function(){return e[t]=1})):e[t]=1}}}(),function(){var e;f.g.importScripts&&(e=f.g.location+"");var n=f.g.document;if(!e&&n&&(n.currentScript&&(e=n.currentScript.src),!e)){var t=n.getElementsByTagName("script");t.length&&(e=t[t.length-1].src)}if(!e)throw new Error("Automatic publicPath is not supported in this browser");e=e.replace(/#.*$/,"").replace(/\?.*$/,"").replace(/\/[^\/]+$/,"/"),f.p=e}(),function(){var e=function(e){var n=function(e){return e.split(".").map((function(e){return+e==e?+e:e}))},t=/^([^-+]+)?(?:-([^+]+))?(?:\+(.+))?$/.exec(e),r=t[1]?n(t[1]):[];return t[2]&&(r.length++,r.push.apply(r,n(t[2]))),t[3]&&(r.push([]),r.push.apply(r,n(t[3]))),r},n=function(n,t){n=e(n),t=e(t);for(var r=0;;){if(r>=n.length)return r<t.length&&"u"!=(typeof t[r])[0];var o=n[r],u=(typeof o)[0];if(r>=t.length)return"u"==u;var i=t[r],a=(typeof i)[0];if(u!=a)return"o"==u&&"n"==a||"s"==a||"u"==u;if("o"!=u&&"u"!=u&&o!=i)return o<i;r++}},t=function(e){var n=e[0],r="";if(1===e.length)return"*";if(n+.5){r+=0==n?">=":-1==n?"<":1==n?"^":2==n?"~":n>0?"=":"!=";for(var o=1,u=1;u<e.length;u++)o--,r+="u"==(typeof(a=e[u]))[0]?"-":(o>0?".":"")+(o=2,a);return r}var i=[];for(u=1;u<e.length;u++){var a=e[u];i.push(0===a?"not("+c()+")":1===a?"("+c()+" || "+c()+")":2===a?i.pop()+" "+i.pop():t(a))}return c();function c(){return i.pop().replace(/^\((.+)\)$/,"$1")}},r=function(n,t){if(0 in n){t=e(t);var o=n[0],u=o<0;u&&(o=-o-1);for(var i=0,a=1,c=!0;;a++,i++){var f,s,l=a<n.length?(typeof n[a])[0]:"";if(i>=t.length||"o"==(s=(typeof(f=t[i]))[0]))return!c||("u"==l?a>o&&!u:""==l!=u);if("u"==s){if(!c||"u"!=l)return!1}else if(c)if(l==s)if(a<=o){if(f!=n[a])return!1}else{if(u?f>n[a]:f<n[a])return!1;f!=n[a]&&(c=!1)}else if("s"!=l&&"n"!=l){if(u||a<=o)return!1;c=!1,a--}else{if(a<=o||s<l!=u)return!1;c=!1}else"s"!=l&&"n"!=l&&(c=!1,a--)}}var d=[],_=d.pop.bind(d);for(i=1;i<n.length;i++){var m=n[i];d.push(1==m?_()|_():2==m?_()&_():m?r(m,t):!_())}return!!_()},o=function(e,t){var r=e[t];return Object.keys(r).reduce((function(e,t){return!e||!r[e].loaded&&n(e,t)?t:e}),0)},u=function(e,n,r,o){return"Unsatisfied version "+r+" from "+(r&&e[n][r].from)+" of shared singleton module "+n+" (required "+t(o)+")"},i=function(e,n,t,i){var c=o(e,t);return r(i,c)||"undefined"!=typeof console&&console.warn&&console.warn(u(e,t,c,i)),a(e[t][c])},a=function(e){return e.loaded=1,e.get()},c=function(e){return function(n,t,r,o){var u=f.I(n);return u&&u.then?u.then(e.bind(e,n,f.S[n],t,r,o)):e(n,f.S[n],t,r,o)}},s=c((function(e,n,t,r,o){return n&&f.o(n,t)?i(n,0,t,r):o()})),l={},d={30624:function(){return s("default","react",[1,16,14,0],(function(){return f.e("node_modules_react_index_js-_ab5b1").then((function(){return function(){return f(67294)}}))}))}},_={"learn_main_js-node_modules_chart_js_node_modules_moment_locale_sync_recursive_en-node_modules-920418":[30624]};f.f.consumes=function(e,n){f.o(_,e)&&_[e].forEach((function(e){if(f.o(l,e))return n.push(l[e]);var t=function(n){l[e]=0,f.m[e]=function(t){delete f.c[e],t.exports=n()}},r=function(n){delete l[e],f.m[e]=function(t){throw delete f.c[e],n}};try{var o=d[e]();o.then?n.push(l[e]=o.then(t).catch(r)):t(o)}catch(e){r(e)}}))}}(),u=function(e){return new Promise((function(n,t){var r=f.miniCssF(e),o=f.p+r;if(function(e,n){for(var t=document.getElementsByTagName("link"),r=0;r<t.length;r++){var o=(i=t[r]).getAttribute("data-href")||i.getAttribute("href");if("stylesheet"===i.rel&&(o===e||o===n))return i}var u=document.getElementsByTagName("style");for(r=0;r<u.length;r++){var i;if((o=(i=u[r]).getAttribute("data-href"))===e||o===n)return i}}(r,o))return n();!function(e,n,t,r){var o=document.createElement("link");o.rel="stylesheet",o.type="text/css",o.onerror=o.onload=function(u){if(o.onerror=o.onload=null,"load"===u.type)t();else{var i=u&&("load"===u.type?"missing":u.type),a=u&&u.target&&u.target.href||n,c=new Error("Loading CSS chunk "+e+" failed.\n("+a+")");c.code="CSS_CHUNK_LOAD_FAILED",c.type=i,c.request=a,o.parentNode.removeChild(o),r(c)}},o.href=n,document.head.appendChild(o)}(e,o,n,t)}))},i={learn:0},f.f.miniCss=function(e,n){i[e]?n.push(i[e]):0!==i[e]&&{"vendors-node_modules_articulate_ducks_index_js-node_modules_articulate_funky_lib_assemble_js--ab9780":1,"learn_main_js-node_modules_chart_js_node_modules_moment_locale_sync_recursive_en-node_modules-920418":1}[e]&&n.push(i[e]=u(e).then((function(){i[e]=0}),(function(n){throw delete i[e],n})))},function(){var e={learn:0};f.f.j=function(n,t){var r=f.o(e,n)?e[n]:void 0;if(0!==r)if(r)t.push(r[2]);else if("webpack_container_remote_mondrian_learn-react"!=n){var o=new Promise((function(t,o){r=e[n]=[t,o]}));t.push(r[2]=o);var u=f.p+f.u(n),i=new Error;f.l(u,(function(t){if(f.o(e,n)&&(0!==(r=e[n])&&(e[n]=void 0),r)){var o=t&&("load"===t.type?"missing":t.type),u=t&&t.target&&t.target.src;i.message="Loading chunk "+n+" failed.\n("+o+": "+u+")",i.name="ChunkLoadError",i.type=o,i.request=u,r[1](i)}}),"chunk-"+n,n)}else e[n]=0};var n=function(n,t){var r,o,u=t[0],i=t[1],a=t[2],c=0;if(u.some((function(n){return 0!==e[n]}))){for(r in i)f.o(i,r)&&(f.m[r]=i[r]);if(a)a(f)}for(n&&n(t);c<u.length;c++)o=u[c],f.o(e,o)&&e[o]&&e[o][0](),e[o]=0},t=self.wpRiseJsonp=self.wpRiseJsonp||[];t.forEach(n.bind(null,0)),t.push=n.bind(null,t.push.bind(t))}();f(37861)}();
