# Supplementary material for: Virtual Education in Urogynecology: Enhancing Understanding and Management of Pelvic Fistulas
Source: MedEdPORTAL. 2024 Jun 4;20:11407. doi: 10.15766/mep_2374-8265.11407 (PMC11219081; doi:10.15766/mep_2374-8265.11407)
Supplement: Supplementary file 1 — Mrs. Smith - Rectovaginal Fistula folderMrs. Lopez - Vesicovaginal or Ureterovaginal Fistula folderGuide for Virtual Patient Cases.docxFeedback Survey.docx [file mep_2374-8265.11407-s001.zip › A. Mrs. Smith - Rectovaginal Fistula/content/locales/und.js]

__resolveJsonp("course:und","eyJjb3Vyc2UiOnsiaWQiOiJ5SHNKbktTdFRtNTZDUmpwRl9vVWJqanZEVEdYVjBRQyIsIm9yaWdpbmFsSWQiOm51bGwsImF1dGhvciI6ImF1dGgwfGI0MTNkZmYwLWQ3NTUtMDEzMi05YTUwLTIyMDAwYjJhMjMyOCIsInNlbGVjdGVkQXV0aG9ySWQiOiJub25lIiwiY29sb3IiOiIjNTMyZTYwIiwibmF2aWdhdGlvbk1vZGUiOiJyZXN0cmljdGVkIiwidGl0bGUiOiJDYXNlIEEiLCJzaGFyZVBhc3N3b3JkIjoiZ3ludXJvIiwiZGVzY3JpcHRpb24iOiI8cD48c3BhbiBzdHlsZT1cImZvbnQtc2l6ZTogMThweDtcIj5UaGlzIGludGVyYWN0aXZlIGNhc2Ugc3R1ZHkgd2lsbCB0YWtlIHlvdSB0aHJvdWdoIGFuIG9mZmljZSB2aXNpdCB3aXRoIGEgbmV3IHBhdGllbnQgaW4gd2hpY2ggeW91IHdpbGwgbmVlZCB0byBmb3JtdWxhdGUgcXVlc3Rpb25zLyBtYWtlIG5vdGUgb2YgcGVydGluZW50IGluZm9ybWF0aW9uLCByZXZpZXcgYW5kIHJlY29yZCBmaW5kaW5ncywgYW5kIGZpbmFsbHkgbWFrZSBhbiBhc3Nlc3NtZW50IGFuZCBwbGFuIGZvciB0aGUgcGF0aWVudC48L3NwYW4+PC9wPjxwPjxzcGFuIHN0eWxlPVwiZm9udC1zaXplOiAxOHB4O1wiPjxicj48L3NwYW4+PC9wPjxwPjxzcGFuIHN0eWxlPVwiZm9udC1zaXplOiAxOHB4O1wiPjxlbT48c3Ryb25nPlRvIHByZXBhcmUsIHBsZWFzZSBoYXZlIGEgbm90ZWJvb2svcGllY2Ugb2YgcGFwZXIgYW5kIHBlbiBvciBhIFdvcmQgZG9jdW1lbnQgb3BlbiBzbyB5b3UgY2FuIGFjdGl2ZWx5IHdyaXRlIGRvd24vcmVjb3JkIHlvdXIgcXVlc3Rpb25zLCBpbmZvcm1hdGlvbiwgYW5kIGZpbmRpbmdzIGFsb25nIHRoZSB3YXkuPC9zdHJvbmc+PC9lbT48L3NwYW4+PC9wPjxwPjxzcGFuIHN0eWxlPVwiZm9udC1zaXplOiAxOHB4O1wiPjxicj48L3NwYW4+PC9wPjxwPjxzcGFuIHN0eWxlPVwiZm9udC1zaXplOiAxOHB4O1wiPllvdSB3aWxsIGFsc28gYmUgYXNrZWQgdG8gcmVmbGVjdCBvbiB5b3VyIGRlY2lzaW9ucyB0aHJvdWdob3V0IHRoZSBjYXNlLiBQbGVhc2UgYWxzbyByZWNvcmQgdGhlc2UgcmVmbGVjdGlvbnMgaW4geW91ciBub3Rlcywgc28gdGhhdCB5b3UgbWF5IGhhdmUgdGhlbSBhdmFpbGFibGUgZm9yIGNhc2UgZGVicmllZmluZyB3aXRoIGZhY3VsdHkgaW4gdGhlIGZ1dHVyZS48L3NwYW4+PC9wPjxwPjxzcGFuIHN0eWxlPVwiZm9udC1zaXplOiAxOHB4O1wiPjxicj48L3NwYW4+PC9wPjxwPjxzcGFuIHN0eWxlPVwiZm9udC1zaXplOiAxOHB4O1wiPlBsZWFzZSBhbHNvIG5vdGUgdGhhdCBhdCB2YXJpb3VzIHBvaW50cyB0aHJvdWdob3V0IHRoZSBtb2R1bGUgeW91IHdpbGwgYmUgcHJlc2VudGVkIHdpdGggJnF1b3Q7Q29udGludWUmcXVvdDsgYnV0dG9ucyB0aGF0IHNwYW4gdGhlIHBhZ2UuIFBsZWFzZSBvbmx5IGNsaWNrIG9uIHRoZXNlIGJ1dHRvbnMgYWZ0ZXIgeW91IGhhdmUgcmV2aWV3ZWQgdGhlIGluZm9ybWF0aW9uIGFib3ZlIGFuZCBjb21wbGV0ZWQgYXNzb2NpYXRlZCBhY3Rpdml0aWVzLiBUaGUgJnF1b3Q7Q29udGludWUmcXVvdDsgYnV0dG9uIGl0c2VsZiB3aWxsIG5vdCBhcHBlYXIgZm9yIHlvdSB0byBjbGljayBvbiBhbmQgcHJvY2VlZCB1bnRpbCB5b3UgaGF2ZSBjb21wbGV0ZWQgKHJldmlld2VkL2NsaWNrZWQgb24pIGFsbCBvZiB0aGUgcHJpb3IgaXRlbXMuIEFmdGVyIHlvdSBoYXZlIGNsaWNrZWQgdGhlICZxdW90O0NvbnRpbnVlJnF1b3Q7IGJ1dHRvbiBvbmUgdGltZSwgaXQgd2lsbCBkaXNhcHBlYXIgZm9yIHlvdXIgY3VycmVudCBzZXNzaW9uLiBJZiB5b3UgcmV2aWV3IHRoZSBjYXNlIGFnYWluIGF0IGEgZGlmZmVyZW50IHRpbWUgaW4gYSBuZXcgc2Vzc2lvbiwgdGhlIGJ1dHRvbnMgd2lsbCBhcHBlYXIgYWdhaW4gYXMgdGhleSBkaWQgb3JpZ2luYWxseS48L3NwYW4+PC9wPjxwPjxzcGFuIHN0eWxlPVwiZm9udC1zaXplOiAxOHB4O1wiPjxicj48L3NwYW4+PC9wPjxwPjxzcGFuIHN0eWxlPVwiZm9udC1zaXplOiAxOHB4O1wiPkhhcHB5IExlYXJuaW5nITwvc3Bhbj48L3A+PHA+PGJyPjwvcD48cD48c3BhbiBzdHlsZT1cImZvbnQtc2l6ZTogMThweDtcIj48c3Ryb25nPkF1dGhvcnM6PC9zdHJvbmc+PC9zcGFuPjwvcD48cD5KYWNxdWVsaW5lIEtpa3VjaGksIE1EPC9wPjxwPlByZXJuYSBQYW5keWEsIE1ELCBNUzwvcD48cD5LZWlsYSBTLiBNdSZudGlsZGU7aXosIE1EPC9wPjxwPkRhbmllbGxlIFBhdHRlcnNvbiwgTUQsIFNNPC9wPjxwPkNoaSBDaGl1bmcgR3JhY2UgQ2hlbiwgTUQsIE1IUzwvcD48cD48YnI+PC9wPjxwPkZlbWFsZSBQZWx2aWMgTWVkaWNpbmUgYW5kIFJlY29uc3RydWN0aXZlIFN1cmdlcnk8L3A+PHA+RGVwYXJ0bWVudCBvZiBHeW5lY29sb2d5IGFuZCBPYnN0ZXRyaWNzPC9wPjxwPkpvaG5zIEhvcGtpbnMgVW5pdmVyc2l0eSBTY2hvb2wgb2YgTWVkaWNpbmU8YnI+PGJyPjwvcD4iLCJzaGFyZUlkIjoicHU0QUplV0c4VmpuaWFTb1BySkJFVXdxd05NZGV1eFEiLCJjb3B5T2YiOiJFNVZqcXpLUnpDS2F3aXJJdVJkSDdXeGptSHB4dG1VZCIsIm9yZGVyIjoiMTY5NDIwNTI0OTkyNCIsImZvbnRzIjpudWxsLCJtZWRpYSI6e30sImNvdmVySW1hZ2UiOnsiYWxwaGEiOjMwLCJtZWRpYSI6eyJpbWFnZSI6eyJrZXkiOiJyaXNlL2NvdXJzZXMveUhzSm5LU3RUbTU2Q1JqcEZfb1Viamp2RFRHWFYwUUMvMkVXRlNGZUY2Z2lKTzJLWi1BZG9iZVN0b2NrXzMyMDEwMDYyMS5qcGVnIiwidHlwZSI6ImltYWdlIiwiY3J1c2hlZEtleSI6IlhudEFwSi9BZG9iZVN0b2NrXzMyMDEwMDYyMS5qcGVnIiwib3JpZ2luYWxVcmwiOiJBZG9iZVN0b2NrXzMyMDEwMDYyMS5qcGVnIiwidXNlQ3J1c2hlZEtleSI6dHJ1ZSwic3JjIjoiaHR0cHM6Ly9hcnRpY3VsYXRldXNlcmNvbnRlbnQuY29tL2Fzc2V0cy9yaXNlL2Fzc2V0cy90aGVtZXMvY2xhc3NpYy9jb3Zlci1pbWFnZS9jb3Zlci1pbWFnZS0zLmpwZyJ9fSwiZGlzcGxheVNpZGViYXIiOnRydWV9LCJsZXNzb25zIjpbeyJpZCI6ImFYNjBDWUx4UktJWnBlVEU1Y2FvcENuOTJMakxnYnNMIiwib3JpZ2luYWxJZCI6bnVsbCwiYXV0aG9yIjoiYXV0aDB8YjQxM2RmZjAtZDc1NS0wMTMyLTlhNTAtMjIwMDBiMmEyMzI4Iiwic2VsZWN0ZWRBdXRob3JJZCI6Im5vbmUiLCJjb3Vyc2VJZCI6InlIc0puS1N0VG01NkNSanBGX29VYmpqdkRUR1hWMFFDIiwidGl0bGUiOiJDaGllZiBDb21wbGFpbnQiLCJkZXNjcmlwdGlvbiI6IiIsInR5cGUiOiJibG9ja3MiLCJpY29uIjoiQXJ0aWNsZSIsIml0ZW1zIjpbeyJpZCI6ImNsbWIwdnhnczAwMDIzYjc2ZXV1djhvZ20iLCJ0eXBlIjoidGV4dCIsIml0ZW1zIjpbeyJpZCI6ImNsbWIwdnhndDAwMDMzYjc2enAxNHk4M28iLCJwYXJhZ3JhcGgiOiI8cD48c3BhbiBzdHlsZT1cImZvbnQtc2l6ZTogMjBweDtcIj5QZXJzaXN0ZW50IGJyb3duIHZhZ2luYWwgZGlzY2hhcmdlPC9zcGFuPjwvcD4ifV0sImZhbWlseSI6InRleHQiLCJ2YXJpYW50IjoicGFyYWdyYXBoIiwic2V0dGluZ3MiOnsiY2FyZE1vZGUiOiJXSElURSIsInBhZGRpbmdUb3AiOjMsImFjY2VudENvbG9yIjpudWxsLCJwYWRkaW5nQm90dG9tIjozLCJiYWNrZ3JvdW5kVHlwZSI6IkxJR0hUIiwiYmFja2dyb3VuZENvbG9yIjoiIiwiZW50cmFuY2VBbmltYXRpb24iOnRydWV9fSx7ImlkIjoiY2s4ZGF3dHF0MDAyeTNoNjYybDJwaDN5ZSIsInR5cGUiOiJpbnRlcmFjdGl2ZSIsIml0ZW1zIjpbeyJpZCI6ImNrOGRhdHF5bDAwMHAzaDY2aDlkd3VzcWciLCJ0eXBlIjoibGVzc29uIiwibGFiZWwiOiJDb250aW51ZSIsImRlc2NyaXB0aW9uIjoiIiwiZGVzdGluYXRpb24iOiIyQjNBNk00bkhkSXh1YURqR05yUkN5UnUwbXVpSURCbCJ9XSwiZmFtaWx5IjoiYnV0dG9ucyIsInZhcmlhbnQiOiJidXR0b24iLCJzZXR0aW5ncyI6eyJwYWRkaW5nVG9wIjoiMyIsInBhZGRpbmdCb3R0b20iOiIwIiwiYmFja2dyb3VuZENvbG9yIjoiIiwiZW50cmFuY2VBbmltYXRpb24iOnRydWV9fV0sIm1lZGlhIjp7fSwicGlsZXMiOltdLCJzZXR0aW5ncyI6e30sImR1cGxpY2F0ZWRGcm9tSWQiOiJYdHlicnBiWERrNHpfUHJMYmNHMmJPVng0WTdQTDNRWSIsImRlbGV0ZWQiOmZhbHNlLCJjcmVhdGVkQXQiOiIyMDIwLTAzLTI3VDIwOjE1OjU0LjI4NVoiLCJ1cGRhdGVkQXQiOiIyMDIzLTA5LTA4VDIwOjA3OjQzLjA0NFoiLCJsYXN0VXBkYXRlZEJ5IjoiYXV0aDB8YjQxM2RmZjAtZDc1NS0wMTMyLTlhNTAtMjIwMDBiMmEyMzI4IiwicmVhZHkiOnRydWUsInBvc2l0aW9uIjpudWxsLCJ0cmFuc2ZlcnJlZEF0IjpudWxsLCJpc1BhcnRuZXJDb250ZW50QXV0aG9yIjpudWxsLCJoZWFkZXJJbWFnZSI6e319LHsiaWQiOiIyQjNBNk00bkhkSXh1YURqR05yUkN5UnUwbXVpSURCbCIsIm9yaWdpbmFsSWQiOm51bGwsImF1dGhvciI6ImF1dGgwfGI0MTNkZmYwLWQ3NTUtMDEzMi05YTUwLTIyMDAwYjJhMjMyOCIsInNlbGVjdGVkQXV0aG9ySWQiOiJub25lIiwiY291cnNlSWQiOiJ5SHNKbktTdFRtNTZDUmpwRl9vVWJqanZEVEdYVjBRQyIsInRpdGxlIjoiSFBJIiwiZGVzY3JpcHRpb24iOiIiLCJ0eXBlIjoiYmxvY2tzIiwiaWNvbiI6IkFydGljbGUiLCJpdGVtcyI6W3siaWQiOiJjazhkZ3lpbDgwMDVhM2g2NjZxd3N2dHptIiwidHlwZSI6ImludGVyYWN0aXZlIiwiaXRlbXMiOlt7ImlkIjoiY2s4ZGF0cXlsMDAwcDNoNjZoOWR3dXNxZyIsInR5cGUiOiJsZXNzb24iLCJsYWJlbCI6IkJhY2siLCJkZXNjcmlwdGlvbiI6IiIsImRlc3RpbmF0aW9uIjoiYVg2MENZTHhSS0lacGVURTVjYW9wQ245MkxqTGdic0wifV0sImZhbWlseSI6ImJ1dHRvbnMiLCJ2YXJpYW50IjoiYnV0dG9uIiwic2V0dGluZ3MiOnsicGFkZGluZ1RvcCI6IjMiLCJwYWRkaW5nQm90dG9tIjoiMCIsImJhY2tncm91bmRDb2xvciI6IiIsImVudHJhbmNlQW5pbWF0aW9uIjp0cnVlfX0seyJpZCI6ImNsbWIwd3pxNDAwMGEzYjc2MjZ3dDV1dW8iLCJ0eXBlIjoidGV4dCIsIml0ZW1zIjpbeyJpZCI6ImNsbWIwd3pxNDAwMGIzYjc2M3pqeXlkNG0iLCJwYXJhZ3JhcGgiOiI8cD48c3BhbiBzdHlsZT1cImZvbnQtc2l6ZTogMjBweDtcIj5NcnMuIFNtaXRoICZuYnNwO2lzIGEgMzQgeWVhci1vbGQgd29tYW4gd2hvIHByZXNlbnRzIHRvIHRoZSB1cm9neW5lY29sb2d5IGNsaW5pYyBmb3IgcGVyc2lzdGVudCBicm93biB2YWdpbmFsIGRpc2NoYXJnZS48L3NwYW4+PC9wPiJ9XSwiZmFtaWx5IjoidGV4dCIsInZhcmlhbnQiOiJwYXJhZ3JhcGgiLCJzZXR0aW5ncyI6eyJjYXJkTW9kZSI6IldISVRFIiwicGFkZGluZ1RvcCI6MywiYWNjZW50Q29sb3IiOm51bGwsInBhZGRpbmdCb3R0b20iOjMsImJhY2tncm91bmRUeXBlIjoiTElHSFQiLCJiYWNrZ3JvdW5kQ29sb3IiOiIiLCJlbnRyYW5jZUFuaW1hdGlvbiI6dHJ1ZX19LHsiaWQiOiJjazhkaTY1dW8wMDVvM2g2Nnp0d2R2a3FlIiwidHlwZSI6ImludGVyYWN0aXZlIiwiaXRlbXMiOlt7ImlkIjoiY2s4ZGF0cXlsMDAwcDNoNjZoOWR3dXNxZyIsInR5cGUiOiJsZXNzb24iLCJsYWJlbCI6IkNvbnRpbnVlIiwiZGVzY3JpcHRpb24iOiIiLCJkZXN0aW5hdGlvbiI6IlhmaFJvQTc5dV91MVoyTmJUek4wM0RKOHZUQ1hEcVFXIn1dLCJmYW1pbHkiOiJidXR0b25zIiwidmFyaWFudCI6ImJ1dHRvbiIsInNldHRpbmdzIjp7InBhZGRpbmdUb3AiOiIzIiwicGFkZGluZ0JvdHRvbSI6IjAiLCJiYWNrZ3JvdW5kQ29sb3IiOiIiLCJlbnRyYW5jZUFuaW1hdGlvbiI6dHJ1ZX19XSwibWVkaWEiOnt9LCJwaWxlcyI6W10sInNldHRpbmdzIjp7fSwiZHVwbGljYXRlZEZyb21JZCI6IiIsImRlbGV0ZWQiOmZhbHNlLCJjcmVhdGVkQXQiOiIyMDIwLTAzLTI2VDE0OjE2OjA2LjM5NFoiLCJ1cGRhdGVkQXQiOiIyMDI0LTAxLTEwVDE1OjQxOjMxLjI1MloiLCJsYXN0VXBkYXRlZEJ5IjoiYXV0aDB8YjQxM2RmZjAtZDc1NS0wMTMyLTlhNTAtMjIwMDBiMmEyMzI4IiwicmVhZHkiOnRydWUsInBvc2l0aW9uIjpudWxsLCJ0cmFuc2ZlcnJlZEF0IjpudWxsLCJpc1BhcnRuZXJDb250ZW50QXV0aG9yIjpudWxsLCJoZWFkZXJJbWFnZSI6e319LHsiaWQiOiJYZmhSb0E3OXVfdTFaMk5iVHpOMDNESjh2VENYRHFRVyIsIm9yaWdpbmFsSWQiOm51bGwsImF1dGhvciI6ImF1dGgwfGI0MTNkZmYwLWQ3NTUtMDEzMi05YTUwLTIyMDAwYjJhMjMyOCIsInNlbGVjdGVkQXV0aG9ySWQiOiJub25lIiwiY291cnNlSWQiOiJ5SHNKbktTdFRtNTZDUmpwRl9vVWJqanZEVEdYVjBRQyIsInRpdGxlIjoiSFBJIiwiZGVzY3JpcHRpb24iOiIiLCJ0eXBlIjoiYmxvY2tzIiwiaWNvbiI6IkFydGljbGUiLCJpdGVtcyI6W3siaWQiOiJjazhkZ3lpbDgwMDVhM2g2NjZxd3N2dHptIiwidHlwZSI6ImludGVyYWN0aXZlIiwiaXRlbXMiOlt7ImlkIjoiY2s4ZGF0cXlsMDAwcDNoNjZoOWR3dXNxZyIsInR5cGUiOiJsZXNzb24iLCJsYWJlbCI6IkJhY2siLCJkZXNjcmlwdGlvbiI6IiIsImRlc3RpbmF0aW9uIjoiMkIzQTZNNG5IZEl4dWFEakdOclJDeVJ1MG11aUlEQmwifV0sImZhbWlseSI6ImJ1dHRvbnMiLCJ2YXJpYW50IjoiYnV0dG9uIiwic2V0dGluZ3MiOnsicGFkZGluZ1RvcCI6MywicGFkZGluZ0JvdHRvbSI6IjAiLCJiYWNrZ3JvdW5kQ29sb3IiOiIiLCJlbnRyYW5jZUFuaW1hdGlvbiI6dHJ1ZX19LHsiaWQiOiJjazg4d2l6aDUwMDM2M2E2Njhhbm1yaTFrIiwidHlwZSI6InRleHQiLCJpdGVtcyI6W3siaWQiOiJjazg4dTZndzAwMDI0M2E2NjN0dWx5bXRyIiwiaGVhZGluZyI6IjxwPjxzdHJvbmc+PHNwYW4gc3R5bGU9XCJmb250LXNpemU6IDIwcHg7XCI+V2hhdCBlbHNlIHdvdWxkIHlvdSBsaWtlIHRvIGtub3cgYWJvdXQgaGVyIGhpc3Rvcnkgb2YgcHJlc2VudCBpbGxuZXNzIChIUEkpPzwvc3Bhbj48L3N0cm9uZz48L3A+IiwicGFyYWdyYXBoIjoiPHA+PHNwYW4gc3R5bGU9XCJmb250LXNpemU6IDE4cHg7XCI+PGVtPldyaXRlIGRvd24vcmVjb3JkLCBvbiB5b3VyIG93biwgdGhlIGFkZGl0aW9uYWwgc3BlY2lmaWMgcXVlc3Rpb25zIHlvdSB3b3VsZCBsaWtlIHRvJm5ic3A7PC9lbT48ZW0+YXNrIE1ycy4gU21pdGggYWJvdXQgaGVyIEhQSSwgYW5kIHRoZW4gcHJlc3MgJnF1b3Q7Q29udGludWUuJnF1b3Q7PC9lbT48L3NwYW4+PC9wPjxwPjxzcGFuIHN0eWxlPVwiZm9udC1zaXplOiAxOHB4O1wiPjxlbT48c3Ryb25nPlJlbWluZGVyOiZuYnNwOzwvc3Ryb25nPjwvZW0+VG8gcHJlcGFyZSwgcGxlYXNlIGhhdmUgYSBub3RlYm9vay9waWVjZSBvZiBwYXBlciBhbmQgcGVuIG9yIGEgV29yZCBkb2N1bWVudCBvcGVuIHNvIHlvdSBjYW4gYWN0aXZlbHkgd3JpdGUgZG93bi9yZWNvcmQgeW91ciBxdWVzdGlvbnMsIGluZm9ybWF0aW9uLCBhbmQgZmluZGluZ3MgYWxvbmcgdGhlIHdheS48L3NwYW4+PC9wPiJ9XSwibWVkaWEiOnt9LCJmYW1pbHkiOiJ0ZXh0IiwidmFyaWFudCI6ImhlYWRpbmcgcGFyYWdyYXBoIiwic2V0dGluZ3MiOnsicGFkZGluZ1RvcCI6MywicGFkZGluZ0JvdHRvbSI6IjAiLCJiYWNrZ3JvdW5kQ29sb3IiOiIiLCJlbnRyYW5jZUFuaW1hdGlvbiI6dHJ1ZX19LHsiaWQiOiJjazhkYzZ1ZGkwMDM2M2g2NnV5cnltemxkIiwidHlwZSI6ImRpdmlkZXIiLCJpdGVtcyI6W3siaWQiOiJjazhkYXRxeWwwMDEwM2g2Nml5dHQxb3N0IiwidHlwZSI6IiIsInRpdGxlIjoiQ09OVElOVUUiLCJidXR0b25Db2xvciI6ImJyYW5kIiwiY29tcGxldGVIaW50IjoiQ29tcGxldGUgdGhlIGNvbnRlbnQgYWJvdmUgYmVmb3JlIG1vdmluZyBvbi4ifV0sImZhbWlseSI6ImNvbnRpbnVlIiwidmFyaWFudCI6ImNvbnRpbnVlIiwic2V0dGluZ3MiOnsicGFkZGluZ1RvcCI6IjMiLCJwYWRkaW5nQm90dG9tIjoiMCIsImJhY2tncm91bmRDb2xvciI6IiIsImVudHJhbmNlQW5pbWF0aW9uIjp0cnVlfX0seyJpZCI6ImNrOGRjN2QxazAwMzczaDY2NjJiNTN1bWYiLCJ0eXBlIjoidGV4dCIsIml0ZW1zIjpbeyJpZCI6ImNrOGRhdHF5bTAwMjEzaDY2OHYzdWFlZGEiLCJoZWFkaW5nIjoiPHA+PHNwYW4gc3R5bGU9XCJmb250LXNpemU6IDIwcHg7XCI+UmV2aWV3IHRoZSBIUEkgaW5mb3JtYXRpb24gZm9yIHRoZSBxdWVzdGlvbnMgeW91IGFza2VkLjwvc3Bhbj48c3BhbiBzdHlsZT1cImZvbnQtc2l6ZTogMzBweDtcIj48YnI+PC9zcGFuPjwvcD4iLCJwYXJhZ3JhcGgiOiI8cD48ZW0+PHNwYW4gc3R5bGU9XCJmb250LXNpemU6IDE4cHg7XCI+UmVjb3JkIGFueSBwZXJ0aW5lbnQgZmluZGluZ3MgdGhhdCB5b3UgbWlnaHQgbmVlZCBtb3ZpbmcgZm9yd2FyZC48L3NwYW4+PC9lbT48L3A+In1dLCJtZWRpYSI6e30sImZhbWlseSI6InRleHQiLCJ2YXJpYW50IjoiaGVhZGluZyBwYXJhZ3JhcGgiLCJzZXR0aW5ncyI6eyJwYWRkaW5nVG9wIjoiMyIsInBhZGRpbmdCb3R0b20iOiIwIiwiYmFja2dyb3VuZENvbG9yIjoiIiwiZW50cmFuY2VBbmltYXRpb24iOnRydWV9fSx7ImlkIjoiY2s4aG0wejc5MDAyeTNoNXh5ZGx3eXZyeSIsInR5cGUiOiJpbnRlcmFjdGl2ZSIsIml0ZW1zIjpbeyJpZCI6ImNrOHE2NHp4czAwM2MzaDY2Y2g5MjFvbjIiLCJtZWRpYSI6e30sInRpdGxlIjoiQ2hhcmFjdGVyaXN0aWNzIG9mIHZhZ2luYWwgZGlzY2hhcmdlIiwiZGVzY3JpcHRpb24iOiI8cD5UaGUgdmFnaW5hbCBkaXNjaGFyZ2UgaXMgcGVyc2lzdGVudCBhbmQgYSBicm93biBjb2xvciwgc2ltaWxhciB0byB0aGUgYXBwZWFyYW5jZSBvZiBsb29zZSBzdG9vbC4gSXQgaGFzIGEgZm91bCBzbWVsbCB0byBpdCwgYW5kIHNoZSBpcyB3b3JyaWVkIGl0IGNvdWxkIGJlIHN0b29sLiBTb21ldGltZXMsIHNoZSB3aWxsIG5vdGljZSBzbWFsbCBwYXJ0aWN1bGF0ZSBtYXRlcmlhbCBpbiB0aGlzIGJyb3duIHZhZ2luYWwgZGlzY2hhcmdlLjwvcD4ifSx7ImlkIjoiY2s4aG0wZWo4MDAwYzNoNXh5cTM2djh3ZCIsIm1lZGlhIjp7InRtcCI6eyJpbWFnZSI6eyJrZXkiOiJhc3NldHMvcmlzZS9hc3NldHMvYmxvY2stZGVmYXVsdHMvcGFyYWdsaWRlLmpwZyIsInNyYyI6Imh0dHBzOi8vYXJ0aWN1bGF0ZXVzZXJjb250ZW50LmNvbS9hc3NldHMvcmlzZS9hc3NldHMvYmxvY2stZGVmYXVsdHMvcGFyYWdsaWRlLmpwZyIsInR5cGUiOiJpbWFnZSIsInRodW1ibmFpbCI6Imh0dHBzOi8vYXJ0aWN1bGF0ZXVzZXJjb250ZW50LmNvbS9hc3NldHMvcmlzZS9hc3NldHMvYmxvY2stZGVmYXVsdHMvcGFyYWdsaWRlX3RodW1iLmpwZyIsIm9yaWdpbmFsVXJsIjoicGFyYWdsaWRlLmpwZyJ9fX0sInRpdGxlIjoiRHVyYXRpb24iLCJkZXNjcmlwdGlvbiI6IjxwPlNoZSBmaXJzdCBub3RpY2VkIHRoZSBvbnNldCBvZiB0aGUgZm91bCBzbWVsbGluZywgYnJvd24gdmFnaW5hbCBkaXNjaGFyZ2UgYSBmZXcgZGF5cyBhZnRlciBhIHZhZ2luYWwgZGVsaXZlcnkgOCBtb250aHMgcHJpb3IsIGFuZCBpdCBoYXMgYmVlbiBwZXJzaXN0ZW50IHNpbmNlIHRoZW4uIFNoZSBub3RpY2VzIHRoZSBkaXNjaGFyZ2UgdGhyb3VnaG91dCB0aGUgZGF5LCBldmVyeSB0aW1lIHNoZSB1c2VzIHRoZSB0b2lsZXQuIFNoZSBuZXZlciBoYWQgc3ltcHRvbXMgbGlrZSB0aGlzIHByaW9yIHRvIGhlciB2YWdpbmFsIGRlbGl2ZXJ5LjwvcD4ifSx7ImlkIjoiY2s4aG0wZWo4MDAwZDNoNXhyZnF3aHVqbiIsIm1lZGlhIjp7InRtcCI6eyJpbWFnZSI6eyJrZXkiOiJyaXNlL2NvdXJzZXMveUhzSm5LU3RUbTU2Q1JqcEZfb1Viamp2RFRHWFYwUUMvZUp1Njd2bTFScERRNEVlQy1jNF9CcmlzdG9sX3N0b29sX2NoYXJ0LnN2ZyIsInR5cGUiOiJpbWFnZSIsImNydXNoZWRLZXkiOiJyaXNlL2NvdXJzZXMveUhzSm5LU3RUbTU2Q1JqcEZfb1Viamp2RFRHWFYwUUMvMUFuSzdlTUkyWnNsRmwzbi5zdmciLCJvcmlnaW5hbFVybCI6ImM0X0JyaXN0b2xfc3Rvb2xfY2hhcnQuc3ZnIiwidXNlQ3J1c2hlZEtleSI6dHJ1ZX19fSwidGl0bGUiOiJXb3JzZW5pbmcvIEV4YWNlcmJhdGluZyBmYWN0b3JzIiwiZGVzY3JpcHRpb24iOiI8cD5UaGUgYnJvd24gdmFnaW5hbCBkaXNjaGFyZ2UgaXMgd29yc2Ugd2hlbiBzaGUgaGFzIGRpYXJyaGVhIG9yIGxvb3NlIHN0b29scy4mbmJzcDs8L3A+In0seyJpZCI6ImNrOGhtMGVqODAwMGUzaDV4dDU5eGNha3MiLCJ0aXRsZSI6IkFsbGV2aWF0aW5nIGZhY3RvcnMiLCJkZXNjcmlwdGlvbiI6IjxwPlNoZSBjYW5ub3QgaWRlbnRpZnkgYW55IHNpZ25pZmljYW50IGFsbGV2aWF0aW5nIGZhY3RvcnMuPC9wPiJ9LHsiaWQiOiJjazhobTNmbjcwMDM1M2g1eGR5OWxpYTliIiwibWVkaWEiOnt9LCJ0aXRsZSI6Ik90aGVyIGFzc29jaWF0ZWQgc3ltcHRvbXMiLCJkZXNjcmlwdGlvbiI6IjxwPlNoZSBkb2VzIGhhdmUgaXNzdWVzIGNvbnRyb2xsaW5nIGdhcyBhdCB0aW1lcyBidXQgdW5jbGVhciBpZiB0aGlzIGlzIGNvbWluZyBmcm9tIHRoZSBhbnVzIG9yIGZyb20gdGhlIHZhZ2luYS48L3A+In0seyJpZCI6ImNrOGhtM2lkNjAwMzkzaDV4YmtmbDB1emMiLCJtZWRpYSI6e30sInRpdGxlIjoiUGFkIHVzZS8gQW1vdW50IG9mIGRpc2NoYXJnZSIsImRlc2NyaXB0aW9uIjoiPHA+U2hlIHdlYXJzIHRoaW4gcGFkcyBhbGwgZGF5IGFuZCBjaGFuZ2VzIHRoZW0gYWJvdXQgNHgvZGF5IGR1ZSB0byB0aGUgYnJvd24gZGlzY2hhcmdlLjwvcD4ifSx7ImlkIjoiY2s4aG0zam1tMDAzYjNoNXg2azd5NHIzeiIsIm1lZGlhIjp7InRtcCI6eyJpbWFnZSI6eyJrZXkiOiJyaXNlL2NvdXJzZXMveUhzSm5LU3RUbTU2Q1JqcEZfb1Viamp2RFRHWFYwUUMvRmNsOWFMRXdoTHV2T3FHRS1jNF9CcmlzdG9sX3N0b29sX2NoYXJ0LnN2ZyIsInR5cGUiOiJpbWFnZSIsImNydXNoZWRLZXkiOiJyaXNlL2NvdXJzZXMveUhzSm5LU3RUbTU2Q1JqcEZfb1Viamp2RFRHWFYwUUMvQ2wwTjQ1ZTJkUXpUbzFYUi5zdmciLCJvcmlnaW5hbFVybCI6ImM0X0JyaXN0b2xfc3Rvb2xfY2hhcnQuc3ZnIiwidXNlQ3J1c2hlZEtleSI6dHJ1ZX19fSwidGl0bGUiOiJIaXN0b3J5IG9mIGZlY2FsIGluY29udGluZW5jZSIsImRlc2NyaXB0aW9uIjoiPHA+Tm8gaGlzdG9yeSBvZiBmZWNhbCBpbmNvbnRpbmVuY2Ugb2Ygc29saWQgb3IgbGlxdWlkIHN0b29sLiBObyBkaWFycmhlYSBvciBjb25zdGlwYXRpb24uPC9wPiJ9LHsiaWQiOiJjazhobTNtM3YwMDNmM2g1eGYxcW1sczViIiwibWVkaWEiOnsidG1wIjp7ImltYWdlIjp7ImtleSI6InJpc2UvY291cnNlcy95SHNKbktTdFRtNTZDUmpwRl9vVWJqanZEVEdYVjBRQy9pYlU4VGRxY1dyTHpOd1ZXLWM0X0JyaXN0b2xfc3Rvb2xfY2hhcnQuc3ZnIiwidHlwZSI6ImltYWdlIiwiY3J1c2hlZEtleSI6InJpc2UvY291cnNlcy95SHNKbktTdFRtNTZDUmpwRl9vVWJqanZEVEdYVjBRQy9XSF94Zk1qNDNIdmZJRTVkLnN2ZyIsIm9yaWdpbmFsVXJsIjoiYzRfQnJpc3RvbF9zdG9vbF9jaGFydC5zdmciLCJ1c2VDcnVzaGVkS2V5Ijp0cnVlfX19LCJ0aXRsZSI6Ik51bWJlciBvZiBib3dlbCBtb3ZlbWVudHMiLCJkZXNjcmlwdGlvbiI6IjxwPlNoZSZyc3F1bztzIGhhZCBubyBpc3N1ZXMgb3IgY2hhbmdlcyB3aXRoIGhlciBib3dlbCBtb3ZlbWVudHMuIFR5cGljYWxseSBoYXMgMSBib3dlbCBtb3ZlbWVudCBwZXIgZGF5LiBXaXRoIHRoZSBhaWQgb2YgYSBCcmlzdG9sIHN0b29sIGNoYXJ0IGR1cmluZyB0aGUgaW50ZXJ2aWV3LCBzaGUgcG9pbnRzIHRvICZsZHF1bztUeXBlIDQmcmRxdW87IGFzIHRoZSBtYWluIGNvbnNpc3RlbmN5IG9mIGhlciB0eXBpY2FsIGJvd2VsIG1vdmVtZW50cy48L3A+In0seyJpZCI6ImNrOGhtM25neDAwM2gzaDV4YTk1bW5nb3kiLCJtZWRpYSI6e30sInRpdGxlIjoiT2JzdGV0cmljIGhpc3Rvcnkgc3BlY2lmaWMgdG8gdGhpcyBsYXN0IHZhZ2luYWwgaGlzdG9yeSIsImRlc2NyaXB0aW9uIjoiPHA+U2hlIGhhcyBhIGhpc3Rvcnkgb2YgYSAzcmQgZGVncmVlIGxhY2VyYXRpb24gd2l0aCBoZXIgbGFzdCBkZWxpdmVyeS48L3A+In0seyJpZCI6ImNrOHQ3ejQ5MzAwNDAzaDY2bzNkcjUyZWYiLCJtZWRpYSI6e30sInRpdGxlIjoiTmV3IG1lZGljYXRpb25zIHNpbmNlIHN5bXB0b21zIHN0YXJ0ZWQiLCJkZXNjcmlwdGlvbiI6IjxwPkRlbmllcyBhbnkgbmV3IG1lZGljYXRpb25zLjwvcD4ifSx7ImlkIjoiY2s4dDd6NWc1MDA0MjNoNjZvbTR5OWJtZCIsIm1lZGlhIjp7fSwidGl0bGUiOiJJbXBhY3Qgb24gcXVhbGl0eSBvZiBsaWZlIiwiZGVzY3JpcHRpb24iOiI8cD5UaGVzZSBzeW1wdG9tcyBoYXZlIGhhZCBhIHNpZ25pZmljYW50IGltcGFjdCBvbiBoZXIgbGlmZS4gU2hlIGlzIGNvbnN0YW50bHkgd29ycmllZCBhYm91dCBoZXIgZGlzY2hhcmdlIGFuZCBpcyBzZWxmLWNvbnNjaW91cyB0aGF0IHNoZSBzbWVsbHMgbGlrZSBzdG9vbC4gU2hlIGhhcyBzdG9wcGVkIHNlZWluZyBmcmllbmRzIGFuZCBkb2VzIG5vdCBnbyB0byB0aGUgZ3ltIGFueW1vcmUuPC9wPiJ9LHsiaWQiOiJjazh0N3o2bXgwMDQ0M2g2NjN4NHZ6a296IiwibWVkaWEiOnt9LCJ0aXRsZSI6IkltcGFjdCBvbiBpbnRlcmNvdXJzZSIsImRlc2NyaXB0aW9uIjoiPHA+U2hlIGF2b2lkcyBpbnRlcmNvdXJzZSBiZWNhdXNlIHNoZSBpcyBzZWxmLWNvbnNjaW91cyBhYm91dCB0aGUgZGlzY2hhcmdlLjwvcD4ifSx7ImlkIjoiY2s4dDd6ODU5MDA0NjNoNjZrYzlyZXlhMCIsIm1lZGlhIjp7fSwidGl0bGUiOiJQcmlvciBldmFsdWF0aW9ucyBvciB0cmVhdG1lbnQiLCJkZXNjcmlwdGlvbiI6IjxwPlNoZSBoYXMgbmV2ZXIgdGFrZW4gbWVkaWNhdGlvbnMgZm9yIGhlciBzeW1wdG9tcyBvciBoYWQgcHJpb3IgZXZhbHVhdGlvbiB3aXRoIG90aGVyIGhlYWx0aCBjYXJlIHByb3ZpZGVycyBmb3IgdGhpcyBzcGVjaWZpYyBpc3N1ZS4mbmJzcDs8L3A+In0seyJpZCI6ImNrOHQ3ejk5YzAwNDgzaDY2bHZ5NDhwNjIiLCJtZWRpYSI6e30sInRpdGxlIjoiRGlldC8gRmx1aWQgaW50YWtlIiwiZGVzY3JpcHRpb24iOiI8cD5SZWdhcmRpbmcgaGVyIGRpZXQsIHNoZSBkcmlua3MgMSBjdXAgb2YgcmVndWxhciBpY2VkLWNvZmZlZSBpbiB0aGUgbW9ybmluZywgYW5kIDQgY3VwcyBvZiB3YXRlciB0aHJvdWdob3V0IHRoZSBkYXkuPC9wPiJ9LHsiaWQiOiJjazh0N3phYTcwMDRhM2g2Nmh5MDRlODFzIiwibWVkaWEiOnt9LCJ0aXRsZSI6IlZvaWRpbmcgaXNzdWVzIiwiZGVzY3JpcHRpb24iOiI8cD5TaGUgaGFzIG5vIGlzc3VlcyB3aXRoIHZvaWRpbmcuIFNoZSB2b2lkcyBhcHByb3hpbWF0ZWx5IGV2ZXJ5IDQgaG91cnMuPC9wPiJ9LHsiaWQiOiJjazh0N3piaWcwMDRjM2g2NnhnY3VkaHZ0IiwibWVkaWEiOnt9LCJ0aXRsZSI6Ik90aGVyIHVyaW5hcnkgdHJhY3Qgc3ltcHRvbXMiLCJkZXNjcmlwdGlvbiI6IjxwPlNoZSBkZW5pZXMgYW55IGJsYWRkZXIgc3ltcHRvbXMuPC9wPiJ9LHsiaWQiOiJjazh4Y3djOGQwMDRjM2g2MWhpZWE4cHBkIiwibWVkaWEiOnt9LCJ0aXRsZSI6IlZhZ2luYWwgcHJvbGFwc2Ugc3ltcHRvbXMiLCJkZXNjcmlwdGlvbiI6IjxwPk5vPC9wPiJ9LHsiaWQiOiJjazh4Y3dpZHkwMDRlM2g2MWp3N2lvM2doIiwibWVkaWEiOnt9LCJ0aXRsZSI6Iklzc3VlcyB3aXRoIHZhZ2luYWwgb3IgcGVyaW5lYWwgc3BsaW50aW5nIHRvIGNvbXBsZXRlIGRlZmVjYXRpb24iLCJkZXNjcmlwdGlvbiI6IjxwPk5vPC9wPiJ9LHsiaWQiOiJjazh4Y3dqdDAwMDRnM2g2MWpoanZjYjM0IiwibWVkaWEiOnt9LCJ0aXRsZSI6IkJyZWFzdGZlZWRpbmcgYW5kIGNoaWxkYmVhcmluZyBzdGF0dXMiLCJkZXNjcmlwdGlvbiI6IjxwPlRoZSBwYXRpZW50IGlzIG5vIGxvbmdlciBicmVhc3RmZWVkaW5nLCBhbmQgaGVyIG1lbnN0cnVhbCBjeWNsZXMgaGF2ZSByZXR1cm5lZC4gU2hlIGhhcyBjb21wbGV0ZWQgY2hpbGRiZWFyaW5nIGFuZCBoZXIgaHVzYmFuZCB1bmRlcndlbnQgYSB2YXNlY3RvbXkuPC9wPiIsImlzTmV3bHlJbnNlcnRlZCI6dHJ1ZX1dLCJmYW1pbHkiOiJpbnRlcmFjdGl2ZSIsInZhcmlhbnQiOiJhY2NvcmRpb24iLCJzZXR0aW5ncyI6eyJwYWRkaW5nVG9wIjoiMyIsInpvb21PbkNsaWNrIjp0cnVlLCJwYWRkaW5nQm90dG9tIjoiMCIsImJhY2tncm91bmRDb2xvciI6IiIsImFjY29yZGlvbkJlaGF2aW9yIjoib25seU9uZSIsImVudHJhbmNlQW5pbWF0aW9uIjp0cnVlfX0seyJpZCI6ImNrOGoxYXVhODAwM3czaDV4OTVjdW13ZGgiLCJ0eXBlIjoidGV4dCIsIml0ZW1zIjpbeyJpZCI6ImNrOGowOW13MTAwMjEzaDV4ZGYyNnMyMm4iLCJwYXJhZ3JhcGgiOiI8cCBzdHlsZT1cInRleHQtYWxpZ246IGNlbnRlcjtcIj48c3Ryb25nPjxzcGFuIHN0eWxlPVwiZm9udC1zaXplOiAyMHB4O1wiPlBsZWFzZSBjbGljayBvbiBlYWNoIHNlY3Rpb24gYWJvdmUgaW4gb3JkZXIgdG8gcHJvY2VlZC48L3NwYW4+PC9zdHJvbmc+PC9wPiJ9XSwiZmFtaWx5IjoidGV4dCIsInZhcmlhbnQiOiJwYXJhZ3JhcGgiLCJzZXR0aW5ncyI6eyJwYWRkaW5nVG9wIjozLCJwYWRkaW5nQm90dG9tIjoiMCIsImJhY2tncm91bmRDb2xvciI6IiIsImVudHJhbmNlQW5pbWF0aW9uIjp0cnVlfX0seyJpZCI6ImNrOGVrMW9oNDAwODgzaDYxdmg5N3k3bDAiLCJ0eXBlIjoiZGl2aWRlciIsIml0ZW1zIjpbeyJpZCI6ImNrOGVna3o4NDAwMTAzaDYxOWZpc3NsaGYiLCJ0eXBlIjoiY29tcGxldGVBbGwiLCJ0aXRsZSI6IkNPTlRJTlVFIiwiYnV0dG9uQ29sb3IiOiJicmFuZCIsImNvbXBsZXRlSGludCI6IkNvbXBsZXRlIHRoZSBjb250ZW50IGFib3ZlIGJlZm9yZSBtb3Zpbmcgb24uIn1dLCJmYW1pbHkiOiJjb250aW51ZSIsInZhcmlhbnQiOiJjb250aW51ZSIsInNldHRpbmdzIjp7InBhZGRpbmdUb3AiOiIzIiwicGFkZGluZ0JvdHRvbSI6IjAiLCJiYWNrZ3JvdW5kQ29sb3IiOiIiLCJlbnRyYW5jZUFuaW1hdGlvbiI6dHJ1ZX19LHsiaWQiOiJjazhkaWhkMXYwMDVxM2g2NjN3ZmI0a2R5IiwidHlwZSI6InRleHQiLCJpdGVtcyI6W3siaWQiOiJjazhkYXRxeW0wMDI0M2g2NnBhbnQzYmp4IiwiaGVhZGluZyI6IjxwPjxzdHJvbmc+PHNwYW4gc3R5bGU9XCJmb250LXNpemU6IDIwcHg7XCI+UmVmbGVjdDwvc3Bhbj48L3N0cm9uZz48L3A+IiwicGFyYWdyYXBoIjoiPHA+PHNwYW4gc3R5bGU9XCJmb250LXNpemU6IDE4cHg7XCI+UGxlYXNlIHdyaXRlIGRvd24vcmVjb3JkIHlvdXIgcmVmbGVjdGlvbnMgdG8gdGhlIGZvbGxvd2luZyBxdWVzdGlvbnMgaW4geW91ciBub3Rlcywgc28gdGhhdCB5b3UgbWF5IGhhdmUgdGhlbSBhdmFpbGFibGUgZm9yIGNhc2UgZGVicmllZmluZyBpbiB0aGUgZnV0dXJlLjwvc3Bhbj48L3A+PHVsPjxsaT48c3BhbiBzdHlsZT1cImZvbnQtc2l6ZTogMThweDtcIj48ZW0+V2hhdCBxdWVzdGlvbnMgZGlkIHlvdSBhc2sgb3JpZ2luYWxseSBiZWZvcmUgeW91ciByZXZpZXc/Jm5ic3A7PC9lbT48YnI+PGJyPjwvc3Bhbj48L2xpPjxsaT48c3BhbiBzdHlsZT1cImZvbnQtc2l6ZTogMThweDtcIj48ZW0+V2hhdCBxdWVzdGlvbnMgZGlkIHlvdSBub3QgYXNrIGJlZm9yZSB5b3VyIHJldmlldz8gV2h5PzwvZW0+PGJyPjxicj48L3NwYW4+PC9saT48bGk+PGVtPjxzcGFuIHN0eWxlPVwiZm9udC1zaXplOiAxOHB4O1wiPldoYXQgZmluZGluZ3MgZGlkIHlvdSBnYXRoZXIgZnJvbSB0aGUgcXVlc3Rpb25zIHRoYXQgeW91IGRpZCBub3Qgb3JpZ2luYWxseSBhc2sgdGhhdCB5b3UgdGhpbmsgd2lsbCBiZSByZWxldmFudCBtb3ZpbmcgZm9yd2FyZD88L3NwYW4+PC9lbT48L2xpPjwvdWw+In1dLCJmYW1pbHkiOiJ0ZXh0IiwidmFyaWFudCI6ImhlYWRpbmcgcGFyYWdyYXBoIiwic2V0dGluZ3MiOnsicGFkZGluZ1RvcCI6MywicGFkZGluZ0JvdHRvbSI6IjAiLCJiYWNrZ3JvdW5kQ29sb3IiOiIiLCJlbnRyYW5jZUFuaW1hdGlvbiI6dHJ1ZX19LHsiaWQiOiJjazhkaTY1dW8wMDVvM2g2Nnp0d2R2a3FlIiwidHlwZSI6ImludGVyYWN0aXZlIiwiaXRlbXMiOlt7ImlkIjoiY2s4ZGF0cXlsMDAwcDNoNjZoOWR3dXNxZyIsInR5cGUiOiJsZXNzb24iLCJsYWJlbCI6IkNvbnRpbnVlIiwiZGVzY3JpcHRpb24iOiIiLCJkZXN0aW5hdGlvbiI6InFQRElHbHNTRmNmcmFpSXJXTGZ2XzFqdHdMUm9YTlMwIn1dLCJmYW1pbHkiOiJidXR0b25zIiwidmFyaWFudCI6ImJ1dHRvbiIsInNldHRpbmdzIjp7InBhZGRpbmdUb3AiOiIzIiwicGFkZGluZ0JvdHRvbSI6IjAiLCJiYWNrZ3JvdW5kQ29sb3IiOiIiLCJlbnRyYW5jZUFuaW1hdGlvbiI6dHJ1ZX19XSwibWVkaWEiOnt9LCJwaWxlcyI6W10sInNldHRpbmdzIjp7fSwiZHVwbGljYXRlZEZyb21JZCI6Ilh0eWJycGJYRGs0el9QckxiY0cyYk9WeDRZN1BMM1FZIiwiZGVsZXRlZCI6ZmFsc2UsImNyZWF0ZWRBdCI6IjIwMjAtMDMtMzBUMTQ6MTc6NDQuNTM3WiIsInVwZGF0ZWRBdCI6IjIwMjMtMDktMDhUMjA6MDc6MzIuMjY0WiIsImxhc3RVcGRhdGVkQnkiOiJhdXRoMHxiNDEzZGZmMC1kNzU1LTAxMzItOWE1MC0yMjAwMGIyYTIzMjgiLCJyZWFkeSI6dHJ1ZSwicG9zaXRpb24iOm51bGwsInRyYW5zZmVycmVkQXQiOm51bGwsImlzUGFydG5lckNvbnRlbnRBdXRob3IiOm51bGwsImhlYWRlckltYWdlIjp7fX0seyJpZCI6InFQRElHbHNTRmNmcmFpSXJXTGZ2XzFqdHdMUm9YTlMwIiwib3JpZ2luYWxJZCI6bnVsbCwiYXV0aG9yIjoiYXV0aDB8YjQxM2RmZjAtZDc1NS0wMTMyLTlhNTAtMjIwMDBiMmEyMzI4Iiwic2VsZWN0ZWRBdXRob3JJZCI6Im5vbmUiLCJjb3Vyc2VJZCI6InlIc0puS1N0VG01NkNSanBGX29VYmpqdkRUR1hWMFFDIiwidGl0bGUiOiJPdGhlciBQZXJ0aW5lbnQgSGVhbHRoIEhpc3RvcnkiLCJkZXNjcmlwdGlvbiI6IiIsInR5cGUiOiJibG9ja3MiLCJpY29uIjoiQXJ0aWNsZSIsIml0ZW1zIjpbeyJpZCI6ImNrOGRneWlsODAwNWEzaDY2NnF3c3Z0em0iLCJ0eXBlIjoiaW50ZXJhY3RpdmUiLCJpdGVtcyI6W3siaWQiOiJjazhkYXRxeWwwMDBwM2g2Nmg5ZHd1c3FnIiwidHlwZSI6Imxlc3NvbiIsImxhYmVsIjoiQmFjayIsImRlc2NyaXB0aW9uIjoiIiwiZGVzdGluYXRpb24iOiJYZmhSb0E3OXVfdTFaMk5iVHpOMDNESjh2VENYRHFRVyJ9XSwiZmFtaWx5IjoiYnV0dG9ucyIsInZhcmlhbnQiOiJidXR0b24iLCJzZXR0aW5ncyI6eyJwYWRkaW5nVG9wIjozLCJwYWRkaW5nQm90dG9tIjoiMCIsImJhY2tncm91bmRDb2xvciI6IiIsImVudHJhbmNlQW5pbWF0aW9uIjp0cnVlfX0seyJpZCI6ImNsbWIweWI0NjAwMTczYjc2bzEzbHRlemgiLCJ0eXBlIjoidGV4dCIsIml0ZW1zIjpbeyJpZCI6ImNsbWIweWI0NjAwMTgzYjc2amMzcnY2eWMiLCJwYXJhZ3JhcGgiOiI8cD48c3BhbiBzdHlsZT1cImZvbnQtc2l6ZTogMjBweDtcIj5Zb3UgYXJlIGNvbnRpbnVpbmcgeW91ciBjb252ZXJzYXRpb24gd2l0aCBNcnMuIFNtaXRoIGR1cmluZyB0aGUgZXhhbS48L3NwYW4+PC9wPjxwPjxzcGFuIHN0eWxlPVwiZm9udC1zaXplOiAyMHB4O1wiPjxzdHJvbmc+V2hhdCBvdGhlciBwZXJ0aW5lbnQgaGVhbHRoIGhpc3RvcnkgaW5mb3JtYXRpb24gZG8geW91IG5lZWQgdG8gY29tcGxldGUgYmVmb3JlIHRoZSBwaHlzaWNhbCBleGFtaW5hdGlvbj88L3N0cm9uZz48L3NwYW4+PC9wPjxwPjxzcGFuIHN0eWxlPVwiZm9udC1zaXplOiAxOHB4O1wiPjxlbT5Xcml0ZSBkb3duL3JlY29yZCwgb24geW91ciBvd24sIHRoZSBhZGRpdGlvbmFsIHNwZWNpZmljIHBlcnRpbmVudCBoZWFsdGggaGlzdG9yeSBpbmZvcm1hdGlvbiB5b3UgbmVlZCB0byBjb21wbGV0ZSBiZWZvcmUgY29uZHVjdGluZyBNcnMuIFNtaXRoJiMzOTtzIHBoeXNpY2FsIGV4YW1pbmF0aW9uPC9lbT48L3NwYW4+PGVtPjxzcGFuIHN0eWxlPVwiZm9udC1zaXplOiAxOHB4O1wiPiwgYW5kIHRoZW4gcHJlc3MgJnF1b3Q7Q29udGludWUuJnF1b3Q7PC9zcGFuPjwvZW0+PC9wPiJ9XSwiZmFtaWx5IjoidGV4dCIsInZhcmlhbnQiOiJwYXJhZ3JhcGgiLCJzZXR0aW5ncyI6eyJjYXJkTW9kZSI6IldISVRFIiwicGFkZGluZ1RvcCI6MywiYWNjZW50Q29sb3IiOm51bGwsInBhZGRpbmdCb3R0b20iOjMsImJhY2tncm91bmRUeXBlIjoiTElHSFQiLCJiYWNrZ3JvdW5kQ29sb3IiOiIiLCJlbnRyYW5jZUFuaW1hdGlvbiI6dHJ1ZX19LHsiaWQiOiJjazhkYzZ1ZGkwMDM2M2g2NnV5cnltemxkIiwidHlwZSI6ImRpdmlkZXIiLCJpdGVtcyI6W3siaWQiOiJjazhkYXRxeWwwMDEwM2g2Nml5dHQxb3N0IiwidHlwZSI6IiIsInRpdGxlIjoiQ09OVElOVUUiLCJidXR0b25Db2xvciI6ImJyYW5kIiwiY29tcGxldGVIaW50IjoiQ29tcGxldGUgdGhlIGNvbnRlbnQgYWJvdmUgYmVmb3JlIG1vdmluZyBvbi4ifV0sImZhbWlseSI6ImNvbnRpbnVlIiwidmFyaWFudCI6ImNvbnRpbnVlIiwic2V0dGluZ3MiOnsicGFkZGluZ1RvcCI6IjMiLCJwYWRkaW5nQm90dG9tIjoiMCIsImJhY2tncm91bmRDb2xvciI6IiIsImVudHJhbmNlQW5pbWF0aW9uIjp0cnVlfX0seyJpZCI6ImNsbWIxMWlrZDAwMjQzYjc2cThha2RrMG4iLCJ0eXBlIjoidGV4dCIsIml0ZW1zIjpbeyJpZCI6ImNsbWIxMWlrZDAwMjUzYjc2eGY4ZWgydzkiLCJwYXJhZ3JhcGgiOiI8cD48c3Ryb25nPjxzcGFuIHN0eWxlPVwiZm9udC1zaXplOiAyMHB4O1wiPlJldmlldyB0aGUgcGVydGluZW50IGhlYWx0aCBoaXN0b3J5IEluZm9ybWF0aW9uIHlvdSBub3RlZC48L3NwYW4+PC9zdHJvbmc+PC9wPjxwPjxlbT48c3BhbiBzdHlsZT1cImZvbnQtc2l6ZTogMThweDtcIj5SZWNvcmQgYW55IHBlcnRpbmVudCBmaW5kaW5ncyB0aGF0IHlvdSBtaWdodCBuZWVkIG1vdmluZyBmb3J3YXJkLjwvc3Bhbj48L2VtPjwvcD4ifV0sImZhbWlseSI6InRleHQiLCJ2YXJpYW50IjoicGFyYWdyYXBoIiwic2V0dGluZ3MiOnsiY2FyZE1vZGUiOiJXSElURSIsInBhZGRpbmdUb3AiOjMsImFjY2VudENvbG9yIjpudWxsLCJwYWRkaW5nQm90dG9tIjozLCJiYWNrZ3JvdW5kVHlwZSI6IkxJR0hUIiwiYmFja2dyb3VuZENvbG9yIjoiIiwiZW50cmFuY2VBbmltYXRpb24iOnRydWV9fSx7ImlkIjoiY2s4OHg0MWk5MDAzYTNhNjZ0eTlxcmp0MCIsInR5cGUiOiJpbnRlcmFjdGl2ZSIsIml0ZW1zIjpbeyJpZCI6ImNrOGdlOHlxZjAwMzMzaDY2NndpajJ5cGEiLCJ0eXBlIjoibGVzc29uIiwibGFiZWwiOiJSZXZpZXciLCJkZXNjcmlwdGlvbiI6IjxwPjxzdHJvbmc+PHNwYW4gc3R5bGU9XCJmb250LXNpemU6IDE4cHg7XCI+T2JzdGV0cmljIGhpc3Rvcnk8L3NwYW4+PC9zdHJvbmc+PC9wPiIsImRlc3RpbmF0aW9uIjoiRXgwRjdqTDk4eUN0bDBuUkZ6ek1QdnN1ZldLRkpIVVgifSx7ImlkIjoiY2s4Z2U5cW5nMDAzYjNoNjY1cTg2MmM2YiIsInR5cGUiOiJsZXNzb24iLCJsYWJlbCI6IlJldmlldyIsImRlc2NyaXB0aW9uIjoiPHA+PHN0cm9uZz48c3BhbiBzdHlsZT1cImZvbnQtc2l6ZTogMThweDtcIj5HeW5lY29sb2dpYyBoaXN0b3J5PC9zcGFuPjwvc3Ryb25nPjwvcD4iLCJkZXN0aW5hdGlvbiI6InVXZ1pRakRtQ1ZkcFhGWjZ1LW85V3o4WFJTUlpHLTNEIn1dLCJmYW1pbHkiOiJidXR0b25zIiwidmFyaWFudCI6ImJ1dHRvbiBzdGFjayIsInNldHRpbmdzIjp7InBhZGRpbmdUb3AiOiIzIiwiYnV0dG9uQ29sb3IiOiIjQzc1QjEyIiwicGFkZGluZ0JvdHRvbSI6IjAiLCJiYWNrZ3JvdW5kQ29sb3IiOiIiLCJlbnRyYW5jZUFuaW1hdGlvbiI6dHJ1ZX19LHsiaWQiOiJjazhrNml4encwMDNsM2g2NWF1OXFweXFoIiwidHlwZSI6ImludGVyYWN0aXZlIiwiaXRlbXMiOlt7ImlkIjoiY2s4azZhN3B4MDAwYzNoNjVrczNka2NzYSIsIm1lZGlhIjp7InRtcCI6eyJpbWFnZSI6eyJrZXkiOiJhc3NldHMvcmlzZS9hc3NldHMvYmxvY2stZGVmYXVsdHMvcGFyYWdsaWRlLmpwZyIsInNyYyI6Imh0dHBzOi8vYXJ0aWN1bGF0ZXVzZXJjb250ZW50LmNvbS9hc3NldHMvcmlzZS9hc3NldHMvYmxvY2stZGVmYXVsdHMvcGFyYWdsaWRlLmpwZyIsInR5cGUiOiJpbWFnZSIsInRodW1ibmFpbCI6Imh0dHBzOi8vYXJ0aWN1bGF0ZXVzZXJjb250ZW50LmNvbS9hc3NldHMvcmlzZS9hc3NldHMvYmxvY2stZGVmYXVsdHMvcGFyYWdsaWRlX3RodW1iLmpwZyIsIm9yaWdpbmFsVXJsIjoicGFyYWdsaWRlLmpwZyJ9fX0sInRpdGxlIjoiUGFzdCBtZWRpY2FsIGhpc3RvcnkiLCJkZXNjcmlwdGlvbiI6IjxwPk1pZ3JhaW5lcyB3aXRob3V0IGF1cmE8L3A+In0seyJpZCI6ImNrOGs2YTdweDAwMGQzaDY1b3M1bWVmb3UiLCJ0aXRsZSI6IlBhc3Qgc3VyZ2ljYWwgaGlzdG9yeSIsImRlc2NyaXB0aW9uIjoiPHA+V2lzZG9tIHRlZXRoIGV4dHJhY3Rpb248L3A+In0seyJpZCI6ImNrOGs2YTdweDAwMGUzaDY1bHIybHBhc2IiLCJ0aXRsZSI6Ik1lZGljYXRpb25zIiwiZGVzY3JpcHRpb24iOiI8cD5NdWx0aXZpdGFtaW48L3A+In0seyJpZCI6ImNrOGs2bHcweDAwM3AzaDY1NXM3b2hrMGQiLCJtZWRpYSI6e30sInRpdGxlIjoiTWVkaWNhdGlvbiBhbGxlcmdpZXMiLCJkZXNjcmlwdGlvbiI6IjxwPk5vIGFsbGVyZ2llcyB0byBtZWRpY2F0aW9uLjwvcD4ifSx7ImlkIjoiY2s4azZtaHQ3MDAzcjNoNjVwcTBjdm9iNyIsIm1lZGlhIjp7fSwidGl0bGUiOiJGYW1pbHkgaGlzdG9yeSIsImRlc2NyaXB0aW9uIjoiPHA+Tm9uZTwvcD4ifSx7ImlkIjoiY2s4azZtbDB0MDAzdDNoNjU2Zm8wNWhydSIsIm1lZGlhIjp7fSwidGl0bGUiOiJTb2NpYWwgaGlzdG9yeSIsImRlc2NyaXB0aW9uIjoiPHA+PHN0cm9uZz5Tb2NpYWwgaGlzdG9yeTwvc3Ryb25nPjxicj5NYXJyaWVkLCBzdGF5IGF0IGhvbWUgbW9tLiA8L3A+PHA+PGJyPjwvcD48cD48c3Ryb25nPkRyaW5rIGFsY29ob2w8L3N0cm9uZz48YnI+MS0yIGdsYXNzZXMgb2Ygd2luZS8gd2Vlay48L3A+PHA+PGJyPjwvcD48cD48c3Ryb25nPlNtb2tlLyBUb2JhY2NvIGhpc3Rvcnk8L3N0cm9uZz48YnI+TmV2ZXIgc21va2VkLiBObyB2YXBpbmcuPC9wPjxwPjxicj48L3A+PHA+PHN0cm9uZz5Vc2UgYW55IG90aGVyIHJlY3JlYXRpb25hbCBkcnVnczwvc3Ryb25nPjxicj5Ob25lLjwvcD4iLCJpc05ld2x5SW5zZXJ0ZWQiOnRydWV9XSwiZmFtaWx5IjoiaW50ZXJhY3RpdmUiLCJ2YXJpYW50IjoiYWNjb3JkaW9uIiwic2V0dGluZ3MiOnsicGFkZGluZ1RvcCI6Mywiem9vbU9uQ2xpY2siOmZhbHNlLCJwYWRkaW5nQm90dG9tIjoiMCIsImJhY2tncm91bmRDb2xvciI6IiIsImFjY29yZGlvbkJlaGF2aW9yIjoib25seU9uZSIsImVudHJhbmNlQW5pbWF0aW9uIjp0cnVlfX0seyJpZCI6ImNrOGoydG45NzAwOHMzaDV4Ym1tMmNlbGkiLCJ0eXBlIjoidGV4dCIsIml0ZW1zIjpbeyJpZCI6ImNrOGowOW13MTAwMjEzaDV4ZGYyNnMyMm4iLCJwYXJhZ3JhcGgiOiI8cCBzdHlsZT1cInRleHQtYWxpZ246IGNlbnRlcjtcIj48c3Ryb25nPjxzcGFuIHN0eWxlPVwiZm9udC1zaXplOiAyMHB4O1wiPlBsZWFzZSBjbGljayBvbiBlYWNoIHNlY3Rpb24gYWJvdmUgaW4gb3JkZXIgdG8gcHJvY2VlZC48L3NwYW4+PC9zdHJvbmc+PC9wPiJ9XSwiZmFtaWx5IjoidGV4dCIsInZhcmlhbnQiOiJwYXJhZ3JhcGgiLCJzZXR0aW5ncyI6eyJwYWRkaW5nVG9wIjozLCJwYWRkaW5nQm90dG9tIjoiMCIsImJhY2tncm91bmRDb2xvciI6IiIsImVudHJhbmNlQW5pbWF0aW9uIjp0cnVlfX0seyJpZCI6ImNrOGVraHgwZjAwOGIzaDYxZmZoMW52b3ciLCJ0eXBlIjoiZGl2aWRlciIsIml0ZW1zIjpbeyJpZCI6ImNrOGVna3o4NDAwMTAzaDYxOWZpc3NsaGYiLCJ0eXBlIjoiY29tcGxldGVBbGwiLCJ0aXRsZSI6IkNPTlRJTlVFIiwiYnV0dG9uQ29sb3IiOiJicmFuZCIsImNvbXBsZXRlSGludCI6IkNvbXBsZXRlIHRoZSBjb250ZW50IGFib3ZlIGJlZm9yZSBtb3Zpbmcgb24uIn1dLCJmYW1pbHkiOiJjb250aW51ZSIsInZhcmlhbnQiOiJjb250aW51ZSIsInNldHRpbmdzIjp7InBhZGRpbmdUb3AiOiIzIiwicGFkZGluZ0JvdHRvbSI6IjAiLCJiYWNrZ3JvdW5kQ29sb3IiOiIiLCJlbnRyYW5jZUFuaW1hdGlvbiI6dHJ1ZX19LHsiaWQiOiJjazhlaDQ2MXgwMDJ5M2g2MWk0ZWUzOGZqIiwidHlwZSI6InRleHQiLCJpdGVtcyI6W3siaWQiOiJjazhlZ2t6ODUwMDI0M2g2MXF0Y210azN6IiwiaGVhZGluZyI6IjxwPjxzdHJvbmc+PHNwYW4gc3R5bGU9XCJmb250LXNpemU6IDIwcHg7XCI+UmVmbGVjdDwvc3Bhbj48L3N0cm9uZz48L3A+IiwicGFyYWdyYXBoIjoiPHA+PHNwYW4gc3R5bGU9XCJmb250LXNpemU6IDE4cHg7XCI+UGxlYXNlIHdyaXRlIGRvd24vcmVjb3JkIHlvdXIgcmVmbGVjdGlvbnMgdG8gdGhlIGZvbGxvd2luZyBxdWVzdGlvbnMgaW4geW91ciBub3Rlcywgc28gdGhhdCB5b3UgbWF5IGhhdmUgdGhlbSBhdmFpbGFibGUgZm9yIGNhc2UgZGVicmllZmluZyBpbiB0aGUgZnV0dXJlLjxicj48L3NwYW4+PC9wPjx1bD48bGk+PHNwYW4gc3R5bGU9XCJmb250LXNpemU6IDE4cHg7XCI+PGVtPldoYXQgaW5mb3JtYXRpb24gZGlkIHlvdSBhc2sgZm9yIG9yaWdpbmFsbHkgYmVmb3JlIHlvdXIgcmV2aWV3PzwvZW0+PGJyPjxicj48L3NwYW4+PC9saT48bGk+PHNwYW4gc3R5bGU9XCJmb250LXNpemU6IDE4cHg7XCI+PGVtPldoYXQgaW5mb3JtYXRpb24gZGlkIHlvdSBub3QgYXNrIGZvciBiZWZvcmUgeW91ciByZXZpZXc/IFdoeT88L2VtPjxicj48YnI+PC9zcGFuPjwvbGk+PGxpPjxzcGFuIHN0eWxlPVwiZm9udC1zaXplOiAxOHB4O1wiPjxlbT5XaGF0IGZpbmRpbmdzIGRpZCB5b3UgZ2F0aGVyIGZyb20gdGhlIGluZm9ybWF0aW9uIHRoYXQgeW91IGRpZCBub3Qgb3JpZ2luYWxseSBhc2sgZm9yIHRoYXQgeW91IHRoaW5rIHdpbGwgYmUgcmVsZXZhbnQgbW92aW5nIGZvcndhcmQ/PC9lbT48L3NwYW4+PC9saT48L3VsPiJ9XSwibWVkaWEiOnt9LCJmYW1pbHkiOiJ0ZXh0IiwidmFyaWFudCI6ImhlYWRpbmcgcGFyYWdyYXBoIiwic2V0dGluZ3MiOnsicGFkZGluZ1RvcCI6MywicGFkZGluZ0JvdHRvbSI6IjAiLCJiYWNrZ3JvdW5kQ29sb3IiOiIiLCJlbnRyYW5jZUFuaW1hdGlvbiI6dHJ1ZX19LHsiaWQiOiJjazhkaTY1dW8wMDVvM2g2Nnp0d2R2a3FlIiwidHlwZSI6ImludGVyYWN0aXZlIiwiaXRlbXMiOlt7ImlkIjoiY2s4ZGF0cXlsMDAwcDNoNjZoOWR3dXNxZyIsInR5cGUiOiJsZXNzb24iLCJsYWJlbCI6IkNvbnRpbnVlIiwiZGVzY3JpcHRpb24iOiIiLCJkZXN0aW5hdGlvbiI6Img2end4cW9mRUFHTTR2bUYxMWsxOXhyU29CcTR4WVNJIn1dLCJmYW1pbHkiOiJidXR0b25zIiwidmFyaWFudCI6ImJ1dHRvbiIsInNldHRpbmdzIjp7InBhZGRpbmdUb3AiOiIzIiwicGFkZGluZ0JvdHRvbSI6IjAiLCJiYWNrZ3JvdW5kQ29sb3IiOiIiLCJlbnRyYW5jZUFuaW1hdGlvbiI6dHJ1ZX19XSwibWVkaWEiOnt9LCJwaWxlcyI6W10sInNldHRpbmdzIjp7fSwiZHVwbGljYXRlZEZyb21JZCI6Ilh0eWJycGJYRGs0el9QckxiY0cyYk9WeDRZN1BMM1FZIiwiZGVsZXRlZCI6ZmFsc2UsImNyZWF0ZWRBdCI6IjIwMjAtMDMtMjlUMjA6MzY6NDYuMzMzWiIsInVwZGF0ZWRBdCI6IjIwMjMtMDktMDhUMjA6MDg6MTYuODgxWiIsImxhc3RVcGRhdGVkQnkiOiJhdXRoMHxiNDEzZGZmMC1kNzU1LTAxMzItOWE1MC0yMjAwMGIyYTIzMjgiLCJyZWFkeSI6dHJ1ZSwicG9zaXRpb24iOm51bGwsInRyYW5zZmVycmVkQXQiOm51bGwsImlzUGFydG5lckNvbnRlbnRBdXRob3IiOm51bGwsImhlYWRlckltYWdlIjp7fX0seyJpZCI6IkV4MEY3akw5OHlDdGwwblJGenpNUHZzdWZXS0ZKSFVYIiwib3JpZ2luYWxJZCI6bnVsbCwiYXV0aG9yIjoiYXV0aDB8YjQxM2RmZjAtZDc1NS0wMTMyLTlhNTAtMjIwMDBiMmEyMzI4Iiwic2VsZWN0ZWRBdXRob3JJZCI6Im5vbmUiLCJjb3Vyc2VJZCI6InlIc0puS1N0VG01NkNSanBGX29VYmpqdkRUR1hWMFFDIiwidGl0bGUiOiJPYnN0ZXRyaWMgaGlzdG9yeSIsImRlc2NyaXB0aW9uIjoiIiwidHlwZSI6ImJsb2NrcyIsImljb24iOiJBcnRpY2xlIiwiaXRlbXMiOlt7ImlkIjoiY2xtYjE1ZDh2MDAzMTNiNzZiYTU1YThjZSIsInR5cGUiOiJ0ZXh0IiwiaXRlbXMiOlt7ImlkIjoiY2xtYjE1ZDh3MDAzMjNiNzZwMzM4cHJyNCIsInBhcmFncmFwaCI6IjxwPjxzdHJvbmc+PHN0cm9uZz48c3Ryb25nPjxzcGFuIHN0eWxlPVwiZm9udC1zaXplOiAyMHB4O1wiPldoYXQgcGVydGluZW50IG9ic3RldHJpYyBoZWFsdGggaGlzdG9yeSBpbmZvcm1hdGlvbiBkbyB5b3UgbmVlZCBiZWZvcmUgdGhlIHBoeXNpY2FsIGV4YW1pbmF0aW9uPzwvc3Bhbj48L3N0cm9uZz48L3N0cm9uZz48L3N0cm9uZz48L3A+PHA+PGVtPjxlbT48c3BhbiBzdHlsZT1cImZvbnQtc2l6ZTogMThweDtcIj5Xcml0ZSBkb3duL3JlY29yZCwgb24geW91ciBvd24sIHRoZSBhZGRpdGlvbmFsIHNwZWNpZmljIHBlcnRpbmVudCBvYnN0ZXRyaWMgaGVhbHRoIGhpc3RvcnkgaW5mb3JtYXRpb24geW91IG5lZWQgYmVmb3JlIGNvbmR1Y3RpbmcgTXJzLiBTbWl0aCYjMzk7cyBwaHlzaWNhbCBleGFtaW5hdGlvbjwvc3Bhbj48L2VtPjxlbT48c3BhbiBzdHlsZT1cImZvbnQtc2l6ZTogMThweDtcIj4sIGFuZCB0aGVuIHByZXNzICZxdW90O0NvbnRpbnVlLiZxdW90Ozwvc3Bhbj48L2VtPjwvZW0+PC9wPiJ9XSwiZmFtaWx5IjoidGV4dCIsInZhcmlhbnQiOiJwYXJhZ3JhcGgiLCJzZXR0aW5ncyI6eyJjYXJkTW9kZSI6IldISVRFIiwicGFkZGluZ1RvcCI6MywiYWNjZW50Q29sb3IiOm51bGwsInBhZGRpbmdCb3R0b20iOjMsImJhY2tncm91bmRUeXBlIjoiTElHSFQiLCJiYWNrZ3JvdW5kQ29sb3IiOiIiLCJlbnRyYW5jZUFuaW1hdGlvbiI6dHJ1ZX19LHsiaWQiOiJjazhlaTl4N3AwMDV3M2g2MWZrc29zbThmIiwidHlwZSI6ImRpdmlkZXIiLCJpdGVtcyI6W3siaWQiOiJjazhlZ2t6ODQwMDEwM2g2MTlmaXNzbGhmIiwidHlwZSI6IiIsInRpdGxlIjoiQ09OVElOVUUiLCJidXR0b25Db2xvciI6ImJyYW5kIiwiY29tcGxldGVIaW50IjoiQ29tcGxldGUgdGhlIGNvbnRlbnQgYWJvdmUgYmVmb3JlIG1vdmluZyBvbi4ifV0sIm1lZGlhIjp7fSwiZmFtaWx5IjoiY29udGludWUiLCJ2YXJpYW50IjoiY29udGludWUiLCJzZXR0aW5ncyI6eyJwYWRkaW5nVG9wIjoiMyIsInBhZGRpbmdCb3R0b20iOiIwIiwiYmFja2dyb3VuZENvbG9yIjoiIiwiZW50cmFuY2VBbmltYXRpb24iOnRydWV9fSx7ImlkIjoiY2xtYjE1em55MDAzOTNiNzZjd3plbjdndiIsInR5cGUiOiJ0ZXh0IiwiaXRlbXMiOlt7ImlkIjoiY2xtYjE1em55MDAzYTNiNzZmYTF3YnJ6aiIsInBhcmFncmFwaCI6IjxwPjxzdHJvbmc+PHNwYW4gc3R5bGU9XCJmb250LXNpemU6IDIwcHg7XCI+UmV2aWV3IHRoZSBwZXJ0aW5lbnQgb2JzdGV0cmljIGhlYWx0aCBoaXN0b3J5IGluZm9ybWF0aW9uIHRoYXQgeW91IG5vdGVkLjwvc3Bhbj48L3N0cm9uZz48L3A+PHA+PGVtPjxzcGFuIHN0eWxlPVwiZm9udC1zaXplOiAxOHB4O1wiPlJlY29yZCBhbnkgcGVydGluZW50IGZpbmRpbmdzIHRoYXQgeW91IG1pZ2h0IG5lZWQgbW92aW5nIGZvcndhcmQuPC9zcGFuPjwvZW0+PC9wPiJ9XSwiZmFtaWx5IjoidGV4dCIsInZhcmlhbnQiOiJwYXJhZ3JhcGgiLCJzZXR0aW5ncyI6eyJjYXJkTW9kZSI6IldISVRFIiwicGFkZGluZ1RvcCI6MywiYWNjZW50Q29sb3IiOm51bGwsInBhZGRpbmdCb3R0b20iOjMsImJhY2tncm91bmRUeXBlIjoiTElHSFQiLCJiYWNrZ3JvdW5kQ29sb3IiOiIiLCJlbnRyYW5jZUFuaW1hdGlvbiI6dHJ1ZX19LHsiaWQiOiJjbG1iMTZsZGUwMDNoM2I3NjB0eXI5Z2M5IiwidHlwZSI6InRleHQiLCJpdGVtcyI6W3siaWQiOiJjbG1iMTZsZGUwMDNpM2I3Nm94cm45azMyIiwicGFyYWdyYXBoIjoiPHA+PHN0cm9uZz48c3Ryb25nPjxzcGFuIHN0eWxlPVwiZm9udC1zaXplOiAxOHB4O1wiPk1pc2NhcnJpYWdlLyBFY3RvcGljIHByZWduYW5jeS8gQWJub3JtYWwgcHJlZ25hbmN5PC9zcGFuPjwvc3Ryb25nPjwvc3Ryb25nPjxzcGFuIHN0eWxlPVwiZm9udC1zaXplOiAxOHB4O1wiPjxicj4xIHNwb250YW5lb3VzIGFib3J0aW9uIChtaXNjYXJyaWFnZSBhdCA2IHdlZWtzKTwvc3Bhbj48L3A+PHA+PHNwYW4gc3R5bGU9XCJmb250LXNpemU6IDE4cHg7XCI+PHN0cm9uZz48c3Ryb25nPjxzdHJvbmc+RGVsaXZlcmllczwvc3Ryb25nPjwvc3Ryb25nPjwvc3Ryb25nPjxicj48ZW0+MjAxNDombmJzcDs8L2VtPlNwb250YW5lb3VzIGFib3J0aW9uIGF0IDYgd2Vla3Mgb2YgZ2VzdGF0aW9uLjwvc3Bhbj48L3A+PHA+PHNwYW4gc3R5bGU9XCJmb250LXNpemU6IDE4cHg7XCI+PGVtPjIwMTU6PC9lbT4gU3BvbnRhbmVvdXMgdmFnaW5hbCBkZWxpdmVyeSAoU1ZEKSBhdCA0MCB3ZWVrcyBvZiBnZXN0YXRpb24uIE1hbGUgaW5mYW50LCAyNjAwIGdyYW1zLiBEZWxpdmVyeSBjb21wbGljYXRlZCBieSBhIDJuZCBkZWdyZWUgcGVyaW5lYWwgbGFjZXJhdGlvbi4gTm8gZXBpc2lvdG9teS48L3NwYW4+PC9wPjxwPjxzcGFuIHN0eWxlPVwiZm9udC1zaXplOiAxOHB4O1wiPjxlbT4mbmJzcDsyMDE3OiZuYnNwOzwvZW0+U1ZEIGF0IDM5IHdlZWtzLiBGZW1hbGUgaW5mYW50LCAzNzAwIGdyYW1zLCBEZWxpdmVyeSBjb21wbGljYXRlZCBieSAybmQgZGVncmVlIHBlcmluZWFsIGxhY2VyYXRpb24uIE5vIGVwaXNpb3RvbXkuPC9zcGFuPjwvcD48cD48c3BhbiBzdHlsZT1cImZvbnQtc2l6ZTogMThweDtcIj48ZW0+Jm5ic3A7OCBtb250aHMgcHJpb3I6PC9lbT4gU1ZEIGF0IDM5IHdlZWtzLiBNYWxlIGluZmFudCwgNDEwMCBncmFtcy4gRGVsaXZlcnkgY29tcGxpY2F0ZWQgYnkgM3JkIGRlZ3JlZSBwZXJpbmVhbCBsYWNlcmF0aW9uLiBObyBlcGlzaW90b215Ljwvc3Bhbj48L3A+PHA+PHNwYW4gc3R5bGU9XCJmb250LXNpemU6IDE4cHg7XCI+PHN0cm9uZz48c3Ryb25nPjxzdHJvbmc+VmFnaW5hbCB0ZWFyLyBFcGlzaW90b215PC9zdHJvbmc+PC9zdHJvbmc+PC9zdHJvbmc+PGJyPkhpc3Rvcnkgb2YgYSAzcmQgZGVncmVlIHBlcmluZWFsIGxhY2VyYXRpb24gd2l0aCBoZXIgbGFzdCB2YWdpbmFsIGRlbGl2ZXJ5PC9zcGFuPjwvcD48cD48c3BhbiBzdHlsZT1cImZvbnQtc2l6ZTogMThweDtcIj48c3Ryb25nPkFueSBvdGhlciBvYnN0ZXRyaWMgaXNzdWVzPC9zdHJvbmc+PGJyPk5vPC9zcGFuPjwvcD4ifV0sImZhbWlseSI6InRleHQiLCJ2YXJpYW50IjoicGFyYWdyYXBoIiwic2V0dGluZ3MiOnsiY2FyZE1vZGUiOiJXSElURSIsInBhZGRpbmdUb3AiOjMsImFjY2VudENvbG9yIjpudWxsLCJwYWRkaW5nQm90dG9tIjozLCJiYWNrZ3JvdW5kVHlwZSI6IkxJR0hUIiwiYmFja2dyb3VuZENvbG9yIjoiIiwiZW50cmFuY2VBbmltYXRpb24iOnRydWV9fSx7ImlkIjoiY2s4ZWtuaW05MDA4ZDNoNjFxcDU0am1wNSIsInR5cGUiOiJkaXZpZGVyIiwiaXRlbXMiOlt7ImlkIjoiY2s4ZWdrejg0MDAxMDNoNjE5Zmlzc2xoZiIsInR5cGUiOiJjb21wbGV0ZUFsbCIsInRpdGxlIjoiQ09OVElOVUUiLCJidXR0b25Db2xvciI6ImJyYW5kIiwiY29tcGxldGVIaW50IjoiQ29tcGxldGUgdGhlIGNvbnRlbnQgYWJvdmUgYmVmb3JlIG1vdmluZyBvbi4ifV0sImZhbWlseSI6ImNvbnRpbnVlIiwidmFyaWFudCI6ImNvbnRpbnVlIiwic2V0dGluZ3MiOnsicGFkZGluZ1RvcCI6IjMiLCJwYWRkaW5nQm90dG9tIjoiMCIsImJhY2tncm91bmRDb2xvciI6IiIsImVudHJhbmNlQW5pbWF0aW9uIjp0cnVlfX0seyJpZCI6ImNrOGVpNm05MTAwNWczaDYxeDg4Y3E5bGciLCJ0eXBlIjoidGV4dCIsIml0ZW1zIjpbeyJpZCI6ImNrOGVpNmR0ZjAwNWQzaDYxNWlvcDdwMTAiLCJoZWFkaW5nIjoiPHA+PHN0cm9uZz48c3BhbiBzdHlsZT1cImZvbnQtc2l6ZTogMjBweDtcIj5SZWZsZWN0PC9zcGFuPjwvc3Ryb25nPjwvcD4iLCJwYXJhZ3JhcGgiOiI8cD48c3BhbiBzdHlsZT1cImZvbnQtc2l6ZTogMThweDtcIj5QbGVhc2Ugd3JpdGUgZG93bi9yZWNvcmQgeW91ciByZWZsZWN0aW9ucyB0byB0aGUgZm9sbG93aW5nIHF1ZXN0aW9ucyBpbiB5b3VyIG5vdGVzLCBzbyB0aGF0IHlvdSBtYXkgaGF2ZSB0aGVtIGF2YWlsYWJsZSBmb3IgY2FzZSBkZWJyaWVmaW5nIGluIHRoZSBmdXR1cmUuPGJyPjwvc3Bhbj48L3A+PHVsPjxsaT48c3BhbiBzdHlsZT1cImZvbnQtc2l6ZTogMThweDtcIj48ZW0+V2hhdCBpbmZvcm1hdGlvbiBkaWQgeW91IGFzayBmb3Igb3JpZ2luYWxseSBiZWZvcmUgeW91ciByZXZpZXc/PC9lbT48YnI+PGJyPjwvc3Bhbj48L2xpPjxsaT48c3BhbiBzdHlsZT1cImZvbnQtc2l6ZTogMThweDtcIj48ZW0+V2hhdCBpbmZvcm1hdGlvbiBkaWQgeW91IG5vdCBhc2sgZm9yIGJlZm9yZSB5b3VyIHJldmlldz8gV2h5PzwvZW0+PGJyPjxicj48L3NwYW4+PC9saT48bGk+PGVtPjxzcGFuIHN0eWxlPVwiZm9udC1zaXplOiAxOHB4O1wiPldoYXQgZmluZGluZ3MgZGlkIHlvdSBnYXRoZXIgZnJvbSB0aGUgaW5mb3JtYXRpb24gdGhhdCB5b3UgZGlkIG5vdCBvcmlnaW5hbGx5IGFzayBmb3IgdGhhdCB5b3UgdGhpbmsgd2lsbCBiZSByZWxldmFudCBtb3ZpbmcgZm9yd2FyZD88L3NwYW4+PC9lbT48L2xpPjwvdWw+In1dLCJtZWRpYSI6e30sImZhbWlseSI6InRleHQiLCJ2YXJpYW50IjoiaGVhZGluZyBwYXJhZ3JhcGgiLCJzZXR0aW5ncyI6eyJwYWRkaW5nVG9wIjozLCJwYWRkaW5nQm90dG9tIjoiMCIsImJhY2tncm91bmRDb2xvciI6IiIsImVudHJhbmNlQW5pbWF0aW9uIjp0cnVlfX0seyJpZCI6ImNrOGRpNjV1bzAwNW8zaDY2enR3ZHZrcWUiLCJ0eXBlIjoiaW50ZXJhY3RpdmUiLCJpdGVtcyI6W3siaWQiOiJjazhkYXRxeWwwMDBwM2g2Nmg5ZHd1c3FnIiwidHlwZSI6Imxlc3NvbiIsImxhYmVsIjoiR28gQmFjayIsImRlc2NyaXB0aW9uIjoiIiwiZGVzdGluYXRpb24iOiJxUERJR2xzU0ZjZnJhaUlyV0xmdl8xanR3TFJvWE5TMCJ9XSwiZmFtaWx5IjoiYnV0dG9ucyIsInZhcmlhbnQiOiJidXR0b24iLCJzZXR0aW5ncyI6eyJwYWRkaW5nVG9wIjoiMyIsImJ1dHRvbkNvbG9yIjoiI0M3NUIxMiIsInBhZGRpbmdCb3R0b20iOiIwIiwiYmFja2dyb3VuZENvbG9yIjoiIiwiZW50cmFuY2VBbmltYXRpb24iOnRydWV9fV0sIm1lZGlhIjp7fSwicGlsZXMiOltdLCJzZXR0aW5ncyI6e30sImR1cGxpY2F0ZWRGcm9tSWQiOiJ2ZmkyWjEwVndoN2dtUmdVdzhheGFvY2toY1duUHZHUiIsImRlbGV0ZWQiOmZhbHNlLCJjcmVhdGVkQXQiOiIyMDIwLTAzLTMwVDE0OjI3OjQ3LjM1M1oiLCJ1cGRhdGVkQXQiOiIyMDIzLTA5LTA4VDIwOjEwOjI4LjY2MFoiLCJsYXN0VXBkYXRlZEJ5IjoiYXV0aDB8YjQxM2RmZjAtZDc1NS0wMTMyLTlhNTAtMjIwMDBiMmEyMzI4IiwicmVhZHkiOnRydWUsInBvc2l0aW9uIjpudWxsLCJ0cmFuc2ZlcnJlZEF0IjpudWxsLCJpc1BhcnRuZXJDb250ZW50QXV0aG9yIjpudWxsLCJoZWFkZXJJbWFnZSI6e319LHsiaWQiOiJ1V2daUWpEbUNWZHBYRlo2dS1vOVd6OFhSU1JaRy0zRCIsIm9yaWdpbmFsSWQiOm51bGwsImF1dGhvciI6ImF1dGgwfGI0MTNkZmYwLWQ3NTUtMDEzMi05YTUwLTIyMDAwYjJhMjMyOCIsInNlbGVjdGVkQXV0aG9ySWQiOiJub25lIiwiY291cnNlSWQiOiJ5SHNKbktTdFRtNTZDUmpwRl9vVWJqanZEVEdYVjBRQyIsInRpdGxlIjoiR3luZWNvbG9naWMgaGlzdG9yeSIsImRlc2NyaXB0aW9uIjoiIiwidHlwZSI6ImJsb2NrcyIsImljb24iOiJBcnRpY2xlIiwiaXRlbXMiOlt7ImlkIjoiY2xtYjE4NGV0MDAzcDNiNzZqank1MmprYiIsInR5cGUiOiJ0ZXh0IiwiaXRlbXMiOlt7ImlkIjoiY2xtYjE4NGV0MDAzcTNiNzY1bW9qemFuMyIsInBhcmFncmFwaCI6IjxwPjxzdHJvbmc+PHN0cm9uZz48c3Ryb25nPjxzdHJvbmc+PHNwYW4gc3R5bGU9XCJmb250LXNpemU6IDIwcHg7XCI+V2hhdCBwZXJ0aW5lbnQgZ3luZWNvbG9naWMgaGVhbHRoIGhpc3RvcnkgaW5mb3JtYXRpb24gZG8geW91IG5lZWQgYmVmb3JlIHRoZSBwaHlzaWNhbCBleGFtaW5hdGlvbj88L3NwYW4+PC9zdHJvbmc+PC9zdHJvbmc+PC9zdHJvbmc+PC9zdHJvbmc+PC9wPjxwPjxlbT48ZW0+PGVtPjxzcGFuIHN0eWxlPVwiZm9udC1zaXplOiAxOHB4O1wiPldyaXRlIGRvd24vcmVjb3JkLCBvbiB5b3VyIG93biwgdGhlIGFkZGl0aW9uYWwgc3BlY2lmaWMgcGVydGluZW50IGd5bmVjb2xvZ2ljIGhlYWx0aCBoaXN0b3J5IGluZm9ybWF0aW9uIHlvdSBuZWVkIGJlZm9yZSBjb25kdWN0aW5nIE1ycy4gU21pdGgmIzM5O3MgcGh5c2ljYWwgZXhhbWluYXRpb248L3NwYW4+PC9lbT48L2VtPjxlbT48ZW0+PHNwYW4gc3R5bGU9XCJmb250LXNpemU6IDE4cHg7XCI+LCBhbmQgdGhlbiBwcmVzcyAmcXVvdDtDb250aW51ZS4mcXVvdDs8L3NwYW4+PC9lbT48L2VtPjwvZW0+PC9wPiJ9XSwiZmFtaWx5IjoidGV4dCIsInZhcmlhbnQiOiJwYXJhZ3JhcGgiLCJzZXR0aW5ncyI6eyJjYXJkTW9kZSI6IldISVRFIiwicGFkZGluZ1RvcCI6MywiYWNjZW50Q29sb3IiOm51bGwsInBhZGRpbmdCb3R0b20iOjMsImJhY2tncm91bmRUeXBlIjoiTElHSFQiLCJiYWNrZ3JvdW5kQ29sb3IiOiIiLCJlbnRyYW5jZUFuaW1hdGlvbiI6dHJ1ZX19LHsiaWQiOiJjazhlaWJxcm8wMDZjM2g2MTBucmUxY2g3IiwidHlwZSI6ImRpdmlkZXIiLCJpdGVtcyI6W3siaWQiOiJjazhlZ2t6ODQwMDEwM2g2MTlmaXNzbGhmIiwidHlwZSI6IiIsInRpdGxlIjoiQ09OVElOVUUiLCJidXR0b25Db2xvciI6ImJyYW5kIiwiY29tcGxldGVIaW50IjoiQ29tcGxldGUgdGhlIGNvbnRlbnQgYWJvdmUgYmVmb3JlIG1vdmluZyBvbi4ifV0sIm1lZGlhIjp7fSwiZmFtaWx5IjoiY29udGludWUiLCJ2YXJpYW50IjoiY29udGludWUiLCJzZXR0aW5ncyI6eyJwYWRkaW5nVG9wIjoiMyIsInBhZGRpbmdCb3R0b20iOiIwIiwiYmFja2dyb3VuZENvbG9yIjoiIiwiZW50cmFuY2VBbmltYXRpb24iOnRydWV9fSx7ImlkIjoiY2xtYjE4cHJnMDAzeDNiNzZtYXI1Mjd3eiIsInR5cGUiOiJ0ZXh0IiwiaXRlbXMiOlt7ImlkIjoiY2xtYjE4cHJnMDAzeTNiNzZpeWo1a3Y3eiIsInBhcmFncmFwaCI6IjxwPjxzdHJvbmc+PHNwYW4gc3R5bGU9XCJmb250LXNpemU6IDIwcHg7XCI+UmV2aWV3IHRoZSBwZXJ0aW5lbnQgZ3luZWNvbG9naWMgaGVhbHRoIGhpc3RvcnkgaW5mb3JtYXRpb24gdGhhdCB5b3Ugbm90ZWQuPC9zcGFuPjwvc3Ryb25nPjwvcD48cD48ZW0+PHNwYW4gc3R5bGU9XCJmb250LXNpemU6IDE4cHg7XCI+UmVjb3JkIGFueSBwZXJ0aW5lbnQgZmluZGluZ3MgdGhhdCB5b3UgbWlnaHQgbmVlZCBtb3ZpbmcgZm9yd2FyZC48L3NwYW4+PC9lbT48L3A+In1dLCJmYW1pbHkiOiJ0ZXh0IiwidmFyaWFudCI6InBhcmFncmFwaCIsInNldHRpbmdzIjp7ImNhcmRNb2RlIjoiV0hJVEUiLCJwYWRkaW5nVG9wIjozLCJhY2NlbnRDb2xvciI6bnVsbCwicGFkZGluZ0JvdHRvbSI6MywiYmFja2dyb3VuZFR5cGUiOiJMSUdIVCIsImJhY2tncm91bmRDb2xvciI6IiIsImVudHJhbmNlQW5pbWF0aW9uIjp0cnVlfX0seyJpZCI6ImNsbWIxOHJmZTAwNDUzYjc2Zm9sNWw0eWQiLCJ0eXBlIjoidGV4dCIsIml0ZW1zIjpbeyJpZCI6ImNsbWIxOHJmZTAwNDYzYjc2N3BxM3g4cXEiLCJwYXJhZ3JhcGgiOiI8cD48c3Ryb25nPjxzcGFuIHN0eWxlPVwiZm9udC1zaXplOiAxOHB4O1wiPk1lbmFyY2hlPC9zcGFuPjwvc3Ryb25nPjxzcGFuIHN0eWxlPVwiZm9udC1zaXplOiAxOHB4O1wiPjxicj4xMyB5bzwvc3Bhbj48L3A+PHA+PHNwYW4gc3R5bGU9XCJmb250LXNpemU6IDE4cHg7XCI+PHN0cm9uZz5Db250cmFjZXB0aW9uPC9zdHJvbmc+PGJyPkh1c2JhbmQgdW5kZXJ3ZW50IHZhc2VjdG9teSA2IG1vbnRocyBwcmlvcjwvc3Bhbj48L3A+PHA+PHNwYW4gc3R5bGU9XCJmb250LXNpemU6IDE4cHg7XCI+PHN0cm9uZz5NZW5zdHJ1YWwgaGlzdG9yeTwvc3Ryb25nPjxicj5SZWd1bGFyIG1lbnNlcywgcTI4IGRheXM8L3NwYW4+PC9wPjxwPjxzcGFuIHN0eWxlPVwiZm9udC1zaXplOiAxOHB4O1wiPjxzdHJvbmc+TGFzdCBtZW5zdHJ1YWwgcGVyaW9kIChMTVApPC9zdHJvbmc+PGJyPjEwIGRheXMgcHJpb3I8L3NwYW4+PC9wPjxwPjxzcGFuIHN0eWxlPVwiZm9udC1zaXplOiAxOHB4O1wiPjxzdHJvbmc+SGlzdG9yeSBvZiBwZWx2aWMgaW5mZWN0aW9ucy8gU2V4dWFsbHkgdHJhbnNtaXR0ZWQgaW5mZWN0aW9uIChTVEkpLyBQZWx2aWMgaW5mbGFtbWF0b3J5IGRpc2Vhc2UgKFBJRCk8L3N0cm9uZz48YnI+Tm8gaGlzdG9yeSBvZiBpbmZlY3Rpb24uPC9zcGFuPjwvcD48cD48c3BhbiBzdHlsZT1cImZvbnQtc2l6ZTogMThweDtcIj48c3Ryb25nPjxzdHJvbmc+U2V4dWFsbHkgYWN0aXZlLyBJbnRlcmNvdXJzZTwvc3Ryb25nPjxicj48L3N0cm9uZz5XYXMgc2V4dWFsbHkgYWN0aXZlIHVudGlsIDMgbW9udGhzIGFnby4gU2hlIHN0b3BwZWQgaGF2aW5nIHNleCBiZWNhdXNlIHNoZSZyc3F1bztzIHNlbGYtY29uc2Npb3VzIGFib3V0IHRoZSB2YWdpbmFsIGRpc2NoYXJnZS4gU2hlIGhhcyBiZWVuIGluIGEgbW9ub2dhbW91cyByZWxhdGlvbnNoaXAgd2l0aCBoZXIgaHVzYmFuZC48L3NwYW4+PC9wPjxwPjxzcGFuIHN0eWxlPVwiZm9udC1zaXplOiAxOHB4O1wiPjxzdHJvbmc+RHlzcGFyZXVuaWE8L3N0cm9uZz48YnI+Tm8gaXNzdWVzIG9yIHBhaW4gd2l0aCBzZXguPC9zcGFuPjwvcD48cD48c3BhbiBzdHlsZT1cImZvbnQtc2l6ZTogMThweDtcIj48c3Ryb25nPkNoaWxkYmVhcmluZyBzdGF0dXM8L3N0cm9uZz48YnI+SGFzIGNvbXBsZXRlZCBjaGlsZGJlYXJpbmcuPC9zcGFuPjwvcD48cD48c3BhbiBzdHlsZT1cImZvbnQtc2l6ZTogMThweDtcIj48c3Ryb25nPkxhc3QgUGFwIHNtZWFyPC9zdHJvbmc+PGJyPjIgeWVhcnMgYWdvIGFuZCBpdCB3YXMgbm9ybWFsLjwvc3Bhbj48L3A+PHA+PHNwYW4gc3R5bGU9XCJmb250LXNpemU6IDE4cHg7XCI+PHN0cm9uZz5IaXN0b3J5IG9mIGFibm9ybWFsIFBhcCBzbWVhcnM8L3N0cm9uZz48YnI+Tm88L3NwYW4+PC9wPjxwPjxzcGFuIHN0eWxlPVwiZm9udC1zaXplOiAxOHB4O1wiPjxzdHJvbmc+QW55IG90aGVyIEdZTiBpc3N1ZXM8L3N0cm9uZz48YnI+Tm88L3NwYW4+PC9wPiJ9XSwiZmFtaWx5IjoidGV4dCIsInZhcmlhbnQiOiJwYXJhZ3JhcGgiLCJzZXR0aW5ncyI6eyJjYXJkTW9kZSI6IldISVRFIiwicGFkZGluZ1RvcCI6MywiYWNjZW50Q29sb3IiOm51bGwsInBhZGRpbmdCb3R0b20iOjMsImJhY2tncm91bmRUeXBlIjoiTElHSFQiLCJiYWNrZ3JvdW5kQ29sb3IiOiIiLCJlbnRyYW5jZUFuaW1hdGlvbiI6dHJ1ZX19LHsiaWQiOiJjazhla3B0cTcwMDhlM2g2MW5jYmdnMXUwIiwidHlwZSI6ImRpdmlkZXIiLCJpdGVtcyI6W3siaWQiOiJjazhlZ2t6ODQwMDEwM2g2MTlmaXNzbGhmIiwidHlwZSI6ImNvbXBsZXRlQWxsIiwidGl0bGUiOiJDT05USU5VRSIsImJ1dHRvbkNvbG9yIjoiYnJhbmQiLCJjb21wbGV0ZUhpbnQiOiJDb21wbGV0ZSB0aGUgY29udGVudCBhYm92ZSBiZWZvcmUgbW92aW5nIG9uLiJ9XSwiZmFtaWx5IjoiY29udGludWUiLCJ2YXJpYW50IjoiY29udGludWUiLCJzZXR0aW5ncyI6eyJwYWRkaW5nVG9wIjoiMyIsInBhZGRpbmdCb3R0b20iOiIwIiwiYmFja2dyb3VuZENvbG9yIjoiIiwiZW50cmFuY2VBbmltYXRpb24iOnRydWV9fSx7ImlkIjoiY2s4ZWlyZGFwMDA3MjNoNjEzMmM1eG50YSIsInR5cGUiOiJ0ZXh0IiwiaXRlbXMiOlt7ImlkIjoiY2s4ZWlxdG5lMDA2eDNoNjFhcWNwdHp6eSIsImhlYWRpbmciOiI8cD48c3Ryb25nPjxzcGFuIHN0eWxlPVwiZm9udC1zaXplOiAyMHB4O1wiPlJlZmxlY3Q8L3NwYW4+PC9zdHJvbmc+PC9wPiIsInBhcmFncmFwaCI6IjxwPjxzcGFuIHN0eWxlPVwiZm9udC1zaXplOiAxOHB4O1wiPlBsZWFzZSB3cml0ZSBkb3duL3JlY29yZCB5b3VyIHJlZmxlY3Rpb25zIHRvIHRoZSBmb2xsb3dpbmcgcXVlc3Rpb25zIGluIHlvdXIgbm90ZXMsIHNvIHRoYXQgeW91IG1heSBoYXZlIHRoZW0gYXZhaWxhYmxlIGZvciBjYXNlIGRlYnJpZWZpbmcgaW4gdGhlIGZ1dHVyZS48YnI+PC9zcGFuPjwvcD48dWw+PGxpPjxzcGFuIHN0eWxlPVwiZm9udC1zaXplOiAxOHB4O1wiPjxlbT5XaGF0IGluZm9ybWF0aW9uIGRpZCB5b3UgYXNrIGZvciBvcmlnaW5hbGx5IGJlZm9yZSB5b3VyIHJldmlldz88L2VtPjxicj48YnI+PC9zcGFuPjwvbGk+PGxpPjxzcGFuIHN0eWxlPVwiZm9udC1zaXplOiAxOHB4O1wiPjxlbT5XaGF0IGluZm9ybWF0aW9uIGRpZCB5b3Ugbm90IGFzayBmb3IgYmVmb3JlIHlvdXIgcmV2aWV3PyBXaHk/PC9lbT48YnI+PGJyPjwvc3Bhbj48L2xpPjxsaT48ZW0+PHNwYW4gc3R5bGU9XCJmb250LXNpemU6IDE4cHg7XCI+V2hhdCBmaW5kaW5ncyBkaWQgeW91IGdhdGhlciBmcm9tIHRoZSBpbmZvcm1hdGlvbiB0aGF0IHlvdSBkaWQgbm90IG9yaWdpbmFsbHkgYXNrIGZvciB0aGF0IHlvdSB0aGluayB3aWxsIGJlIHJlbGV2YW50IG1vdmluZyBmb3J3YXJkPzwvc3Bhbj48L2VtPjwvbGk+PC91bD4ifV0sIm1lZGlhIjp7fSwiZmFtaWx5IjoidGV4dCIsInZhcmlhbnQiOiJoZWFkaW5nIHBhcmFncmFwaCIsInNldHRpbmdzIjp7InBhZGRpbmdUb3AiOjMsInBhZGRpbmdCb3R0b20iOiIwIiwiYmFja2dyb3VuZENvbG9yIjoiIiwiZW50cmFuY2VBbmltYXRpb24iOnRydWV9fSx7ImlkIjoiY2s4ZGk2NXVvMDA1bzNoNjZ6dHdkdmtxZSIsInR5cGUiOiJpbnRlcmFjdGl2ZSIsIml0ZW1zIjpbeyJpZCI6ImNrOGRhdHF5bDAwMHAzaDY2aDlkd3VzcWciLCJ0eXBlIjoibGVzc29uIiwibGFiZWwiOiJHbyBCYWNrIiwiZGVzY3JpcHRpb24iOiIiLCJkZXN0aW5hdGlvbiI6InFQRElHbHNTRmNmcmFpSXJXTGZ2XzFqdHdMUm9YTlMwIn1dLCJmYW1pbHkiOiJidXR0b25zIiwidmFyaWFudCI6ImJ1dHRvbiIsInNldHRpbmdzIjp7InBhZGRpbmdUb3AiOjMsImJ1dHRvbkNvbG9yIjoiI0M3NUIxMiIsInBhZGRpbmdCb3R0b20iOiIwIiwiYmFja2dyb3VuZENvbG9yIjoiIiwiZW50cmFuY2VBbmltYXRpb24iOnRydWV9fV0sIm1lZGlhIjp7fSwicGlsZXMiOltdLCJzZXR0aW5ncyI6e30sImR1cGxpY2F0ZWRGcm9tSWQiOiJtQ3poM2lRT29jaFNmLUs1N0djYVVDT2NKWHVkWHhFRCIsImRlbGV0ZWQiOmZhbHNlLCJjcmVhdGVkQXQiOiIyMDIwLTAzLTMwVDE0OjMxOjM4LjI2NFoiLCJ1cGRhdGVkQXQiOiIyMDIzLTA5LTA4VDIwOjEyOjI0LjUwMVoiLCJsYXN0VXBkYXRlZEJ5IjoiYXV0aDB8YjQxM2RmZjAtZDc1NS0wMTMyLTlhNTAtMjIwMDBiMmEyMzI4IiwicmVhZHkiOnRydWUsInBvc2l0aW9uIjpudWxsLCJ0cmFuc2ZlcnJlZEF0IjpudWxsLCJpc1BhcnRuZXJDb250ZW50QXV0aG9yIjpudWxsLCJoZWFkZXJJbWFnZSI6e319LHsiaWQiOiJoNnp3eHFvZkVBR000dm1GMTFrMTl4clNvQnE0eFlTSSIsIm9yaWdpbmFsSWQiOm51bGwsImF1dGhvciI6ImF1dGgwfGI0MTNkZmYwLWQ3NTUtMDEzMi05YTUwLTIyMDAwYjJhMjMyOCIsInNlbGVjdGVkQXV0aG9ySWQiOiJub25lIiwiY291cnNlSWQiOiJ5SHNKbktTdFRtNTZDUmpwRl9vVWJqanZEVEdYVjBRQyIsInRpdGxlIjoiT3RoZXIgUGVydGluZW50IEhlYWx0aCBIaXN0b3J5IChDb250aW51ZWQpIiwiZGVzY3JpcHRpb24iOiIiLCJ0eXBlIjoiYmxvY2tzIiwiaWNvbiI6IkFydGljbGUiLCJpdGVtcyI6W3siaWQiOiJjazhkZ3lpbDgwMDVhM2g2NjZxd3N2dHptIiwidHlwZSI6ImludGVyYWN0aXZlIiwiaXRlbXMiOlt7ImlkIjoiY2s4ZGF0cXlsMDAwcDNoNjZoOWR3dXNxZyIsInR5cGUiOiJsZXNzb24iLCJsYWJlbCI6IkJhY2siLCJkZXNjcmlwdGlvbiI6IiIsImRlc3RpbmF0aW9uIjoicVBESUdsc1NGY2ZyYWlJcldMZnZfMWp0d0xSb1hOUzAifV0sImZhbWlseSI6ImJ1dHRvbnMiLCJ2YXJpYW50IjoiYnV0dG9uIiwic2V0dGluZ3MiOnsicGFkZGluZ1RvcCI6MywicGFkZGluZ0JvdHRvbSI6IjAiLCJiYWNrZ3JvdW5kQ29sb3IiOiIiLCJlbnRyYW5jZUFuaW1hdGlvbiI6dHJ1ZX19LHsiaWQiOiJjbG1iMWFsODkwMDRkM2I3NnVyd2VpYzVpIiwidHlwZSI6InRleHQiLCJpdGVtcyI6W3siaWQiOiJjbG1iMWFsODkwMDRlM2I3Njg5dGluM29uIiwicGFyYWdyYXBoIjoiPHA+PHN0cm9uZz48c3Ryb25nPjxzdHJvbmc+PHNwYW4gc3R5bGU9XCJmb250LXNpemU6IDIwcHg7XCI+Tm93IHRoYXQgeW91IGhhdmUgb2J0YWluZWQgaW5mb3JtYXRpb24gb24gTXJzLiBTbWl0aCYjMzk7cyBwZXJ0aW5lbnQgaGVhbHRoIGhpc3RvcnksIHc8L3NwYW4+PHN0cm9uZz48c3BhbiBzdHlsZT1cImZvbnQtc2l6ZTogMjBweDtcIj5oYXQgZWxzZSBkbyB5b3UgbmVlZCB0byBjb21wbGV0ZSB0aGUgaGlzdG9yeSBwb3J0aW9uIG9mIHRoZSBIaXN0b3J5IGFuZCBQaHlzaWNhbCBFeGFtaW5hdGlvbiBiZWZvcmUgeW91IHByb2NlZWQgd2l0aCBNcnMuIFNtaXRoJiMzOTtzIHBoeXNpY2FsIGV4YW1pbmF0aW9uPzwvc3Bhbj48L3N0cm9uZz48L3N0cm9uZz48L3N0cm9uZz48L3N0cm9uZz48L3A+PHA+PGVtPjxlbT48ZW0+PHNwYW4gc3R5bGU9XCJmb250LXNpemU6IDE4cHg7XCI+V3JpdGUgZG93bi9yZWNvcmQsIG9uIHlvdXIgb3duLCB3aGF0IGVsc2UgeW91IG1pZ2h0IG5lZWQgdG8gY29tcGxldGUgdGhlIGhpc3RvcnkgcG9ydGlvbiBiZWZvcmUgcHJvY2VlZGluZyB3aXRoIE1ycy4gU21pdGgmIzM5O3MgcGh5c2ljYWwgZXhhbWluYXRpb248L3NwYW4+PC9lbT48L2VtPjxlbT48ZW0+PHNwYW4gc3R5bGU9XCJmb250LXNpemU6IDE4cHg7XCI+LCBhbmQgdGhlbiBwcmVzcyAmcXVvdDtDb250aW51ZS4mcXVvdDs8L3NwYW4+PC9lbT48L2VtPjwvZW0+PC9wPiJ9XSwiZmFtaWx5IjoidGV4dCIsInZhcmlhbnQiOiJwYXJhZ3JhcGgiLCJzZXR0aW5ncyI6eyJjYXJkTW9kZSI6IldISVRFIiwicGFkZGluZ1RvcCI6MywiYWNjZW50Q29sb3IiOm51bGwsInBhZGRpbmdCb3R0b20iOjMsImJhY2tncm91bmRUeXBlIjoiTElHSFQiLCJiYWNrZ3JvdW5kQ29sb3IiOiIiLCJlbnRyYW5jZUFuaW1hdGlvbiI6dHJ1ZX19LHsiaWQiOiJjazhlaWJxcm8wMDZjM2g2MTBucmUxY2g3IiwidHlwZSI6ImRpdmlkZXIiLCJpdGVtcyI6W3siaWQiOiJjazhlZ2t6ODQwMDEwM2g2MTlmaXNzbGhmIiwidHlwZSI6IiIsInRpdGxlIjoiQ09OVElOVUUiLCJidXR0b25Db2xvciI6ImJyYW5kIiwiY29tcGxldGVIaW50IjoiQ29tcGxldGUgdGhlIGNvbnRlbnQgYWJvdmUgYmVmb3JlIG1vdmluZyBvbi4ifV0sIm1lZGlhIjp7fSwiZmFtaWx5IjoiY29udGludWUiLCJ2YXJpYW50IjoiY29udGludWUiLCJzZXR0aW5ncyI6eyJwYWRkaW5nVG9wIjoiMyIsInBhZGRpbmdCb3R0b20iOiIwIiwiYmFja2dyb3VuZENvbG9yIjoiIiwiZW50cmFuY2VBbmltYXRpb24iOnRydWV9fSx7ImlkIjoiY2xtYjFiOGo5MDA0bDNiNzY4MnI2OXR5MiIsInR5cGUiOiJ0ZXh0IiwiaXRlbXMiOlt7ImlkIjoiY2xtYjFiOGo5MDA0bTNiNzZibzExb3gwZiIsInBhcmFncmFwaCI6IjxwPjxzdHJvbmc+PHN0cm9uZz48c3Ryb25nPjxzcGFuIHN0eWxlPVwiZm9udC1zaXplOiAyMHB4O1wiPllvdSBzaG91bGQgY29uZHVjdCBhIHJldmlldyBvZiBzeXN0ZW1zIGJlZm9yZSBwcm9jZWVkaW5nIHdpdGggdGhlIHBoeXNpY2FsIGV4YW1pbmF0aW9uLjwvc3Bhbj48L3N0cm9uZz48L3N0cm9uZz48L3N0cm9uZz48L3A+PHA+PHNwYW4gc3R5bGU9XCJmb250LXNpemU6IDE4cHg7XCI+QSByZXZpZXcgb2YgTXJzLiBTbWl0aCYjMzk7cyBzeXN0ZW1zIHNob3dzIHRoYXQgYWxsIG90aGVyIHBlcnRpbmVudCBzeXN0ZW1zIGFyZSBuZWdhdGl2ZSBleGNlcHQgYXMgbWVudGlvbmVkIHByZXZpb3VzbHkuPC9zcGFuPjwvcD4ifV0sImZhbWlseSI6InRleHQiLCJ2YXJpYW50IjoicGFyYWdyYXBoIiwic2V0dGluZ3MiOnsiY2FyZE1vZGUiOiJXSElURSIsInBhZGRpbmdUb3AiOjMsImFjY2VudENvbG9yIjpudWxsLCJwYWRkaW5nQm90dG9tIjozLCJiYWNrZ3JvdW5kVHlwZSI6IkxJR0hUIiwiYmFja2dyb3VuZENvbG9yIjoiIiwiZW50cmFuY2VBbmltYXRpb24iOnRydWV9fSx7ImlkIjoiY2s4ZWtwdHE3MDA4ZTNoNjFuY2JnZzF1MCIsInR5cGUiOiJkaXZpZGVyIiwiaXRlbXMiOlt7ImlkIjoiY2s4ZWdrejg0MDAxMDNoNjE5Zmlzc2xoZiIsInR5cGUiOiJjb21wbGV0ZUFsbCIsInRpdGxlIjoiQ09OVElOVUUiLCJidXR0b25Db2xvciI6ImJyYW5kIiwiY29tcGxldGVIaW50IjoiQ29tcGxldGUgdGhlIGNvbnRlbnQgYWJvdmUgYmVmb3JlIG1vdmluZyBvbi4ifV0sImZhbWlseSI6ImNvbnRpbnVlIiwidmFyaWFudCI6ImNvbnRpbnVlIiwic2V0dGluZ3MiOnsicGFkZGluZ1RvcCI6IjAiLCJwYWRkaW5nQm90dG9tIjoiMCIsImJhY2tncm91bmRDb2xvciI6IiIsImVudHJhbmNlQW5pbWF0aW9uIjp0cnVlfX0seyJpZCI6ImNrOGVpcmRhcDAwNzIzaDYxMzJjNXhudGEiLCJ0eXBlIjoidGV4dCIsIml0ZW1zIjpbeyJpZCI6ImNrOGVpcXRuZTAwNngzaDYxYXFjcHR6enkiLCJoZWFkaW5nIjoiPHA+PHN0cm9uZz48c3BhbiBzdHlsZT1cImZvbnQtc2l6ZTogMjBweDtcIj5SZWZsZWN0PC9zcGFuPjwvc3Ryb25nPjwvcD4iLCJwYXJhZ3JhcGgiOiI8cD48c3BhbiBzdHlsZT1cImZvbnQtc2l6ZTogMThweDtcIj5QbGVhc2Ugd3JpdGUgZG93bi9yZWNvcmQgeW91ciByZWZsZWN0aW9ucyB0byB0aGUgZm9sbG93aW5nIHF1ZXN0aW9ucyBpbiB5b3VyIG5vdGVzLCBzbyB0aGF0IHlvdSBtYXkgaGF2ZSB0aGVtIGF2YWlsYWJsZSBmb3IgY2FzZSBkZWJyaWVmaW5nIGluIHRoZSBmdXR1cmUuPC9zcGFuPjwvcD48dWw+PGxpPjxzcGFuIHN0eWxlPVwiZm9udC1zaXplOiAxOHB4O1wiPjxlbT5EaWQgeW91IG5vdGUgdGhhdCBhIHJldmlldyBvZiBzeXN0ZW1zIHNob3VsZCBiZSBjb25kdWN0ZWQgYmVmb3JlIHByb2NlZWRpbmcgd2l0aCB0aGUgcGh5c2ljYWwgZXhhbWluYXRpb24/PC9lbT48YnI+PGJyPjwvc3Bhbj48L2xpPjxsaT48c3BhbiBzdHlsZT1cImZvbnQtc2l6ZTogMThweDtcIj48ZW0+SWYgbm90LCB3aHk/PC9lbT48YnI+PGJyPjwvc3Bhbj48L2xpPjxsaT48c3BhbiBzdHlsZT1cImZvbnQtc2l6ZTogMThweDtcIj48ZW0+V2h5IGlzIGl0IGltcG9ydGFudCB0byBjb25kdWN0IHRoaXMgcmV2aWV3PzwvZW0+PC9zcGFuPjwvbGk+PC91bD4ifV0sIm1lZGlhIjp7fSwiZmFtaWx5IjoidGV4dCIsInZhcmlhbnQiOiJoZWFkaW5nIHBhcmFncmFwaCIsInNldHRpbmdzIjp7InBhZGRpbmdUb3AiOjMsInBhZGRpbmdCb3R0b20iOiIwIiwiYmFja2dyb3VuZENvbG9yIjoiIiwiZW50cmFuY2VBbmltYXRpb24iOnRydWV9fSx7ImlkIjoiY2s4ZGk2NXVvMDA1bzNoNjZ6dHdkdmtxZSIsInR5cGUiOiJpbnRlcmFjdGl2ZSIsIml0ZW1zIjpbeyJpZCI6ImNrOGRhdHF5bDAwMHAzaDY2aDlkd3VzcWciLCJ0eXBlIjoibGVzc29uIiwibGFiZWwiOiJDb250aW51ZSIsImRlc2NyaXB0aW9uIjoiIiwiZGVzdGluYXRpb24iOiJzU1Q3SnJ2OTljMTd4ZjdhSE1Bc3QtWWowbGZlYUVFTCJ9XSwiZmFtaWx5IjoiYnV0dG9ucyIsInZhcmlhbnQiOiJidXR0b24iLCJzZXR0aW5ncyI6eyJwYWRkaW5nVG9wIjoiMCIsInBhZGRpbmdCb3R0b20iOiIwIiwiYmFja2dyb3VuZENvbG9yIjoiIiwiZW50cmFuY2VBbmltYXRpb24iOnRydWV9fV0sIm1lZGlhIjp7fSwicGlsZXMiOltdLCJzZXR0aW5ncyI6e30sImR1cGxpY2F0ZWRGcm9tSWQiOiJKQVNMaHNIeVR2R1JlaDRsczlMS3hzbVZSa2VIZmxhbSIsImRlbGV0ZWQiOmZhbHNlLCJjcmVhdGVkQXQiOiIyMDIwLTAzLTMwVDE1OjM5OjE4LjU0MloiLCJ1cGRhdGVkQXQiOiIyMDIzLTA5LTA4VDIwOjEzOjI5LjQ3N1oiLCJsYXN0VXBkYXRlZEJ5IjoiYXV0aDB8YjQxM2RmZjAtZDc1NS0wMTMyLTlhNTAtMjIwMDBiMmEyMzI4IiwicmVhZHkiOnRydWUsInBvc2l0aW9uIjpudWxsLCJ0cmFuc2ZlcnJlZEF0IjpudWxsLCJpc1BhcnRuZXJDb250ZW50QXV0aG9yIjpudWxsLCJoZWFkZXJJbWFnZSI6e319LHsiaWQiOiJzU1Q3SnJ2OTljMTd4ZjdhSE1Bc3QtWWowbGZlYUVFTCIsIm9yaWdpbmFsSWQiOm51bGwsImF1dGhvciI6ImF1dGgwfGI0MTNkZmYwLWQ3NTUtMDEzMi05YTUwLTIyMDAwYjJhMjMyOCIsInNlbGVjdGVkQXV0aG9ySWQiOiJub25lIiwiY291cnNlSWQiOiJ5SHNKbktTdFRtNTZDUmpwRl9vVWJqanZEVEdYVjBRQyIsInRpdGxlIjoiUGh5c2ljYWwgRXhhbWluYXRpb24iLCJkZXNjcmlwdGlvbiI6IiIsInR5cGUiOiJibG9ja3MiLCJpY29uIjoiQXJ0aWNsZSIsIml0ZW1zIjpbeyJpZCI6ImNrOGRneWlsODAwNWEzaDY2NnF3c3Z0em0iLCJ0eXBlIjoiaW50ZXJhY3RpdmUiLCJpdGVtcyI6W3siaWQiOiJjazhkYXRxeWwwMDBwM2g2Nmg5ZHd1c3FnIiwidHlwZSI6Imxlc3NvbiIsImxhYmVsIjoiQmFjayIsImRlc2NyaXB0aW9uIjoiIiwiZGVzdGluYXRpb24iOiJoNnp3eHFvZkVBR000dm1GMTFrMTl4clNvQnE0eFlTSSJ9XSwiZmFtaWx5IjoiYnV0dG9ucyIsInZhcmlhbnQiOiJidXR0b24iLCJzZXR0aW5ncyI6eyJwYWRkaW5nVG9wIjozLCJwYWRkaW5nQm90dG9tIjoiMCIsImJhY2tncm91bmRDb2xvciI6IiIsImVudHJhbmNlQW5pbWF0aW9uIjp0cnVlfX0seyJpZCI6ImNsbWIxYnhhbDAwNHQzYjc2aTBhYnJrajAiLCJ0eXBlIjoidGV4dCIsIml0ZW1zIjpbeyJpZCI6ImNsbWIxYnhhbTAwNHUzYjc2MHM4aHFnZzAiLCJwYXJhZ3JhcGgiOiI8cD48c3BhbiBzdHlsZT1cImZvbnQtc2l6ZTogMjBweDtcIj5Zb3UgaGF2ZSBub3cgY29tcGxldGVkIE1ycy4gU21pdGgmIzM5O3MgaGVhbHRoIGhpc3RvcnkuPC9zcGFuPjwvcD48cD48c3Ryb25nPjxzdHJvbmc+PHN0cm9uZz48c3BhbiBzdHlsZT1cImZvbnQtc2l6ZTogMjBweDtcIj5CZWZvcmUgcGVyZm9ybWluZyBhIHRob3JvdWdoIHBoeXNpY2FsIGV4YW1pbmF0aW9uIG9uIE1ycy4gU21pdGgsIHdoYXQgYXJlIHRoZSBmaXJzdCBvYmplY3RpdmUgZmluZGluZ3MgeW91IHdvdWxkIHdhbnQgdG8gb2J0YWluIGVpdGhlciB5b3Vyc2VsZiBvciBmcm9tIGEgbWVkaWNhbCBhc3Npc3RhbnQ/PC9zcGFuPjwvc3Ryb25nPjwvc3Ryb25nPjwvc3Ryb25nPjwvcD48cD48ZW0+PGVtPjxlbT48c3BhbiBzdHlsZT1cImZvbnQtc2l6ZTogMThweDtcIj5Xcml0ZSBkb3duL3JlY29yZCwgb24geW91ciBvd24sIHRoZSBmaXJzdCBvYmplY3RpdmUgcGh5c2ljYWwgZXhhbWluYXRpb24gZmluZGluZ3MgeW91IHdvdWxkIGxpa2UgZm9yIE1ycy4gU21pdGg8L3NwYW4+PC9lbT48L2VtPjxlbT48ZW0+PHNwYW4gc3R5bGU9XCJmb250LXNpemU6IDE4cHg7XCI+LCBhbmQgdGhlbiBwcmVzcyAmcXVvdDtDb250aW51ZS4mcXVvdDs8L3NwYW4+PC9lbT48L2VtPjwvZW0+PC9wPiJ9XSwiZmFtaWx5IjoidGV4dCIsInZhcmlhbnQiOiJwYXJhZ3JhcGgiLCJzZXR0aW5ncyI6eyJjYXJkTW9kZSI6IldISVRFIiwicGFkZGluZ1RvcCI6MywiYWNjZW50Q29sb3IiOm51bGwsInBhZGRpbmdCb3R0b20iOjMsImJhY2tncm91bmRUeXBlIjoiTElHSFQiLCJiYWNrZ3JvdW5kQ29sb3IiOiIiLCJlbnRyYW5jZUFuaW1hdGlvbiI6dHJ1ZX19LHsiaWQiOiJjazhlaWJxcm8wMDZjM2g2MTBucmUxY2g3IiwidHlwZSI6ImRpdmlkZXIiLCJpdGVtcyI6W3siaWQiOiJjazhlZ2t6ODQwMDEwM2g2MTlmaXNzbGhmIiwidHlwZSI6IiIsInRpdGxlIjoiQ09OVElOVUUiLCJidXR0b25Db2xvciI6ImJyYW5kIiwiY29tcGxldGVIaW50IjoiQ29tcGxldGUgdGhlIGNvbnRlbnQgYWJvdmUgYmVmb3JlIG1vdmluZyBvbi4ifV0sIm1lZGlhIjp7fSwiZmFtaWx5IjoiY29udGludWUiLCJ2YXJpYW50IjoiY29udGludWUiLCJzZXR0aW5ncyI6eyJwYWRkaW5nVG9wIjozLCJwYWRkaW5nQm90dG9tIjoiMCIsImJhY2tncm91bmRDb2xvciI6IiIsImVudHJhbmNlQW5pbWF0aW9uIjp0cnVlfX0seyJpZCI6ImNsbWIxY21hZzAwNTEzYjc2MDl3emYwbzMiLCJ0eXBlIjoidGV4dCIsIml0ZW1zIjpbeyJpZCI6ImNsbWIxY21hZzAwNTIzYjc2N2NsbDY2Z2siLCJwYXJhZ3JhcGgiOiI8cD48c3Ryb25nPjxzcGFuIHN0eWxlPVwiZm9udC1zaXplOiAxOHB4O1wiPlJldmlldyB0aGUgZmlyc3Qgb2JqZWN0aXZlIHBoeXNpY2FsIGV4YW1pbmF0aW9uIGZpbmRpbmdzIHlvdSByZWNvcmRlZC4gVGhlc2Ugc2hvdWxkIGhhdmUgYmVlbiBmb2N1c2VkIG9uIHZhcmlvdXMgYmFzaWMgdml0YWwgc2lnbnMuPC9zcGFuPjwvc3Ryb25nPjwvcD4ifV0sImZhbWlseSI6InRleHQiLCJ2YXJpYW50IjoicGFyYWdyYXBoIiwic2V0dGluZ3MiOnsiY2FyZE1vZGUiOiJXSElURSIsInBhZGRpbmdUb3AiOjMsImFjY2VudENvbG9yIjpudWxsLCJwYWRkaW5nQm90dG9tIjozLCJiYWNrZ3JvdW5kVHlwZSI6IkxJR0hUIiwiYmFja2dyb3VuZENvbG9yIjoiIiwiZW50cmFuY2VBbmltYXRpb24iOnRydWV9fSx7ImlkIjoiY2xtYjFjbm1uMDA1OTNiNzZianVwaTJkNiIsInR5cGUiOiJ0ZXh0IiwiaXRlbXMiOlt7ImlkIjoiY2xtYjFjbm1uMDA1YTNiNzZoODJyeTFwdiIsInBhcmFncmFwaCI6IjxwPjxzdHJvbmc+PHNwYW4gc3R5bGU9XCJmb250LXNpemU6IDE4cHg7XCI+UGF0aWVudCBWaXRhbCBTaWduczwvc3Bhbj48L3N0cm9uZz48L3A+PHA+PHNwYW4gc3R5bGU9XCJmb250LXNpemU6IDE4cHg7XCI+PHN0cm9uZz5IZWFydCBSYXRlOiZuYnNwOzwvc3Ryb25nPjY0PC9zcGFuPjwvcD48cD48c3BhbiBzdHlsZT1cImZvbnQtc2l6ZTogMThweDtcIj48c3Ryb25nPlJlc3BpcmF0b3J5IFJhdGU6Jm5ic3A7PC9zdHJvbmc+MTU8L3NwYW4+PC9wPjxwPjxzcGFuIHN0eWxlPVwiZm9udC1zaXplOiAxOHB4O1wiPjxzdHJvbmc+Qmxvb2QgUHJlc3N1cmU6Jm5ic3A7PC9zdHJvbmc+MTE3LzY2PC9zcGFuPjwvcD48cD48c3BhbiBzdHlsZT1cImZvbnQtc2l6ZTogMThweDtcIj48c3Ryb25nPlRlbXBlcmF0dXJlOiZuYnNwOzwvc3Ryb25nPjk4LjUgRjwvc3Bhbj48L3A+PHA+PHNwYW4gc3R5bGU9XCJmb250LXNpemU6IDE4cHg7XCI+PHN0cm9uZz5QYWluIFNjb3JlOiZuYnNwOzwvc3Ryb25nPjAvMTA8L3NwYW4+PC9wPiJ9XSwiZmFtaWx5IjoidGV4dCIsInZhcmlhbnQiOiJwYXJhZ3JhcGgiLCJzZXR0aW5ncyI6eyJjYXJkTW9kZSI6IldISVRFIiwicGFkZGluZ1RvcCI6MywiYWNjZW50Q29sb3IiOm51bGwsInBhZGRpbmdCb3R0b20iOjMsImJhY2tncm91bmRUeXBlIjoiTElHSFQiLCJiYWNrZ3JvdW5kQ29sb3IiOiIiLCJlbnRyYW5jZUFuaW1hdGlvbiI6dHJ1ZX19LHsiaWQiOiJjazhla3B0cTcwMDhlM2g2MW5jYmdnMXUwIiwidHlwZSI6ImRpdmlkZXIiLCJpdGVtcyI6W3siaWQiOiJjazhlZ2t6ODQwMDEwM2g2MTlmaXNzbGhmIiwidHlwZSI6ImNvbXBsZXRlQWxsIiwidGl0bGUiOiJDT05USU5VRSIsImJ1dHRvbkNvbG9yIjoiYnJhbmQiLCJjb21wbGV0ZUhpbnQiOiJDb21wbGV0ZSB0aGUgY29udGVudCBhYm92ZSBiZWZvcmUgbW92aW5nIG9uLiJ9XSwiZmFtaWx5IjoiY29udGludWUiLCJ2YXJpYW50IjoiY29udGludWUiLCJzZXR0aW5ncyI6eyJwYWRkaW5nVG9wIjozLCJwYWRkaW5nQm90dG9tIjoiMCIsImJhY2tncm91bmRDb2xvciI6IiIsImVudHJhbmNlQW5pbWF0aW9uIjp0cnVlfX0seyJpZCI6ImNrOGVpcmRhcDAwNzIzaDYxMzJjNXhudGEiLCJ0eXBlIjoidGV4dCIsIml0ZW1zIjpbeyJpZCI6ImNrOGVpcXRuZTAwNngzaDYxYXFjcHR6enkiLCJoZWFkaW5nIjoiPHA+PHN0cm9uZz48c3BhbiBzdHlsZT1cImZvbnQtc2l6ZTogMjBweDtcIj5SZWZsZWN0PC9zcGFuPjwvc3Ryb25nPjwvcD4iLCJwYXJhZ3JhcGgiOiI8cD48c3BhbiBzdHlsZT1cImZvbnQtc2l6ZTogMThweDtcIj5QbGVhc2Ugd3JpdGUgZG93bi9yZWNvcmQgeW91ciByZWZsZWN0aW9ucyB0byB0aGUgZm9sbG93aW5nIHF1ZXN0aW9ucyBpbiB5b3VyIG5vdGVzLCBzbyB0aGF0IHlvdSBtYXkgaGF2ZSB0aGVtIGF2YWlsYWJsZSBmb3IgY2FzZSBkZWJyaWVmaW5nIGluIHRoZSBmdXR1cmUuPGJyPjwvc3Bhbj48L3A+PHVsPjxsaT48c3BhbiBzdHlsZT1cImZvbnQtc2l6ZTogMThweDtcIj48ZW0+V2hhdCBvYmplY3RpdmUgZmluZGluZ3MgZGlkIHlvdSByZWNvcmQgdGhhdCB5b3Ugd2FudGVkIGJlZm9yZSB5b3VyIHJldmlldz88L2VtPjxicj48YnI+PC9zcGFuPjwvbGk+PGxpPjxzcGFuIHN0eWxlPVwiZm9udC1zaXplOiAxOHB4O1wiPjxlbT5XaGF0IG9iamVjdGl2ZSBmaW5kaW5ncyBkaWQgeW91IG5vdCByZWNvcmQgdGhhdCB5b3Ugd2FudGVkIGJlZm9yZSB5b3VyIHJldmlldz8gV2h5PzwvZW0+PGJyPjxicj48L3NwYW4+PC9saT48bGk+PHNwYW4gc3R5bGU9XCJmb250LXNpemU6IDE4cHg7XCI+PGVtPldoYXQgZmluZGluZ3MgZGlkIHlvdSBnYXRoZXIgZnJvbSB0aGUgb2JqZWN0aXZlIGZpbmRpbmdzIHRoYXQgeW91IGRpZCBub3Qgb3JpZ2luYWxseSByZWNvcmQgdGhhdCB5b3UgdGhpbmsgd2lsbCBiZSByZWxldmFudCBtb3ZpbmcgZm9yd2FyZD88L2VtPjwvc3Bhbj48L2xpPjwvdWw+In1dLCJtZWRpYSI6e30sImZhbWlseSI6InRleHQiLCJ2YXJpYW50IjoiaGVhZGluZyBwYXJhZ3JhcGgiLCJzZXR0aW5ncyI6eyJwYWRkaW5nVG9wIjozLCJwYWRkaW5nQm90dG9tIjoiMCIsImJhY2tncm91bmRDb2xvciI6IiIsImVudHJhbmNlQW5pbWF0aW9uIjp0cnVlfX0seyJpZCI6ImNrOGRpNjV1bzAwNW8zaDY2enR3ZHZrcWUiLCJ0eXBlIjoiaW50ZXJhY3RpdmUiLCJpdGVtcyI6W3siaWQiOiJjazhkYXRxeWwwMDBwM2g2Nmg5ZHd1c3FnIiwidHlwZSI6Imxlc3NvbiIsImxhYmVsIjoiQ29udGludWUiLCJkZXNjcmlwdGlvbiI6IiIsImRlc3RpbmF0aW9uIjoiNVZoZTRoYzV3aFdSOEtUamJhV05BVVJNNWxDWXEyY0cifV0sImZhbWlseSI6ImJ1dHRvbnMiLCJ2YXJpYW50IjoiYnV0dG9uIiwic2V0dGluZ3MiOnsicGFkZGluZ1RvcCI6MywicGFkZGluZ0JvdHRvbSI6IjAiLCJiYWNrZ3JvdW5kQ29sb3IiOiIiLCJlbnRyYW5jZUFuaW1hdGlvbiI6dHJ1ZX19XSwibWVkaWEiOnt9LCJwaWxlcyI6W10sInNldHRpbmdzIjp7fSwiZHVwbGljYXRlZEZyb21JZCI6IkpBU0xoc0h5VHZHUmVoNGxzOUxLeHNtVlJrZUhmbGFtIiwiZGVsZXRlZCI6ZmFsc2UsImNyZWF0ZWRBdCI6IjIwMjAtMDMtMzBUMTg6MDg6MDkuNjM1WiIsInVwZGF0ZWRBdCI6IjIwMjMtMDktMDhUMjA6MTQ6NTYuMjgxWiIsImxhc3RVcGRhdGVkQnkiOiJhdXRoMHxiNDEzZGZmMC1kNzU1LTAxMzItOWE1MC0yMjAwMGIyYTIzMjgiLCJyZWFkeSI6dHJ1ZSwicG9zaXRpb24iOm51bGwsInRyYW5zZmVycmVkQXQiOm51bGwsImlzUGFydG5lckNvbnRlbnRBdXRob3IiOm51bGwsImhlYWRlckltYWdlIjp7fX0seyJpZCI6IjVWaGU0aGM1d2hXUjhLVGpiYVdOQVVSTTVsQ1lxMmNHIiwib3JpZ2luYWxJZCI6bnVsbCwiYXV0aG9yIjoiYXV0aDB8YjQxM2RmZjAtZDc1NS0wMTMyLTlhNTAtMjIwMDBiMmEyMzI4Iiwic2VsZWN0ZWRBdXRob3JJZCI6Im5vbmUiLCJjb3Vyc2VJZCI6InlIc0puS1N0VG01NkNSanBGX29VYmpqdkRUR1hWMFFDIiwidGl0bGUiOiJQaHlzaWNhbCBFeGFtaW5hdGlvbiAoQ29udGludWVkKSIsImRlc2NyaXB0aW9uIjoiIiwidHlwZSI6ImJsb2NrcyIsImljb24iOiJBcnRpY2xlIiwiaXRlbXMiOlt7ImlkIjoiY2s4ZGd5aWw4MDA1YTNoNjY2cXdzdnR6bSIsInR5cGUiOiJpbnRlcmFjdGl2ZSIsIml0ZW1zIjpbeyJpZCI6ImNrOGRhdHF5bDAwMHAzaDY2aDlkd3VzcWciLCJ0eXBlIjoibGVzc29uIiwibGFiZWwiOiJCYWNrIiwiZGVzY3JpcHRpb24iOiIiLCJkZXN0aW5hdGlvbiI6InNTVDdKcnY5OWMxN3hmN2FITUFzdC1ZajBsZmVhRUVMIn1dLCJmYW1pbHkiOiJidXR0b25zIiwidmFyaWFudCI6ImJ1dHRvbiIsInNldHRpbmdzIjp7InBhZGRpbmdUb3AiOjMsInBhZGRpbmdCb3R0b20iOiIwIiwiYmFja2dyb3VuZENvbG9yIjoiIiwiZW50cmFuY2VBbmltYXRpb24iOnRydWV9fSx7ImlkIjoiY2xtYjFkdTEwMDA1aDNiNzZvdndoaTQxciIsInR5cGUiOiJ0ZXh0IiwiaXRlbXMiOlt7ImlkIjoiY2xtYjFkdTEwMDA1aTNiNzYwMHkwcnk3biIsInBhcmFncmFwaCI6IjxwPjxzdHJvbmc+PHN0cm9uZz48c3Ryb25nPjxzcGFuIHN0eWxlPVwiZm9udC1zaXplOiAyMHB4O1wiPldvdWxkIHlvdSBsaWtlIGFueSBvdGhlciB2aXRhbCBzaWducyBvbiBNcnMuIFNtaXRoPzwvc3Bhbj48L3N0cm9uZz48L3N0cm9uZz48L3N0cm9uZz48L3A+PHA+PGVtPjxlbT48ZW0+PHNwYW4gc3R5bGU9XCJmb250LXNpemU6IDE4cHg7XCI+V3JpdGUgZG93bi9yZWNvcmQsIG9uIHlvdXIgb3duLCBpZiB5b3Ugd291bGQgbGlrZSBhbnkgb3RoZXIgdml0YWwgc2lnbnMgb24gTXJzLiBTbWl0aCwgYW5kIGlmIHNvLCB3aGF0IG9uZXMsIGFuZDwvc3Bhbj48L2VtPjwvZW0+PGVtPjxlbT48c3BhbiBzdHlsZT1cImZvbnQtc2l6ZTogMThweDtcIj4mbmJzcDt0aGVuIHByZXNzICZxdW90O0NvbnRpbnVlLiZxdW90Ozwvc3Bhbj48L2VtPjwvZW0+PC9lbT48L3A+In1dLCJmYW1pbHkiOiJ0ZXh0IiwidmFyaWFudCI6InBhcmFncmFwaCIsInNldHRpbmdzIjp7ImNhcmRNb2RlIjoiV0hJVEUiLCJwYWRkaW5nVG9wIjozLCJhY2NlbnRDb2xvciI6bnVsbCwicGFkZGluZ0JvdHRvbSI6MywiYmFja2dyb3VuZFR5cGUiOiJMSUdIVCIsImJhY2tncm91bmRDb2xvciI6IiIsImVudHJhbmNlQW5pbWF0aW9uIjp0cnVlfX0seyJpZCI6ImNrOGVpYnFybzAwNmMzaDYxMG5yZTFjaDciLCJ0eXBlIjoiZGl2aWRlciIsIml0ZW1zIjpbeyJpZCI6ImNrOGVna3o4NDAwMTAzaDYxOWZpc3NsaGYiLCJ0eXBlIjoiIiwidGl0bGUiOiJDT05USU5VRSIsImJ1dHRvbkNvbG9yIjoiYnJhbmQiLCJjb21wbGV0ZUhpbnQiOiJDb21wbGV0ZSB0aGUgY29udGVudCBhYm92ZSBiZWZvcmUgbW92aW5nIG9uLiJ9XSwibWVkaWEiOnt9LCJmYW1pbHkiOiJjb250aW51ZSIsInZhcmlhbnQiOiJjb250aW51ZSIsInNldHRpbmdzIjp7InBhZGRpbmdUb3AiOjMsInBhZGRpbmdCb3R0b20iOiIwIiwiYmFja2dyb3VuZENvbG9yIjoiIiwiZW50cmFuY2VBbmltYXRpb24iOnRydWV9fSx7ImlkIjoiY2xtYjFlZ2I2MDA1cDNiNzZ5dHJ3MXIwZSIsInR5cGUiOiJ0ZXh0IiwiaXRlbXMiOlt7ImlkIjoiY2xtYjFlZ2I2MDA1cTNiNzZ2bzF2c2VsdCIsInBhcmFncmFwaCI6IjxwPjxzdHJvbmc+PHNwYW4gc3R5bGU9XCJmb250LXNpemU6IDIwcHg7XCI+UmV2aWV3IHRoZSBvdGhlciB2aXRhbCBzaWducyB0aGF0IHlvdSBub3RlZC48L3NwYW4+PC9zdHJvbmc+PC9wPiJ9XSwiZmFtaWx5IjoidGV4dCIsInZhcmlhbnQiOiJwYXJhZ3JhcGgiLCJzZXR0aW5ncyI6eyJjYXJkTW9kZSI6IldISVRFIiwicGFkZGluZ1RvcCI6MywiYWNjZW50Q29sb3IiOm51bGwsInBhZGRpbmdCb3R0b20iOjMsImJhY2tncm91bmRUeXBlIjoiTElHSFQiLCJiYWNrZ3JvdW5kQ29sb3IiOiIiLCJlbnRyYW5jZUFuaW1hdGlvbiI6dHJ1ZX19LHsiaWQiOiJjbG1iMWVoZHcwMDV4M2I3NnRzYnZxamZsIiwidHlwZSI6InRleHQiLCJpdGVtcyI6W3siaWQiOiJjbG1iMWVoZHcwMDV5M2I3NnhyaW51eG15IiwicGFyYWdyYXBoIjoiPHA+PHN0cm9uZz48c3BhbiBzdHlsZT1cImZvbnQtc2l6ZTogMThweDtcIj5BZGRpdGlvbmFsIFBhdGllbnQgVml0YWwgU2lnbnM8L3NwYW4+PC9zdHJvbmc+PC9wPjxwPjxzcGFuIHN0eWxlPVwiZm9udC1zaXplOiAxOHB4O1wiPjxzdHJvbmc+SGVpZ2h0OiZuYnNwOzwvc3Ryb25nPjUgZmVldCA0IGluY2hlczwvc3Bhbj48L3A+PHA+PHNwYW4gc3R5bGU9XCJmb250LXNpemU6IDE4cHg7XCI+PHN0cm9uZz5XZWlnaHQ6Jm5ic3A7PC9zdHJvbmc+MTU1IGxiczwvc3Bhbj48L3A+PHA+PHNwYW4gc3R5bGU9XCJmb250LXNpemU6IDE4cHg7XCI+PHN0cm9uZz5Cb2R5IE1hc3MgSW5kZXggKEJNSSk6Jm5ic3A7PC9zdHJvbmc+MjUuNyBrZy9tPC9zcGFuPjxzdXA+PHNwYW4gc3R5bGU9XCJmb250LXNpemU6IDE4cHg7XCI+Mjwvc3Bhbj48L3N1cD48L3A+In1dLCJmYW1pbHkiOiJ0ZXh0IiwidmFyaWFudCI6InBhcmFncmFwaCIsInNldHRpbmdzIjp7ImNhcmRNb2RlIjoiV0hJVEUiLCJwYWRkaW5nVG9wIjozLCJhY2NlbnRDb2xvciI6bnVsbCwicGFkZGluZ0JvdHRvbSI6MywiYmFja2dyb3VuZFR5cGUiOiJMSUdIVCIsImJhY2tncm91bmRDb2xvciI6IiIsImVudHJhbmNlQW5pbWF0aW9uIjp0cnVlfX0seyJpZCI6ImNrOGVrcHRxNzAwOGUzaDYxbmNiZ2cxdTAiLCJ0eXBlIjoiZGl2aWRlciIsIml0ZW1zIjpbeyJpZCI6ImNrOGVna3o4NDAwMTAzaDYxOWZpc3NsaGYiLCJ0eXBlIjoiY29tcGxldGVBbGwiLCJ0aXRsZSI6IkNPTlRJTlVFIiwiYnV0dG9uQ29sb3IiOiJicmFuZCIsImNvbXBsZXRlSGludCI6IkNvbXBsZXRlIHRoZSBjb250ZW50IGFib3ZlIGJlZm9yZSBtb3Zpbmcgb24uIn1dLCJmYW1pbHkiOiJjb250aW51ZSIsInZhcmlhbnQiOiJjb250aW51ZSIsInNldHRpbmdzIjp7InBhZGRpbmdUb3AiOjMsInBhZGRpbmdCb3R0b20iOiIwIiwiYmFja2dyb3VuZENvbG9yIjoiIiwiZW50cmFuY2VBbmltYXRpb24iOnRydWV9fSx7ImlkIjoiY2s4ZWlyZGFwMDA3MjNoNjEzMmM1eG50YSIsInR5cGUiOiJ0ZXh0IiwiaXRlbXMiOlt7ImlkIjoiY2s4ZWlxdG5lMDA2eDNoNjFhcWNwdHp6eSIsImhlYWRpbmciOiI8cD48c3Ryb25nPjxzcGFuIHN0eWxlPVwiZm9udC1zaXplOiAyMHB4O1wiPlJlZmxlY3Q8L3NwYW4+PC9zdHJvbmc+PC9wPiIsInBhcmFncmFwaCI6IjxwPjxzcGFuIHN0eWxlPVwiZm9udC1zaXplOiAxOHB4O1wiPlBsZWFzZSB3cml0ZSBkb3duL3JlY29yZCB5b3VyIHJlZmxlY3Rpb25zIHRvIHRoZSBmb2xsb3dpbmcgcXVlc3Rpb25zIGluIHlvdXIgbm90ZXMsIHNvIHRoYXQgeW91IG1heSBoYXZlIHRoZW0gYXZhaWxhYmxlIGZvciBjYXNlIGRlYnJpZWZpbmcgaW4gdGhlIGZ1dHVyZS48YnI+PC9zcGFuPjwvcD48dWw+PGxpPjxzcGFuIHN0eWxlPVwiZm9udC1zaXplOiAxOHB4O1wiPjxlbT5EaWQgeW91IGFzayB0byBzZWUgYW55IG90aGVyIHZpdGFsIHNpZ25zPyBJZiBzbywgd2hhdCBvbmVzPzwvZW0+PGJyPjxicj48L3NwYW4+PC9saT48bGk+PHNwYW4gc3R5bGU9XCJmb250LXNpemU6IDE4cHg7XCI+PGVtPklmIG5vdCwgd2h5IG5vdD88L2VtPjxicj48YnI+PC9zcGFuPjwvbGk+PGxpPjxzcGFuIHN0eWxlPVwiZm9udC1zaXplOiAxOHB4O1wiPjxlbT5JZiB5b3UgZGlkIG5vdCBhc2sgZm9yIGFueSBhZGRpdGlvbmFsIHZpdGFsIHNpZ25zLCBhcmUgdGhlcmUgYW55IGZpbmRpbmdzIGZyb20gdGhlc2UgdGhhdCB5b3UgdGhpbmsgd2lsbCBiZSByZWxldmFudCBtb3ZpbmcgZm9yd2FyZD88L2VtPjwvc3Bhbj48L2xpPjwvdWw+In1dLCJtZWRpYSI6e30sImZhbWlseSI6InRleHQiLCJ2YXJpYW50IjoiaGVhZGluZyBwYXJhZ3JhcGgiLCJzZXR0aW5ncyI6eyJwYWRkaW5nVG9wIjozLCJwYWRkaW5nQm90dG9tIjoiMCIsImJhY2tncm91bmRDb2xvciI6IiIsImVudHJhbmNlQW5pbWF0aW9uIjp0cnVlfX0seyJpZCI6ImNrOGRpNjV1bzAwNW8zaDY2enR3ZHZrcWUiLCJ0eXBlIjoiaW50ZXJhY3RpdmUiLCJpdGVtcyI6W3siaWQiOiJjazhkYXRxeWwwMDBwM2g2Nmg5ZHd1c3FnIiwidHlwZSI6Imxlc3NvbiIsImxhYmVsIjoiQ29udGludWUiLCJkZXNjcmlwdGlvbiI6IiIsImRlc3RpbmF0aW9uIjoiR1p5SHJDc2hBTEpfRkwwejRKMFJSaFZ4czA0WUlEazkifV0sImZhbWlseSI6ImJ1dHRvbnMiLCJ2YXJpYW50IjoiYnV0dG9uIiwic2V0dGluZ3MiOnsicGFkZGluZ1RvcCI6MywicGFkZGluZ0JvdHRvbSI6IjAiLCJiYWNrZ3JvdW5kQ29sb3IiOiIiLCJlbnRyYW5jZUFuaW1hdGlvbiI6dHJ1ZX19XSwibWVkaWEiOnt9LCJwaWxlcyI6W10sInNldHRpbmdzIjp7fSwiZHVwbGljYXRlZEZyb21JZCI6InI0Q3dHcEZPOHR1d29KQWJPV3c2Y3VpV1ZISG85WHVZIiwiZGVsZXRlZCI6ZmFsc2UsImNyZWF0ZWRBdCI6IjIwMjAtMDMtMzBUMTk6MDc6NDkuMjAyWiIsInVwZGF0ZWRBdCI6IjIwMjMtMDktMDhUMjA6MTY6MDkuNTAyWiIsImxhc3RVcGRhdGVkQnkiOiJhdXRoMHxiNDEzZGZmMC1kNzU1LTAxMzItOWE1MC0yMjAwMGIyYTIzMjgiLCJyZWFkeSI6dHJ1ZSwicG9zaXRpb24iOm51bGwsInRyYW5zZmVycmVkQXQiOm51bGwsImlzUGFydG5lckNvbnRlbnRBdXRob3IiOm51bGwsImhlYWRlckltYWdlIjp7fX0seyJpZCI6IkdaeUhyQ3NoQUxKX0ZMMHo0SjBSUmhWeHMwNFlJRGs5Iiwib3JpZ2luYWxJZCI6bnVsbCwiYXV0aG9yIjoiYXV0aDB8YjQxM2RmZjAtZDc1NS0wMTMyLTlhNTAtMjIwMDBiMmEyMzI4Iiwic2VsZWN0ZWRBdXRob3JJZCI6Im5vbmUiLCJjb3Vyc2VJZCI6InlIc0puS1N0VG01NkNSanBGX29VYmpqdkRUR1hWMFFDIiwidGl0bGUiOiJQaHlzaWNhbCBFeGFtaW5hdGlvbiAoQ29udGludWVkKSIsImRlc2NyaXB0aW9uIjoiIiwidHlwZSI6ImJsb2NrcyIsImljb24iOiJBcnRpY2xlIiwiaXRlbXMiOlt7ImlkIjoiY2s4ZGd5aWw4MDA1YTNoNjY2cXdzdnR6bSIsInR5cGUiOiJpbnRlcmFjdGl2ZSIsIml0ZW1zIjpbeyJpZCI6ImNrOGRhdHF5bDAwMHAzaDY2aDlkd3VzcWciLCJ0eXBlIjoibGVzc29uIiwibGFiZWwiOiJCYWNrIiwiZGVzY3JpcHRpb24iOiIiLCJkZXN0aW5hdGlvbiI6IjVWaGU0aGM1d2hXUjhLVGpiYVdOQVVSTTVsQ1lxMmNHIn1dLCJmYW1pbHkiOiJidXR0b25zIiwidmFyaWFudCI6ImJ1dHRvbiIsInNldHRpbmdzIjp7InBhZGRpbmdUb3AiOjMsInBhZGRpbmdCb3R0b20iOiIwIiwiYmFja2dyb3VuZENvbG9yIjoiIiwiZW50cmFuY2VBbmltYXRpb24iOnRydWV9fSx7ImlkIjoiY2xtYjFmY2p2MDA2ZDNiNzZpd3Jjb3UyciIsInR5cGUiOiJ0ZXh0IiwiaXRlbXMiOlt7ImlkIjoiY2xtYjFmY2p2MDA2ZTNiNzY0cm12Yms0eiIsInBhcmFncmFwaCI6IjxwPjxzdHJvbmc+PHN0cm9uZz48c3Ryb25nPjxzcGFuIHN0eWxlPVwiZm9udC1zaXplOiAyMHB4O1wiPk5vdyB0aGF0IHlvdSBoYXZlIG9idGFpbmVkIGFsbCB0aGUgcGVydGluZW50IHZpdGFsIHNpZ25zIGFuZCBhcmUgcmVhZHkgdG8gc3RhcnQgdGhlIHBoeXNpY2FsIGV4YW1pbmF0aW9uLCBzcGVjaWZpY2FsbHkgd2hhdCBwaHlzaWNhbCBleGFtaW5hdGlvbiBwYXJhbWV0ZXJzPC9zcGFuPjwvc3Ryb25nPjwvc3Ryb25nPjwvc3Ryb25nPjxzdHJvbmc+PHN0cm9uZz48c3Ryb25nPjxzcGFuIHN0eWxlPVwiZm9udC1zaXplOiAyMHB4O1wiPiZuYnNwO3dvdWxkIHlvdSBsaWtlIG9uIE1ycy4gU21pdGg/PC9zcGFuPjwvc3Ryb25nPjwvc3Ryb25nPjwvc3Ryb25nPjwvcD48cD48ZW0+PGVtPjxlbT48c3BhbiBzdHlsZT1cImZvbnQtc2l6ZTogMThweDtcIj5Xcml0ZSBkb3duL3JlY29yZCwgb24geW91ciBvd24sIHdoYXQgb3RoZXIgc3BlY2lmaWMgcGh5c2ljYWwgZXhhbWluYXRpb24gcGFyYW1ldGVycyB5b3Ugd291bGQgbGlrZSBvbiBNcnMuIFNtaXRoLCBhbmQ8L3NwYW4+PC9lbT48L2VtPjxlbT48ZW0+PHNwYW4gc3R5bGU9XCJmb250LXNpemU6IDE4cHg7XCI+Jm5ic3A7dGhlbiBwcmVzcyAmcXVvdDtDb250aW51ZS4mcXVvdDs8L3NwYW4+PC9lbT48L2VtPjwvZW0+PC9wPiJ9XSwiZmFtaWx5IjoidGV4dCIsInZhcmlhbnQiOiJwYXJhZ3JhcGgiLCJzZXR0aW5ncyI6eyJjYXJkTW9kZSI6IldISVRFIiwicGFkZGluZ1RvcCI6MywiYWNjZW50Q29sb3IiOm51bGwsInBhZGRpbmdCb3R0b20iOjMsImJhY2tncm91bmRUeXBlIjoiTElHSFQiLCJiYWNrZ3JvdW5kQ29sb3IiOiIiLCJlbnRyYW5jZUFuaW1hdGlvbiI6dHJ1ZX19LHsiaWQiOiJjazhlaWJxcm8wMDZjM2g2MTBucmUxY2g3IiwidHlwZSI6ImRpdmlkZXIiLCJpdGVtcyI6W3siaWQiOiJjazhlZ2t6ODQwMDEwM2g2MTlmaXNzbGhmIiwidHlwZSI6IiIsInRpdGxlIjoiQ09OVElOVUUiLCJidXR0b25Db2xvciI6ImJyYW5kIiwiY29tcGxldGVIaW50IjoiQ29tcGxldGUgdGhlIGNvbnRlbnQgYWJvdmUgYmVmb3JlIG1vdmluZyBvbi4ifV0sIm1lZGlhIjp7fSwiZmFtaWx5IjoiY29udGludWUiLCJ2YXJpYW50IjoiY29udGludWUiLCJzZXR0aW5ncyI6eyJwYWRkaW5nVG9wIjozLCJwYWRkaW5nQm90dG9tIjoiMCIsImJhY2tncm91bmRDb2xvciI6IiIsImVudHJhbmNlQW5pbWF0aW9uIjp0cnVlfX0seyJpZCI6ImNsbWIxZnZrNDAwNmwzYjc2ZDR4b2hjY3IiLCJ0eXBlIjoidGV4dCIsIml0ZW1zIjpbeyJpZCI6ImNsbWIxZnZrNDAwNm0zYjc2aGE4Y2IwOW0iLCJwYXJhZ3JhcGgiOiI8cD48c3Ryb25nPjxzcGFuIHN0eWxlPVwiZm9udC1zaXplOiAyMHB4O1wiPlJldmlldyB0aGUgcGh5c2ljYWwgZXhhbWluYXRpb24gcGFyYW1ldGVycyB5b3Ugbm90ZWQuPC9zcGFuPjwvc3Ryb25nPjwvcD4ifV0sImZhbWlseSI6InRleHQiLCJ2YXJpYW50IjoicGFyYWdyYXBoIiwic2V0dGluZ3MiOnsiY2FyZE1vZGUiOiJXSElURSIsInBhZGRpbmdUb3AiOjMsImFjY2VudENvbG9yIjpudWxsLCJwYWRkaW5nQm90dG9tIjozLCJiYWNrZ3JvdW5kVHlwZSI6IkxJR0hUIiwiYmFja2dyb3VuZENvbG9yIjoiIiwiZW50cmFuY2VBbmltYXRpb24iOnRydWV9fSx7ImlkIjoiY2s4ajI3a2c0MDA1ZTNoNXgzN21xNWE5aCIsInR5cGUiOiJpbnRlcmFjdGl2ZSIsIml0ZW1zIjpbeyJpZCI6ImNrOGs4eGM2NDAwNGgzaDY1Z2J1ZTFxbWYiLCJtZWRpYSI6e30sInRpdGxlIjoiVml0YWwgU2lnbnMgLSBTdW1tYXJ5IiwiZGVzY3JpcHRpb24iOiI8cD48c3Ryb25nPkhlYXJ0IFJhdGU6IDwvc3Ryb25nPjY0PC9wPjxwPjxzdHJvbmc+UmVzcGlyYXRvcnkgUmF0ZTombmJzcDs8L3N0cm9uZz4xNTwvcD48cD48c3Ryb25nPkJsb29kIFByZXNzdXJlOiZuYnNwOzwvc3Ryb25nPjExNy82NjwvcD48cD48c3Ryb25nPlRlbXBlcmF0dXJlOiZuYnNwOzwvc3Ryb25nPjk4LjUgRjwvcD48cD48c3Ryb25nPlBhaW4gU2NvcmU6Jm5ic3A7PC9zdHJvbmc+MC8xMDwvcD48cD48c3Ryb25nPkhlaWdodDombmJzcDs8L3N0cm9uZz41IGZlZXQgNCBpbmNoZXM8L3A+PHA+PHN0cm9uZz5XZWlnaHQ6Jm5ic3A7PC9zdHJvbmc+MTU1IGxiczwvcD48cD48c3Ryb25nPkJvZHkgTWFzcyBJbmRleCAoQk1JKTombmJzcDs8L3N0cm9uZz4yNS43IGtnL208c3VwPjI8L3N1cD48L3A+IiwiaXNOZXdseUluc2VydGVkIjp0cnVlfSx7ImlkIjoiY2s4ajA5bXcwMDAwYzNoNXhuZXUxMXpraCIsIm1lZGlhIjp7InRtcCI6eyJpbWFnZSI6eyJrZXkiOiJhc3NldHMvcmlzZS9hc3NldHMvYmxvY2stZGVmYXVsdHMvcGFyYWdsaWRlLmpwZyIsInNyYyI6Imh0dHBzOi8vYXJ0aWN1bGF0ZXVzZXJjb250ZW50LmNvbS9hc3NldHMvcmlzZS9hc3NldHMvYmxvY2stZGVmYXVsdHMvcGFyYWdsaWRlLmpwZyIsInR5cGUiOiJpbWFnZSIsInRodW1ibmFpbCI6Imh0dHBzOi8vYXJ0aWN1bGF0ZXVzZXJjb250ZW50LmNvbS9hc3NldHMvcmlzZS9hc3NldHMvYmxvY2stZGVmYXVsdHMvcGFyYWdsaWRlX3RodW1iLmpwZyIsIm9yaWdpbmFsVXJsIjoicGFyYWdsaWRlLmpwZyJ9fX0sInRpdGxlIjoiR2VuZXJhbCIsImRlc2NyaXB0aW9uIjoiPHA+QWxlcnQgYW5kIG9yaWVudGVkLiBObyBhcHBhcmVudCBkaXN0cmVzcyAoTkFEKS48L3A+In0seyJpZCI6ImNrOGowOW13MDAwMGQzaDV4bTNtOW9nOXYiLCJ0aXRsZSI6IkhlYWQgYW5kIE5lY2siLCJkZXNjcmlwdGlvbiI6IjxwPk5vcm1vY2VwaGFsaWMsIEF0cmF1bWF0aWM8L3A+In0seyJpZCI6ImNrOGowOW13MDAwMGUzaDV4bGJoeDB0Y2oiLCJ0aXRsZSI6IkNhcmRpb3Zhc2N1bGFyIiwiZGVzY3JpcHRpb24iOiI8cD5SZWd1bGFyIHJhdGUgYW5kIHJoeXRobSAoUlJSKTsgbm8gcnVicywgbXVybXVycywgb3IgZ2FsbG9wczwvcD4ifSx7ImlkIjoiY2s4ajI4bnE4MDA1aTNoNXh3YzJwdXVudSIsIm1lZGlhIjp7fSwidGl0bGUiOiJQdWxtb25hcnkiLCJkZXNjcmlwdGlvbiI6IjxwPkNsZWFyIHRvIGF1c2N1bHRhdGlvbiBiaWxhdGVyYWxseSAoQ1RBQik7IG5vIHdoZWV6ZXMsIHJob25jaGksIG9yIHJhbGVzPC9wPiJ9LHsiaWQiOiJjazhqMjhweHEwMDVrM2g1eHRndnE3dWNhIiwibWVkaWEiOnt9LCJ0aXRsZSI6IkFiZG9tZW4iLCJkZXNjcmlwdGlvbiI6IjxwPlNvZnQsIG5vbiB0ZW5kZXIsIG5vbiBkaXN0ZW5kZWQuIE5vIGd1YXJkaW5nIG9yIHJlYm91bmQuIE5vIGhlcGF0b3NwbGVub21lZ2FseS4gTm8gYWJkb21pbmFsIHNjYXJzLjwvcD4ifSx7ImlkIjoiY2s4ajI5OGxvMDA1cjNoNXh0Y2M1ZmNxZCIsIm1lZGlhIjp7fSwidGl0bGUiOiJMb3dlciBleHRyZW1pdGllcyIsImRlc2NyaXB0aW9uIjoiPHA+V2FybSwgd2VsbCBwZXJmdXNlZCBiaWxhdGVyYWwgbG93ZXIgZXh0cmVtaXRpZXMuIE5vIGVkZW1hIGJpbGF0ZXJhbGx5LiBQYWxwYWJsZSBwZXJpcGhlcmFsIHB1bHNlcyBiaWxhdGVyYWxseS48L3A+In0seyJpZCI6ImNrOGoyOTl6NDAwNXQzaDV4ODVpOXViZTYiLCJtZWRpYSI6eyJ0bXAiOnsiaW1hZ2UiOnsia2V5IjoicmlzZS9jb3Vyc2VzL3lIc0puS1N0VG01NkNSanBGX29VYmpqdkRUR1hWMFFDL28ySnY3ODdiMjh1RmdTc0ItYzZfcl9leGFtLnBuZyIsInR5cGUiOiJpbWFnZSIsImNydXNoZWRLZXkiOiJyaXNlL2NvdXJzZXMveUhzSm5LU3RUbTU2Q1JqcEZfb1Viamp2RFRHWFYwUUMvZ09NdWJfc0tQTUVKMnNjYy5qcGciLCJvcmlnaW5hbFVybCI6ImM2X3JfZXhhbS5wbmciLCJ1c2VDcnVzaGVkS2V5Ijp0cnVlfX19LCJ0aXRsZSI6IlJlY3RhbCIsImRlc2NyaXB0aW9uIjoiPHA+Tm9ybWFsIHJlc3RpbmcgdG9uZS4gTm9ybWFsIGFjdGl2ZSB0b25lLiBObyBtYXNzZXMgbm90ZWQuIFNjYXJyaW5nIHBhbHBhYmxlIGluIHRoZSBhbnVzLyByZWN0dW0gc3Vycm91bmRpbmcgYSAxIGNtIGRlZmVjdCBiZXR3ZWVuIHZhZ2luYSBhbmQgYW51cy8gcmVjdHVtLCBqdXN0IGNlcGhhbGFkIHRvIHRoZSBhbmFsIHNwaGluY3Rlci48L3A+In1dLCJmYW1pbHkiOiJpbnRlcmFjdGl2ZSIsInZhcmlhbnQiOiJhY2NvcmRpb24iLCJzZXR0aW5ncyI6eyJwYWRkaW5nVG9wIjozLCJ6b29tT25DbGljayI6ZmFsc2UsInBhZGRpbmdCb3R0b20iOiIwIiwiYmFja2dyb3VuZENvbG9yIjoiIiwiYWNjb3JkaW9uQmVoYXZpb3IiOiJvbmx5T25lIiwiZW50cmFuY2VBbmltYXRpb24iOnRydWV9fSx7ImlkIjoiY2s4a2J4cjc3MDAyeTNoNjZud2MyMWFwaSIsInR5cGUiOiJpbnRlcmFjdGl2ZSIsIml0ZW1zIjpbeyJpZCI6ImNrOGtibHFpeTAwMHAzaDY2aGR0NWlkdWwiLCJ0eXBlIjoibGVzc29uIiwibGFiZWwiOiJSZXZpZXciLCJkZXNjcmlwdGlvbiI6IjxwPjxzdHJvbmc+PHNwYW4gc3R5bGU9XCJmb250LXNpemU6IDIwcHg7XCI+UGVsdmljPC9zcGFuPjwvc3Ryb25nPjwvcD4iLCJkZXN0aW5hdGlvbiI6ImszQVV6NW1hc05rUGJYdW9kNGpTT0NOSU1xcjFpQWtOIn0seyJpZCI6ImNrOGtibHFpeTAwMHEzaDY2aTltcnUxdDIiLCJ0eXBlIjoibGVzc29uIiwibGFiZWwiOiJSZXZpZXciLCJkZXNjcmlwdGlvbiI6IjxwPjxzdHJvbmc+PHNwYW4gc3R5bGU9XCJmb250LXNpemU6IDIwcHg7XCI+VXJvZ3luZWNvbG9naWM8L3NwYW4+PC9zdHJvbmc+PC9wPiIsImRlc3RpbmF0aW9uIjoibFdLeWRhSEpPUDhDVVdTcmlfcFFfUDVBUTFnamVQVUoifV0sImZhbWlseSI6ImJ1dHRvbnMiLCJ2YXJpYW50IjoiYnV0dG9uIHN0YWNrIiwic2V0dGluZ3MiOnsicGFkZGluZ1RvcCI6MywiYnV0dG9uQ29sb3IiOiIjQzc1QjEyIiwicGFkZGluZ0JvdHRvbSI6IjAiLCJiYWNrZ3JvdW5kQ29sb3IiOiIiLCJlbnRyYW5jZUFuaW1hdGlvbiI6dHJ1ZX19LHsiaWQiOiJjazhqMzJqa3QwMDh0M2g1eG5pZ3d2enE2IiwidHlwZSI6InRleHQiLCJpdGVtcyI6W3siaWQiOiJjazhqMDltdzEwMDIxM2g1eGRmMjZzMjJuIiwicGFyYWdyYXBoIjoiPHAgc3R5bGU9XCJ0ZXh0LWFsaWduOiBjZW50ZXI7XCI+PHN0cm9uZz48c3BhbiBzdHlsZT1cImZvbnQtc2l6ZTogMjBweDtcIj5QbGVhc2UgY2xpY2sgb24gZWFjaCBzZWN0aW9uIGFib3ZlIGluIG9yZGVyIHRvIHByb2NlZWQuPC9zcGFuPjwvc3Ryb25nPjwvcD4ifV0sImZhbWlseSI6InRleHQiLCJ2YXJpYW50IjoicGFyYWdyYXBoIiwic2V0dGluZ3MiOnsicGFkZGluZ1RvcCI6MywicGFkZGluZ0JvdHRvbSI6IjAiLCJiYWNrZ3JvdW5kQ29sb3IiOiIiLCJlbnRyYW5jZUFuaW1hdGlvbiI6dHJ1ZX19LHsiaWQiOiJjazhla3B0cTcwMDhlM2g2MW5jYmdnMXUwIiwidHlwZSI6ImRpdmlkZXIiLCJpdGVtcyI6W3siaWQiOiJjazhlZ2t6ODQwMDEwM2g2MTlmaXNzbGhmIiwidHlwZSI6ImNvbXBsZXRlQWxsIiwidGl0bGUiOiJDT05USU5VRSIsImJ1dHRvbkNvbG9yIjoiYnJhbmQiLCJjb21wbGV0ZUhpbnQiOiJDb21wbGV0ZSB0aGUgY29udGVudCBhYm92ZSBiZWZvcmUgbW92aW5nIG9uLiJ9XSwiZmFtaWx5IjoiY29udGludWUiLCJ2YXJpYW50IjoiY29udGludWUiLCJzZXR0aW5ncyI6eyJwYWRkaW5nVG9wIjozLCJwYWRkaW5nQm90dG9tIjoiMCIsImJhY2tncm91bmRDb2xvciI6IiIsImVudHJhbmNlQW5pbWF0aW9uIjp0cnVlfX0seyJpZCI6ImNrOGVpcmRhcDAwNzIzaDYxMzJjNXhudGEiLCJ0eXBlIjoidGV4dCIsIml0ZW1zIjpbeyJpZCI6ImNrOGVpcXRuZTAwNngzaDYxYXFjcHR6enkiLCJoZWFkaW5nIjoiPHA+PHN0cm9uZz48c3BhbiBzdHlsZT1cImZvbnQtc2l6ZTogMjBweDtcIj5SZWZsZWN0PC9zcGFuPjwvc3Ryb25nPjwvcD4iLCJwYXJhZ3JhcGgiOiI8cD48c3BhbiBzdHlsZT1cImZvbnQtc2l6ZTogMThweDtcIj5QbGVhc2Ugd3JpdGUgZG93bi9yZWNvcmQgeW91ciByZWZsZWN0aW9ucyB0byB0aGUgZm9sbG93aW5nIHF1ZXN0aW9ucyBpbiB5b3VyIG5vdGVzLCBzbyB0aGF0IHlvdSBtYXkgaGF2ZSB0aGVtIGF2YWlsYWJsZSBmb3IgY2FzZSBkZWJyaWVmaW5nIGluIHRoZSBmdXR1cmUuPGJyPjwvc3Bhbj48L3A+PHVsPjxsaT48c3BhbiBzdHlsZT1cImZvbnQtc2l6ZTogMThweDtcIj48ZW0+V2hhdCBwaHlzaWNhbCBleGFtaW5hdGlvbiBwYXJhbWV0ZXJzIGRpZCB5b3Ugb3JpZ2luYWxseSBub3RlIHRoYXQgeW91IHdvdWxkIGxpa2U/PC9lbT48YnI+PGJyPjwvc3Bhbj48L2xpPjxsaT48c3BhbiBzdHlsZT1cImZvbnQtc2l6ZTogMThweDtcIj48ZW0+V2hhdCBwaHlzaWNhbCBleGFtaW5hdGlvbiBwYXJhbWV0ZXJzIGRpZCB5b3Ugbm90IG9yaWdpbmFsbHkgbm90ZT88L2VtPjxicj48YnI+PC9zcGFuPjwvbGk+PGxpPjxzcGFuIHN0eWxlPVwiZm9udC1zaXplOiAxOHB4O1wiPjxlbT48ZW0+V2hhdCBmaW5kaW5ncyBkaWQgeW91IGdhdGhlciBmcm9tIHRoZSBwaHlzaWNhbCBleGFtaW5hdGlvbiBwYXJhbWV0ZXJzIHRoYXQgeW91IGRpZCBub3Qgb3JpZ2luYWxseSBub3RlIHRoYXQgeW91IHRoaW5rIHdpbGwgYmUgcmVsZXZhbnQgbW92aW5nIGZvcndhcmQ/PC9lbT48L2VtPjwvc3Bhbj48L2xpPjwvdWw+In1dLCJtZWRpYSI6e30sImZhbWlseSI6InRleHQiLCJ2YXJpYW50IjoiaGVhZGluZyBwYXJhZ3JhcGgiLCJzZXR0aW5ncyI6eyJwYWRkaW5nVG9wIjozLCJwYWRkaW5nQm90dG9tIjoiMCIsImJhY2tncm91bmRDb2xvciI6IiIsImVudHJhbmNlQW5pbWF0aW9uIjp0cnVlfX0seyJpZCI6ImNrOGRpNjV1bzAwNW8zaDY2enR3ZHZrcWUiLCJ0eXBlIjoiaW50ZXJhY3RpdmUiLCJpdGVtcyI6W3siaWQiOiJjazhkYXRxeWwwMDBwM2g2Nmg5ZHd1c3FnIiwidHlwZSI6Imxlc3NvbiIsImxhYmVsIjoiQ29udGludWUiLCJkZXNjcmlwdGlvbiI6IiIsImRlc3RpbmF0aW9uIjoibTJ6QldCb2tDLU1HOVhoXzVfaGZJeDltcDQ3UV9YMTIifV0sImZhbWlseSI6ImJ1dHRvbnMiLCJ2YXJpYW50IjoiYnV0dG9uIiwic2V0dGluZ3MiOnsicGFkZGluZ1RvcCI6MywicGFkZGluZ0JvdHRvbSI6IjAiLCJiYWNrZ3JvdW5kQ29sb3IiOiIiLCJlbnRyYW5jZUFuaW1hdGlvbiI6dHJ1ZX19XSwibWVkaWEiOnt9LCJwaWxlcyI6W10sInNldHRpbmdzIjp7fSwiZHVwbGljYXRlZEZyb21JZCI6ImlzVmxIdnJIU3RtVXl3NUJqOElvTV95eW9JU3dvQ1lIIiwiZGVsZXRlZCI6ZmFsc2UsImNyZWF0ZWRBdCI6IjIwMjAtMDMtMzBUMTk6Mzk6NTguNjU1WiIsInVwZGF0ZWRBdCI6IjIwMjMtMDktMDhUMjA6MTY6NTkuMTg4WiIsImxhc3RVcGRhdGVkQnkiOiJhdXRoMHxiNDEzZGZmMC1kNzU1LTAxMzItOWE1MC0yMjAwMGIyYTIzMjgiLCJyZWFkeSI6dHJ1ZSwicG9zaXRpb24iOm51bGwsInRyYW5zZmVycmVkQXQiOm51bGwsImlzUGFydG5lckNvbnRlbnRBdXRob3IiOm51bGwsImhlYWRlckltYWdlIjp7fX0seyJpZCI6ImszQVV6NW1hc05rUGJYdW9kNGpTT0NOSU1xcjFpQWtOIiwib3JpZ2luYWxJZCI6bnVsbCwiYXV0aG9yIjoiYXV0aDB8YjQxM2RmZjAtZDc1NS0wMTMyLTlhNTAtMjIwMDBiMmEyMzI4Iiwic2VsZWN0ZWRBdXRob3JJZCI6Im5vbmUiLCJjb3Vyc2VJZCI6InlIc0puS1N0VG01NkNSanBGX29VYmpqdkRUR1hWMFFDIiwidGl0bGUiOiJQZWx2aWMiLCJkZXNjcmlwdGlvbiI6IiIsInR5cGUiOiJibG9ja3MiLCJpY29uIjoiQXJ0aWNsZSIsIml0ZW1zIjpbeyJpZCI6ImNsbWIxZ3JieDAwNnQzYjc2N2RnYjdqMWMiLCJ0eXBlIjoidGV4dCIsIml0ZW1zIjpbeyJpZCI6ImNsbWIxZ3JieTAwNnUzYjc2NW9sczNzaTciLCJwYXJhZ3JhcGgiOiI8cD48c3Ryb25nPjxzcGFuIHN0eWxlPVwiZm9udC1zaXplOiAyMHB4O1wiPldoYXQgYXJlIHRoZSBzcGVjaWZpYyBwYXJ0cyBvZiBhIHBlbHZpYyBleGFtIHRoYXQgbmVlZCB0byBiZSBjb21wbGV0ZWQ/PC9zcGFuPjwvc3Ryb25nPjwvcD48cD48ZW0+PHNwYW4gc3R5bGU9XCJmb250LXNpemU6IDE4cHg7XCI+V3JpdGUgZG93bi9yZWNvcmQgb24geW91ciBvd24sIHRoZSBzcGVjaWZpYyBwYXJ0cyBvZiBhIHBlbHZpYzwvc3Bhbj48L2VtPjxlbT48c3BhbiBzdHlsZT1cImZvbnQtc2l6ZTogMThweDtcIj4mbmJzcDtleGFtIHRoYXQgbmVlZCB0byBiZSBjb21wbGV0ZWQsIGFuZCB0aGVuIHByZXNzICZxdW90O0NvbnRpbnVlLiZxdW90Ozwvc3Bhbj48L2VtPjwvcD4ifV0sImZhbWlseSI6InRleHQiLCJ2YXJpYW50IjoicGFyYWdyYXBoIiwic2V0dGluZ3MiOnsiY2FyZE1vZGUiOiJXSElURSIsInBhZGRpbmdUb3AiOjMsImFjY2VudENvbG9yIjpudWxsLCJwYWRkaW5nQm90dG9tIjozLCJiYWNrZ3JvdW5kVHlwZSI6IkxJR0hUIiwiYmFja2dyb3VuZENvbG9yIjoiIiwiZW50cmFuY2VBbmltYXRpb24iOnRydWV9fSx7ImlkIjoiY2s4ZXhmcjcxMDBjdTNoNjF5aGo4djFieSIsInR5cGUiOiJkaXZpZGVyIiwiaXRlbXMiOlt7ImlkIjoiY2s4ZWdrejg0MDAxMDNoNjE5Zmlzc2xoZiIsInR5cGUiOiJjb21wbGV0ZUFsbCIsInRpdGxlIjoiQ09OVElOVUUiLCJidXR0b25Db2xvciI6ImJyYW5kIiwiY29tcGxldGVIaW50IjoiQ29tcGxldGUgdGhlIGNvbnRlbnQgYWJvdmUgYmVmb3JlIG1vdmluZyBvbi4ifV0sImZhbWlseSI6ImNvbnRpbnVlIiwidmFyaWFudCI6ImNvbnRpbnVlIiwic2V0dGluZ3MiOnsicGFkZGluZ1RvcCI6MywicGFkZGluZ0JvdHRvbSI6IjAiLCJiYWNrZ3JvdW5kQ29sb3IiOiIiLCJlbnRyYW5jZUFuaW1hdGlvbiI6dHJ1ZX19LHsiaWQiOiJjazhnNnd5ZTcwMDM2M2g2NmFwajNoM2JmIiwidHlwZSI6InRleHQiLCJpdGVtcyI6W3siaWQiOiJjazhnNGs4c3UwMDI2M2g2NmQxZHh0YnBoIiwiaGVhZGluZyI6IjxzdHJvbmc+SGVhZGluZzwvc3Ryb25nPiIsInBhcmFncmFwaCI6IjxwPjxzcGFuIHN0eWxlPVwiZm9udC1zaXplOiAxOHB4O1wiPlRoZSBzcGVjaWZpYyBwYXJ0cyBvZiBhIHBlbHZpYyBleGFtIHRoYXQgbmVlZCB0byBiZSBjb21wbGV0ZWQgYXJlOjwvc3Bhbj48L3A+PHVsPjxsaT48c3BhbiBzdHlsZT1cImZvbnQtc2l6ZTogMThweDtcIj48c3Ryb25nPlNwZWN1bHVtIGV4YW08L3N0cm9uZz48L3NwYW4+PC9saT48bGk+PHNwYW4gc3R5bGU9XCJmb250LXNpemU6IDE4cHg7XCI+PHN0cm9uZz5CaW1hbnVhbCBleGFtPC9zdHJvbmc+PC9zcGFuPjwvbGk+PC91bD48cD48c3BhbiBzdHlsZT1cImZvbnQtc2l6ZTogMThweDtcIj5SZXZpZXcgdGhlIGZpbmRpbmdzIGZvciBNcnMuIFNtaXRoJiMzOTtzIGV4YW0gYmVsb3csIG1ha2luZyBzdXJlIHRvIHJlbWVtYmVyIHRvIHJlY29yZCBhbnkgcGVydGluZW50IGZpbmRpbmdzLjwvc3Bhbj48L3A+In1dLCJtZWRpYSI6e30sImZhbWlseSI6InRleHQiLCJ2YXJpYW50IjoicGFyYWdyYXBoIiwic2V0dGluZ3MiOnsicGFkZGluZ1RvcCI6MywicGFkZGluZ0JvdHRvbSI6MCwiYmFja2dyb3VuZENvbG9yIjoiIiwiZW50cmFuY2VBbmltYXRpb24iOnRydWV9fSx7ImlkIjoiY2xtYjFoYzg4MDA3MTNiNzZjdTJlb2g0NSIsInR5cGUiOiJ0ZXh0IiwiaXRlbXMiOlt7ImlkIjoiY2xtYjFoYzg4MDA3MjNiNzZleWh0d2tweiIsInBhcmFncmFwaCI6IjxwPjxzdHJvbmc+PHNwYW4gc3R5bGU9XCJmb250LXNpemU6IDE4cHg7XCI+UGVsdmljIGV4YW0gZmluZGluZ3M8L3NwYW4+PC9zdHJvbmc+PC9wPjxwPjxzcGFuIHN0eWxlPVwiZm9udC1zaXplOiAxOHB4O1wiPk5vcm1hbCBhcHBlYXJpbmcgZXh0ZXJuYWwgZmVtYWxlIGdlbml0YWxpYS4gTm9ybWFsIGhhaXIgZGlzdHJpYnV0aW9uLiBObyBjbGl0b3JhbCBlbmxhcmdlbWVudC4gTm8gc2tpbiBjaGFuZ2VzLCByYXNoZXMsIG9yIGxlc2lvbnMgdmlzdWFsaXplZC48L3NwYW4+PC9wPjxwPjxzcGFuIHN0eWxlPVwiZm9udC1zaXplOiAxOHB4O1wiPjxzdHJvbmc+U3BlY3VsdW0gZXhhbSBmaW5kaW5nczwvc3Ryb25nPjwvc3Bhbj48L3A+PHA+PHNwYW4gc3R5bGU9XCJmb250LXNpemU6IDE4cHg7XCI+Tm9ybWFsIGFwcGVhcmluZyB2YWdpbmEgYW5kIGNlcnZpeCB3aXRoIG5vIG1hc3NlcyBvciBsZXNpb25zLiBCcm93biwgZm91bCBzbWVsbGluZyB2YWdpbmFsIGRpc2NoYXJnZSBpbiB0aGUgZGlzdGFsIHBvcnRpb24gb2YgdmFnaW5hLiBTY2FycmluZyBub3RlZCBvbiBkaXN0YWwgYXNwZWN0IG9mIHRoZSBwb3N0ZXJpb3IgdmFnaW5hbCB3YWxsIHdpdGggYSBzbWFsbCwgY2lyY3VsYXIgZGVmZWN0IHZpc3VhbGl6ZWQgKG1lYXN1cmluZyAxIGNtKS4gVGhpcyBzYW1lIGRlZmVjdCB3YXMgbm90ZWQgb24gcmVjdGFsIGV4YW1pbmF0aW9uLiBUaGVyZSBhcmUgbm8gc3Vycm91bmRpbmcgaW5kdXJhdGlvbiwgaW5mbGFtbWF0aW9uLCBvciBldmlkZW5jZSBvZiBwdXJ1bGVudCBkaXNjaGFyZ2UuPC9zcGFuPjwvcD4ifV0sImZhbWlseSI6InRleHQiLCJ2YXJpYW50IjoicGFyYWdyYXBoIiwic2V0dGluZ3MiOnsiY2FyZE1vZGUiOiJXSElURSIsInBhZGRpbmdUb3AiOjMsImFjY2VudENvbG9yIjpudWxsLCJwYWRkaW5nQm90dG9tIjozLCJiYWNrZ3JvdW5kVHlwZSI6IkxJR0hUIiwiYmFja2dyb3VuZENvbG9yIjoiIiwiZW50cmFuY2VBbmltYXRpb24iOnRydWV9fSx7ImlkIjoiY2s4ZXhvdGExMDBjdjNoNjFiZXIxcW9reiIsInR5cGUiOiJ0ZXh0IiwiaXRlbXMiOlt7ImlkIjoiY2s4ZWdrejg1MDAyNDNoNjFxdGNtdGszeiIsImhlYWRpbmciOiI8cD48c3Ryb25nPjxzdHJvbmc+PHNwYW4gc3R5bGU9XCJmb250LXNpemU6IDE4cHg7XCI+QmltYW51YWwgZXhhbSBmaW5kaW5nczwvc3Bhbj48L3N0cm9uZz48L3N0cm9uZz48L3A+IiwicGFyYWdyYXBoIjoiPHA+PHNwYW4gc3R5bGU9XCJmb250LXNpemU6IDE4cHg7XCI+QXBwcm94aW1hdGVseSA4IHdlZWsgc2l6ZSB1dGVydXMsIGFudGV2ZXJ0ZWQuIE5vIGFkbmV4YWwgbWFzc2VzIHBhbHBhYmxlLiZuYnNwOzwvc3Bhbj48L3A+In1dLCJmYW1pbHkiOiJ0ZXh0IiwidmFyaWFudCI6ImhlYWRpbmcgcGFyYWdyYXBoIiwic2V0dGluZ3MiOnsicGFkZGluZ1RvcCI6IjAiLCJwYWRkaW5nQm90dG9tIjoiMCIsImJhY2tncm91bmRDb2xvciI6IiIsImVudHJhbmNlQW5pbWF0aW9uIjp0cnVlfX0seyJpZCI6ImNrODh4Y2UzdzAwM3IzYTY2bXltNDVzMTQiLCJ0eXBlIjoiaW50ZXJhY3RpdmUiLCJpdGVtcyI6W3siaWQiOiJjazg4dTZndnowMDBwM2E2NndtOHQ0cGZ6IiwidHlwZSI6Imxlc3NvbiIsImxhYmVsIjoiR28gYmFjayIsImRlc2NyaXB0aW9uIjoiIiwiZGVzdGluYXRpb24iOiJHWnlIckNzaEFMSl9GTDB6NEowUlJoVnhzMDRZSURrOSJ9XSwiZmFtaWx5IjoiYnV0dG9ucyIsInZhcmlhbnQiOiJidXR0b24iLCJzZXR0aW5ncyI6eyJwYWRkaW5nVG9wIjozLCJidXR0b25Db2xvciI6IiNDNzVCMTIiLCJwYWRkaW5nQm90dG9tIjoiMCIsImJhY2tncm91bmRDb2xvciI6IiIsImVudHJhbmNlQW5pbWF0aW9uIjp0cnVlfX1dLCJtZWRpYSI6e30sInBpbGVzIjpbXSwic2V0dGluZ3MiOnt9LCJkdXBsaWNhdGVkRnJvbUlkIjoiOWtEV1BzZHJDTVNmZXgyVVN4bUZNYW84MHB3UmlTWmMiLCJkZWxldGVkIjpmYWxzZSwiY3JlYXRlZEF0IjoiMjAyMC0wMy0zMFQyMDoyMTo1Ny43NjZaIiwidXBkYXRlZEF0IjoiMjAyMy0wOS0wOFQyMDoxODoxMS44NDVaIiwibGFzdFVwZGF0ZWRCeSI6ImF1dGgwfGI0MTNkZmYwLWQ3NTUtMDEzMi05YTUwLTIyMDAwYjJhMjMyOCIsInJlYWR5Ijp0cnVlLCJwb3NpdGlvbiI6bnVsbCwidHJhbnNmZXJyZWRBdCI6bnVsbCwiaXNQYXJ0bmVyQ29udGVudEF1dGhvciI6bnVsbCwiaGVhZGVySW1hZ2UiOnt9fSx7ImlkIjoibFdLeWRhSEpPUDhDVVdTcmlfcFFfUDVBUTFnamVQVUoiLCJvcmlnaW5hbElkIjpudWxsLCJhdXRob3IiOiJhdXRoMHxiNDEzZGZmMC1kNzU1LTAxMzItOWE1MC0yMjAwMGIyYTIzMjgiLCJzZWxlY3RlZEF1dGhvcklkIjoibm9uZSIsImNvdXJzZUlkIjoieUhzSm5LU3RUbTU2Q1JqcEZfb1Viamp2RFRHWFYwUUMiLCJ0aXRsZSI6IlVyb2d5bmVjb2xvZ2ljIiwiZGVzY3JpcHRpb24iOiIiLCJ0eXBlIjoiYmxvY2tzIiwiaWNvbiI6IkFydGljbGUiLCJpdGVtcyI6W3siaWQiOiJjazhld2ppY3IwMGM3M2g2MXhsZTc2dzFvIiwidHlwZSI6InRleHQiLCJpdGVtcyI6W3siaWQiOiJjazhlZ2t6ODUwMDI0M2g2MXF0Y210azN6IiwiaGVhZGluZyI6IjxwPjxzdHJvbmc+PHNwYW4gc3R5bGU9XCJmb250LXNpemU6IDIwcHg7XCI+QXJlIHRoZXJlIGFueSBzcGVjaWZpYyB1cm9neW5lY29sb2dpYyBleGFtaW5hdGlvbiBwYXJhbWV0ZXJzIHlvdSB3b3VsZCBsaWtlIGZvciBNcnMuIFNtaXRoPzwvc3Bhbj48L3N0cm9uZz48L3A+IiwicGFyYWdyYXBoIjoiPHA+PGVtPjxlbT48ZW0+PHNwYW4gc3R5bGU9XCJmb250LXNpemU6IDE4cHg7XCI+V3JpdGUgZG93bi9yZWNvcmQsIG9uIHlvdXIgb3duLCBpZiB0aGVyZSBhcmUgYW55IHNwZWNpZmljIHVyb2d5bmVjb2xvZ2ljIGZpbmRpbmdzIGZvciBNcnMuIFNtaXRoIHlvdSB3b3VsZCBsaWtlLCBhbmQgSWYgc28sIHdoaWNoIG9uZXMsIGFuZCB0aGVuLCBwcmVzcyAmcXVvdDtDb250aW51ZS4mcXVvdDs8L3NwYW4+PC9lbT48L2VtPjwvZW0+PC9wPiJ9XSwibWVkaWEiOnt9LCJmYW1pbHkiOiJ0ZXh0IiwidmFyaWFudCI6ImhlYWRpbmcgcGFyYWdyYXBoIiwic2V0dGluZ3MiOnsicGFkZGluZ1RvcCI6MywicGFkZGluZ0JvdHRvbSI6IjAiLCJiYWNrZ3JvdW5kQ29sb3IiOiIiLCJlbnRyYW5jZUFuaW1hdGlvbiI6dHJ1ZX19LHsiaWQiOiJjazhld3IxeGUwMGM5M2g2MTN6aGV3bTM4IiwidHlwZSI6ImRpdmlkZXIiLCJpdGVtcyI6W3siaWQiOiJjazhlZ2t6ODQwMDEwM2g2MTlmaXNzbGhmIiwidHlwZSI6ImNvbXBsZXRlQWxsIiwidGl0bGUiOiJDT05USU5VRSIsImJ1dHRvbkNvbG9yIjoiYnJhbmQiLCJjb21wbGV0ZUhpbnQiOiJDb21wbGV0ZSB0aGUgY29udGVudCBhYm92ZSBiZWZvcmUgbW92aW5nIG9uLiJ9XSwibWVkaWEiOnt9LCJmYW1pbHkiOiJjb250aW51ZSIsInZhcmlhbnQiOiJjb250aW51ZSIsInNldHRpbmdzIjp7InBhZGRpbmdUb3AiOjMsInBhZGRpbmdCb3R0b20iOiIwIiwiYmFja2dyb3VuZENvbG9yIjoiIiwiZW50cmFuY2VBbmltYXRpb24iOnRydWV9fSx7ImlkIjoiY2xtYjFpOXlwMDA3OTNiNzZlNmNvdHQ1MyIsInR5cGUiOiJ0ZXh0IiwiaXRlbXMiOlt7ImlkIjoiY2xtYjFpOXlwMDA3YTNiNzZyZWRkOGJ0cCIsInBhcmFncmFwaCI6IjxwPjxzdHJvbmc+PHN0cm9uZz48c3BhbiBzdHlsZT1cImZvbnQtc2l6ZTogMThweDtcIj5Vcm9neW5lY29sb2dpYyBleGFtIGZpbmRpbmdzPC9zcGFuPjwvc3Ryb25nPjwvc3Ryb25nPjwvcD48cD48c3BhbiBzdHlsZT1cImZvbnQtc2l6ZTogMThweDtcIj48c3Ryb25nPlByb2xhcHNlIGV4YW06Jm5ic3A7PC9zdHJvbmc+Tm8gdmFnaW5hbCB3YWxsIGxheGl0eSBvbiBzcGVjdWx1bSBleGFtLjwvc3Bhbj48L3A+PHA+PHNwYW4gc3R5bGU9XCJmb250LXNpemU6IDE4cHg7XCI+PHN0cm9uZz5QZWx2aWMgZmxvb3IgbXVzY2xlIHN0cmVuZ3RoOiZuYnNwOzwvc3Ryb25nPjQvNTwvc3Bhbj48L3A+In1dLCJmYW1pbHkiOiJ0ZXh0IiwidmFyaWFudCI6InBhcmFncmFwaCIsInNldHRpbmdzIjp7ImNhcmRNb2RlIjoiV0hJVEUiLCJwYWRkaW5nVG9wIjozLCJhY2NlbnRDb2xvciI6bnVsbCwicGFkZGluZ0JvdHRvbSI6MywiYmFja2dyb3VuZFR5cGUiOiJMSUdIVCIsImJhY2tncm91bmRDb2xvciI6IiIsImVudHJhbmNlQW5pbWF0aW9uIjp0cnVlfX0seyJpZCI6ImNrOGV3d2N3NjAwY2YzaDYxZzV5ZHk5NGMiLCJ0eXBlIjoiZGl2aWRlciIsIml0ZW1zIjpbeyJpZCI6ImNrOGVna3o4NDAwMTAzaDYxOWZpc3NsaGYiLCJ0eXBlIjoiY29tcGxldGVBbGwiLCJ0aXRsZSI6IkNPTlRJTlVFIiwiYnV0dG9uQ29sb3IiOiJicmFuZCIsImNvbXBsZXRlSGludCI6IkNvbXBsZXRlIHRoZSBjb250ZW50IGFib3ZlIGJlZm9yZSBtb3Zpbmcgb24uIn1dLCJmYW1pbHkiOiJjb250aW51ZSIsInZhcmlhbnQiOiJjb250aW51ZSIsInNldHRpbmdzIjp7InBhZGRpbmdUb3AiOjMsInBhZGRpbmdCb3R0b20iOiIwIiwiYmFja2dyb3VuZENvbG9yIjoiIiwiZW50cmFuY2VBbmltYXRpb24iOnRydWV9fSx7ImlkIjoiY2s4ZXd3b3UzMDBjZzNoNjF5N2ZibzJ2MSIsInR5cGUiOiJ0ZXh0IiwiaXRlbXMiOlt7ImlkIjoiY2s4ZWdrejg1MDAyNDNoNjFxdGNtdGszeiIsImhlYWRpbmciOiI8cD48c3Ryb25nPjxzcGFuIHN0eWxlPVwiZm9udC1zaXplOiAyMHB4O1wiPlJlZmxlY3Q8L3NwYW4+PC9zdHJvbmc+PC9wPiIsInBhcmFncmFwaCI6IjxwPjxzcGFuIHN0eWxlPVwiZm9udC1zaXplOiAxOHB4O1wiPlBsZWFzZSB3cml0ZSBkb3duL3JlY29yZCB5b3VyIHJlZmxlY3Rpb25zIHRvIHRoZSBmb2xsb3dpbmcgcXVlc3Rpb25zIGluIHlvdXIgbm90ZXMsIHNvIHRoYXQgeW91IG1heSBoYXZlIHRoZW0gYXZhaWxhYmxlIGZvciBjYXNlIGRlYnJpZWZpbmcgaW4gdGhlIGZ1dHVyZS48YnI+PC9zcGFuPjwvcD48dWw+PGxpPjxzcGFuIHN0eWxlPVwiZm9udC1zaXplOiAxOHB4O1wiPjxlbT5JZiB5b3UgZGlkIG5vdCBvcmlnaW5hbGx5IG5vdGUgeW91IHdhbnRlZCBhbnkgc3BlY2lmaWMgdXJvZ3luZWNvbG9naWMgcGFyYW1ldGVycyB5b3Ugd2FudGVkLCB3aHk/PC9lbT48L3NwYW4+PC9saT48bGk+PHNwYW4gc3R5bGU9XCJmb250LXNpemU6IDE4cHg7XCI+PGVtPklzIHRoZXJlIGFueSBmaW5kaW5ncyBmcm9tIHRoZSB1cm9neW5lY29sb2dpYyBwYXJhbWV0ZXJzIHRoYXQgeW91IHRoaW5rIHdpbGwgYmUgcmVsZXZhbnQgbW92aW5nIGZvcndhcmQ/PC9lbT48L3NwYW4+PC9saT48L3VsPiJ9XSwiZmFtaWx5IjoidGV4dCIsInZhcmlhbnQiOiJoZWFkaW5nIHBhcmFncmFwaCIsInNldHRpbmdzIjp7InBhZGRpbmdUb3AiOjMsInBhZGRpbmdCb3R0b20iOiIwIiwiYmFja2dyb3VuZENvbG9yIjoiIiwiZW50cmFuY2VBbmltYXRpb24iOnRydWV9fSx7ImlkIjoiY2s4OHhjZTN3MDAzcjNhNjZteW00NXMxNCIsInR5cGUiOiJpbnRlcmFjdGl2ZSIsIml0ZW1zIjpbeyJpZCI6ImNrODh1Nmd2ejAwMHAzYTY2d204dDRwZnoiLCJ0eXBlIjoibGVzc29uIiwibGFiZWwiOiJHbyBiYWNrIiwiZGVzY3JpcHRpb24iOiIiLCJkZXN0aW5hdGlvbiI6IkdaeUhyQ3NoQUxKX0ZMMHo0SjBSUmhWeHMwNFlJRGs5In1dLCJmYW1pbHkiOiJidXR0b25zIiwidmFyaWFudCI6ImJ1dHRvbiIsInNldHRpbmdzIjp7InBhZGRpbmdUb3AiOjMsImJ1dHRvbkNvbG9yIjoiI0M3NUIxMiIsInBhZGRpbmdCb3R0b20iOiIwIiwiYmFja2dyb3VuZENvbG9yIjoiIiwiZW50cmFuY2VBbmltYXRpb24iOnRydWV9fV0sIm1lZGlhIjp7fSwicGlsZXMiOltdLCJzZXR0aW5ncyI6e30sImR1cGxpY2F0ZWRGcm9tSWQiOiI5a0RXUHNkckNNU2ZleDJVU3htRk1hbzgwcHdSaVNaYyIsImRlbGV0ZWQiOmZhbHNlLCJjcmVhdGVkQXQiOiIyMDIwLTAzLTMwVDIxOjA5OjM2LjM1MloiLCJ1cGRhdGVkQXQiOiIyMDIzLTA5LTA4VDIwOjE4OjU3LjQ5NFoiLCJsYXN0VXBkYXRlZEJ5IjoiYXV0aDB8YjQxM2RmZjAtZDc1NS0wMTMyLTlhNTAtMjIwMDBiMmEyMzI4IiwicmVhZHkiOnRydWUsInBvc2l0aW9uIjpudWxsLCJ0cmFuc2ZlcnJlZEF0IjpudWxsLCJpc1BhcnRuZXJDb250ZW50QXV0aG9yIjpudWxsLCJoZWFkZXJJbWFnZSI6e319LHsiaWQiOiJtMnpCV0Jva0MtTUc5WGhfNV9oZkl4OW1wNDdRX1gxMiIsIm9yaWdpbmFsSWQiOm51bGwsImF1dGhvciI6ImF1dGgwfGI0MTNkZmYwLWQ3NTUtMDEzMi05YTUwLTIyMDAwYjJhMjMyOCIsInNlbGVjdGVkQXV0aG9ySWQiOiJub25lIiwiY291cnNlSWQiOiJ5SHNKbktTdFRtNTZDUmpwRl9vVWJqanZEVEdYVjBRQyIsInRpdGxlIjoiRmlzdHVsYSBTdXNwaWNpb24iLCJkZXNjcmlwdGlvbiI6IiIsInR5cGUiOiJibG9ja3MiLCJpY29uIjoiQXJ0aWNsZSIsIml0ZW1zIjpbeyJpZCI6ImNrOGRneWlsODAwNWEzaDY2NnF3c3Z0em0iLCJ0eXBlIjoiaW50ZXJhY3RpdmUiLCJpdGVtcyI6W3siaWQiOiJjazhkYXRxeWwwMDBwM2g2Nmg5ZHd1c3FnIiwidHlwZSI6Imxlc3NvbiIsImxhYmVsIjoiQmFjayIsImRlc2NyaXB0aW9uIjoiIiwiZGVzdGluYXRpb24iOiJHWnlIckNzaEFMSl9GTDB6NEowUlJoVnhzMDRZSURrOSJ9XSwiZmFtaWx5IjoiYnV0dG9ucyIsInZhcmlhbnQiOiJidXR0b24iLCJzZXR0aW5ncyI6eyJwYWRkaW5nVG9wIjozLCJwYWRkaW5nQm90dG9tIjoiMCIsImJhY2tncm91bmRDb2xvciI6IiIsImVudHJhbmNlQW5pbWF0aW9uIjp0cnVlfX0seyJpZCI6ImNsbWIxaXpwYjAwN2gzYjc2a3V2eTFrMDUiLCJ0eXBlIjoidGV4dCIsIml0ZW1zIjpbeyJpZCI6ImNsbWIxaXpwYjAwN2kzYjc2eW5iaWF1dXkiLCJwYXJhZ3JhcGgiOiI8cD48c3Ryb25nPjxzdHJvbmc+PHN0cm9uZz48c3BhbiBzdHlsZT1cImZvbnQtc2l6ZTogMjBweDtcIj5JZiB5b3UgYXJlIHN1c3BpY2lvdXMgb2YgYSBmaXN0dWxhLCBidXQgbm9uZSBpcyBjbGVhcmx5IHNlZW4sIHdoaWNoIGNsaW5pY2FsIHByb2NlZHVyZSBjYW4geW91IHBlcmZvcm0gdG8gY29uZmlybSB0aGUgcHJlc2VuY2Ugb2YgYSBmaXN0dWxhPzwvc3Bhbj48L3N0cm9uZz48L3N0cm9uZz48L3N0cm9uZz48L3A+PHA+PGVtPjxlbT48ZW0+PHNwYW4gc3R5bGU9XCJmb250LXNpemU6IDE4cHg7XCI+V3JpdGUgZG93bi9yZWNvcmQsIG9uIHlvdXIgb3duLCB3aGF0IGNsaW5pY2FsIHByb2NlZHVyZSB5b3UgY291bGQgcGVyZm9ybSB0byBjb25maXJtIHRoZSBwcmVzZW5jZSBvZiBhIGZpc3R1bGEgaWYgeW91IGFyZSBzdXNwaWNpb3VzIG9mIGEgZmlzdHVsYSwgYnV0IG5vbmUgaXMgY2xlYXJseSBzZWVuLiBUaGVuLCBwcmVzcyAmcXVvdDtDb250aW51ZS4mcXVvdDs8L3NwYW4+PC9lbT48L2VtPjwvZW0+PC9wPiJ9XSwiZmFtaWx5IjoidGV4dCIsInZhcmlhbnQiOiJwYXJhZ3JhcGgiLCJzZXR0aW5ncyI6eyJjYXJkTW9kZSI6IldISVRFIiwicGFkZGluZ1RvcCI6MywiYWNjZW50Q29sb3IiOm51bGwsInBhZGRpbmdCb3R0b20iOjMsImJhY2tncm91bmRUeXBlIjoiTElHSFQiLCJiYWNrZ3JvdW5kQ29sb3IiOiIiLCJlbnRyYW5jZUFuaW1hdGlvbiI6dHJ1ZX19LHsiaWQiOiJjazhlaWJxcm8wMDZjM2g2MTBucmUxY2g3IiwidHlwZSI6ImRpdmlkZXIiLCJpdGVtcyI6W3siaWQiOiJjazhlZ2t6ODQwMDEwM2g2MTlmaXNzbGhmIiwidHlwZSI6IiIsInRpdGxlIjoiQ09OVElOVUUiLCJidXR0b25Db2xvciI6ImJyYW5kIiwiY29tcGxldGVIaW50IjoiQ29tcGxldGUgdGhlIGNvbnRlbnQgYWJvdmUgYmVmb3JlIG1vdmluZyBvbi4ifV0sIm1lZGlhIjp7fSwiZmFtaWx5IjoiY29udGludWUiLCJ2YXJpYW50IjoiY29udGludWUiLCJzZXR0aW5ncyI6eyJwYWRkaW5nVG9wIjozLCJwYWRkaW5nQm90dG9tIjoiMCIsImJhY2tncm91bmRDb2xvciI6IiIsImVudHJhbmNlQW5pbWF0aW9uIjp0cnVlfX0seyJpZCI6ImNsbWIxam5oYjAwN3AzYjc2dG50bHRubGMiLCJ0eXBlIjoidGV4dCIsIml0ZW1zIjpbeyJpZCI6ImNsbWIxam5oYjAwN3EzYjc2NTlxbTFhMXEiLCJwYXJhZ3JhcGgiOiI8cD48c3Ryb25nPjxzdHJvbmc+PHNwYW4gc3R5bGU9XCJmb250LXNpemU6IDIwcHg7XCI+WW91IHNob3VsZCBoYXZlIG5vdGVkICZxdW90O0R5ZSBnZWwgdGVzdC4mcXVvdDs8L3NwYW4+PC9zdHJvbmc+PC9zdHJvbmc+PC9wPjxwPjxzcGFuIHN0eWxlPVwiZm9udC1zaXplOiAxOHB4O1wiPkFwcGx5IGEgZmV3IGRyb3BzIG9mIGJsdWUgZHllIHRvIGx1YnJpY2F0aW5nIGdlbCBhbmQgZ2VudGx5IGFwcGx5IHRoZSBnZWwgaW50byB0aGUgcmVjdHVtIHdpdGggYSBmaW5nZXIuIFdpdGggYSAxLzIgc3BlY3VsdW0gb3IgcmV0cmFjdG9yIHJldHJhY3RpbmcgdGhlIGFudGVyaW9yIHdhbGwgb2YgdGhlIHZhZ2luYSwgdGhlIGVudGlyZSBwb3N0ZXJpb3IgdmFnaW5hIGNhbiBiZSBhc3Nlc3NlZCBmb3IgYW55IGV2aWRlbmNlIG9mIGJsdWUtZHllZCBnZWwuPC9zcGFuPjwvcD48cD48c3BhbiBzdHlsZT1cImZvbnQtc2l6ZTogMThweDtcIj5JbiB0aGlzIHBhcnRpY3VsYXIgcGF0aWVudCwgdGhlIGZpc3R1bGEgaXMgZWFzaWx5IHZpc2libGUuIFRodXMsIHRoZSBkeWUgZ2VsIHRlc3QgZG9lcyBub3QgbmVlZCB0byBiZSBwZXJmb3JtZWQuJm5ic3A7PC9zcGFuPjwvcD48cD48c3BhbiBzdHlsZT1cImZvbnQtc2l6ZTogMThweDtcIj5Zb3Ugd291bGQgcGVyZm9ybSB0aGlzIHRlc3QgaWYgeW91IHN1c3BlY3RlZCBhIGZpc3R1bGEsIGJ1dCBjb3VsZCBub3QgZWFzaWx5IHZpc3VhbGl6ZSBpdC48L3NwYW4+PC9wPiJ9XSwiZmFtaWx5IjoidGV4dCIsInZhcmlhbnQiOiJwYXJhZ3JhcGgiLCJzZXR0aW5ncyI6eyJjYXJkTW9kZSI6IldISVRFIiwicGFkZGluZ1RvcCI6MywiYWNjZW50Q29sb3IiOm51bGwsInBhZGRpbmdCb3R0b20iOjMsImJhY2tncm91bmRUeXBlIjoiTElHSFQiLCJiYWNrZ3JvdW5kQ29sb3IiOiIiLCJlbnRyYW5jZUFuaW1hdGlvbiI6dHJ1ZX19LHsiaWQiOiJjazhla3B0cTcwMDhlM2g2MW5jYmdnMXUwIiwidHlwZSI6ImRpdmlkZXIiLCJpdGVtcyI6W3siaWQiOiJjazhlZ2t6ODQwMDEwM2g2MTlmaXNzbGhmIiwidHlwZSI6ImNvbXBsZXRlQWxsIiwidGl0bGUiOiJDT05USU5VRSIsImJ1dHRvbkNvbG9yIjoiYnJhbmQiLCJjb21wbGV0ZUhpbnQiOiJDb21wbGV0ZSB0aGUgY29udGVudCBhYm92ZSBiZWZvcmUgbW92aW5nIG9uLiJ9XSwiZmFtaWx5IjoiY29udGludWUiLCJ2YXJpYW50IjoiY29udGludWUiLCJzZXR0aW5ncyI6eyJwYWRkaW5nVG9wIjozLCJwYWRkaW5nQm90dG9tIjoiMCIsImJhY2tncm91bmRDb2xvciI6IiIsImVudHJhbmNlQW5pbWF0aW9uIjp0cnVlfX0seyJpZCI6ImNrOGVpcmRhcDAwNzIzaDYxMzJjNXhudGEiLCJ0eXBlIjoidGV4dCIsIml0ZW1zIjpbeyJpZCI6ImNrOGVpcXRuZTAwNngzaDYxYXFjcHR6enkiLCJoZWFkaW5nIjoiPHA+PHN0cm9uZz48c3BhbiBzdHlsZT1cImZvbnQtc2l6ZTogMjBweDtcIj5SZWZsZWN0PC9zcGFuPjwvc3Ryb25nPjwvcD4iLCJwYXJhZ3JhcGgiOiI8cD48c3BhbiBzdHlsZT1cImZvbnQtc2l6ZTogMThweDtcIj5QbGVhc2Ugd3JpdGUgZG93bi9yZWNvcmQgeW91ciByZWZsZWN0aW9ucyB0byB0aGUgZm9sbG93aW5nIHF1ZXN0aW9ucyBpbiB5b3VyIG5vdGVzLCBzbyB0aGF0IHlvdSBtYXkgaGF2ZSB0aGVtIGF2YWlsYWJsZSBmb3IgY2FzZSBkZWJyaWVmaW5nIGluIHRoZSBmdXR1cmUuPGJyPjwvc3Bhbj48L3A+PHVsPjxsaT48c3BhbiBzdHlsZT1cImZvbnQtc2l6ZTogMThweDtcIj48ZW0+RGlkIHlvdSBuYW1lIHRoZSBzYW1lIGNsaW5pY2FsIHByb2NlZHVyZSBmb3IgY29uZmlybWluZyBhIGZpc3R1bGE/PC9lbT48L3NwYW4+PGJyPjxicj48L2xpPjxsaT48c3BhbiBzdHlsZT1cImZvbnQtc2l6ZTogMThweDtcIj48ZW0+SWYgbm90LCB3aGF0IHByb2NlZHVyZSBkaWQgeW91IG5vdGUgYW5kIHdoeT88L2VtPjwvc3Bhbj48YnI+PGJyPjwvbGk+PGxpPjxzcGFuIHN0eWxlPVwiZm9udC1zaXplOiAxOHB4O1wiPjxlbT5XaGF0IHBlcnRpbmVudCBmaW5kaW5ncyBkbyB5b3UgdGhpbmsgdGhpcyBwcm9jZWR1cmUgd2lsbCBwcm92aWRlIHlvdSB3aXRoPzwvZW0+PGJyPjxicj48L3NwYW4+PC9saT48L3VsPiJ9XSwibWVkaWEiOnt9LCJmYW1pbHkiOiJ0ZXh0IiwidmFyaWFudCI6ImhlYWRpbmcgcGFyYWdyYXBoIiwic2V0dGluZ3MiOnsicGFkZGluZ1RvcCI6MywicGFkZGluZ0JvdHRvbSI6IjAiLCJiYWNrZ3JvdW5kQ29sb3IiOiIiLCJlbnRyYW5jZUFuaW1hdGlvbiI6dHJ1ZX19LHsiaWQiOiJjazhkaTY1dW8wMDVvM2g2Nnp0d2R2a3FlIiwidHlwZSI6ImludGVyYWN0aXZlIiwiaXRlbXMiOlt7ImlkIjoiY2s4ZGF0cXlsMDAwcDNoNjZoOWR3dXNxZyIsInR5cGUiOiJsZXNzb24iLCJsYWJlbCI6IkNvbnRpbnVlIiwiZGVzY3JpcHRpb24iOiIiLCJkZXN0aW5hdGlvbiI6IlZTUWlDcTU2VkQtZnhmY3FWSVk3SWZxWm5PTTdGTGdDIn1dLCJmYW1pbHkiOiJidXR0b25zIiwidmFyaWFudCI6ImJ1dHRvbiIsInNldHRpbmdzIjp7InBhZGRpbmdUb3AiOjMsInBhZGRpbmdCb3R0b20iOiIwIiwiYmFja2dyb3VuZENvbG9yIjoiIiwiZW50cmFuY2VBbmltYXRpb24iOnRydWV9fV0sIm1lZGlhIjp7fSwicGlsZXMiOltdLCJzZXR0aW5ncyI6e30sImR1cGxpY2F0ZWRGcm9tSWQiOiJKMHJLSFhVUzV2Zy1TN0tLUVpfczVDMEc5WThoVlNiNCIsImRlbGV0ZWQiOmZhbHNlLCJjcmVhdGVkQXQiOiIyMDIwLTA0LTEyVDE5OjI2OjUwLjE3NloiLCJ1cGRhdGVkQXQiOiIyMDIzLTA5LTA4VDIwOjIwOjEzLjU3M1oiLCJsYXN0VXBkYXRlZEJ5IjoiYXV0aDB8YjQxM2RmZjAtZDc1NS0wMTMyLTlhNTAtMjIwMDBiMmEyMzI4IiwicmVhZHkiOnRydWUsInBvc2l0aW9uIjpudWxsLCJ0cmFuc2ZlcnJlZEF0IjpudWxsLCJpc1BhcnRuZXJDb250ZW50QXV0aG9yIjpudWxsLCJoZWFkZXJJbWFnZSI6e319LHsiaWQiOiJWU1FpQ3E1NlZELWZ4ZmNxVklZN0lmcVpuT003RkxnQyIsIm9yaWdpbmFsSWQiOm51bGwsImF1dGhvciI6ImF1dGgwfGI0MTNkZmYwLWQ3NTUtMDEzMi05YTUwLTIyMDAwYjJhMjMyOCIsInNlbGVjdGVkQXV0aG9ySWQiOiJub25lIiwiY291cnNlSWQiOiJ5SHNKbktTdFRtNTZDUmpwRl9vVWJqanZEVEdYVjBRQyIsInRpdGxlIjoiT3RoZXIgUGh5c2ljYWwgRXhhbWluYXRpb24gRmluZGluZ3MvIE9mZmljZSBUZXN0cyIsImRlc2NyaXB0aW9uIjoiIiwidHlwZSI6ImJsb2NrcyIsImljb24iOiJBcnRpY2xlIiwiaXRlbXMiOlt7ImlkIjoiY2s4ZGd5aWw4MDA1YTNoNjY2cXdzdnR6bSIsInR5cGUiOiJpbnRlcmFjdGl2ZSIsIml0ZW1zIjpbeyJpZCI6ImNrOGRhdHF5bDAwMHAzaDY2aDlkd3VzcWciLCJ0eXBlIjoibGVzc29uIiwibGFiZWwiOiJCYWNrIiwiZGVzY3JpcHRpb24iOiIiLCJkZXN0aW5hdGlvbiI6Im0yekJXQm9rQy1NRzlYaF81X2hmSXg5bXA0N1FfWDEyIn1dLCJmYW1pbHkiOiJidXR0b25zIiwidmFyaWFudCI6ImJ1dHRvbiIsInNldHRpbmdzIjp7InBhZGRpbmdUb3AiOjMsInBhZGRpbmdCb3R0b20iOiIwIiwiYmFja2dyb3VuZENvbG9yIjoiIiwiZW50cmFuY2VBbmltYXRpb24iOnRydWV9fSx7ImlkIjoiY2xtYjFrczY2MDA4MDNiNzZydjN4dnZrMiIsInR5cGUiOiJ0ZXh0IiwiaXRlbXMiOlt7ImlkIjoiY2xtYjFrczY2MDA4MTNiNzZ2eXE3OXByNiIsInBhcmFncmFwaCI6IjxwPjxzdHJvbmc+PHN0cm9uZz48c3Ryb25nPjxzcGFuIHN0eWxlPVwiZm9udC1zaXplOiAyMHB4O1wiPk5vdyB0aGF0IHlvdSBoYXZlIGNvbXBsZXRlZCB0aGUgbWFpbiBwb3J0aW9uIG9mIHRoZSBwaHlzaWNhbCBleGFtaW5hdGlvbiBvbiBNcnMuIFNtaXRoLCBhcmUgdGhlcmUgYW55IG90aGVyIHBoeXNpY2FsIGV4YW1pbmF0aW9uIGZpbmRpbmdzIGFuZC9vciBvZmZpY2UgdGVzdHMgeW91IHdvdWxkIGxpa2UgdG8gb2J0YWluIGZvciBNcnMuIFNtaXRoPzwvc3Bhbj48L3N0cm9uZz48L3N0cm9uZz48L3N0cm9uZz48L3A+PHA+PGVtPjxlbT48ZW0+PHNwYW4gc3R5bGU9XCJmb250LXNpemU6IDE4cHg7XCI+V3JpdGUgZG93bi9yZWNvcmQsIG9uIHlvdXIgb3duLCBpZiB0aGVyZSBhcmUgYW55IG90aGVyIHNwZWNpZmljIHBoeXNpY2FsIGV4YW1pbmF0aW9uIGZpbmRpbmdzIGFuZC9vciBvZmZpY2UgdGVzdHMgeW91IHdvdWxkIGxpa2UgdG8gb2J0YWluIGZvciBNcnMuIFNtaXRoLCBhbmQgaWYgc28sIHdoaWNoIG9uZXMuIFRoZW4sIHByZXNzICZxdW90O0NvbnRpbnVlLiZxdW90Ozwvc3Bhbj48L2VtPjwvZW0+PC9lbT48L3A+In1dLCJmYW1pbHkiOiJ0ZXh0IiwidmFyaWFudCI6InBhcmFncmFwaCIsInNldHRpbmdzIjp7ImNhcmRNb2RlIjoiV0hJVEUiLCJwYWRkaW5nVG9wIjozLCJhY2NlbnRDb2xvciI6bnVsbCwicGFkZGluZ0JvdHRvbSI6MywiYmFja2dyb3VuZFR5cGUiOiJMSUdIVCIsImJhY2tncm91bmRDb2xvciI6IiIsImVudHJhbmNlQW5pbWF0aW9uIjp0cnVlfX0seyJpZCI6ImNrOGVpYnFybzAwNmMzaDYxMG5yZTFjaDciLCJ0eXBlIjoiZGl2aWRlciIsIml0ZW1zIjpbeyJpZCI6ImNrOGVna3o4NDAwMTAzaDYxOWZpc3NsaGYiLCJ0eXBlIjoiIiwidGl0bGUiOiJDT05USU5VRSIsImJ1dHRvbkNvbG9yIjoiYnJhbmQiLCJjb21wbGV0ZUhpbnQiOiJDb21wbGV0ZSB0aGUgY29udGVudCBhYm92ZSBiZWZvcmUgbW92aW5nIG9uLiJ9XSwibWVkaWEiOnt9LCJmYW1pbHkiOiJjb250aW51ZSIsInZhcmlhbnQiOiJjb250aW51ZSIsInNldHRpbmdzIjp7InBhZGRpbmdUb3AiOjMsInBhZGRpbmdCb3R0b20iOiIwIiwiYmFja2dyb3VuZENvbG9yIjoiIiwiZW50cmFuY2VBbmltYXRpb24iOnRydWV9fSx7ImlkIjoiY2xtYjFsZGloMDA4ODNiNzZwa3J6ZnN3aSIsInR5cGUiOiJ0ZXh0IiwiaXRlbXMiOlt7ImlkIjoiY2xtYjFsZGloMDA4OTNiNzZxOWg1dzJ5YSIsInBhcmFncmFwaCI6IjxwPjxzdHJvbmc+PHNwYW4gc3R5bGU9XCJmb250LXNpemU6IDIwcHg7XCI+UmV2aWV3IGFueSBvZiB0aGUgb3RoZXIgPHN0cm9uZz48c3Ryb25nPjxzdHJvbmc+cGh5c2ljYWwgZXhhbWluYXRpb24gZmluZGluZ3MgYW5kL29yIG9mZmljZSB0ZXN0czwvc3Ryb25nPjwvc3Ryb25nPjwvc3Ryb25nPiB5b3Ugbm90ZWQuPC9zcGFuPjwvc3Ryb25nPjwvcD4ifV0sImZhbWlseSI6InRleHQiLCJ2YXJpYW50IjoicGFyYWdyYXBoIiwic2V0dGluZ3MiOnsiY2FyZE1vZGUiOiJXSElURSIsInBhZGRpbmdUb3AiOjMsImFjY2VudENvbG9yIjpudWxsLCJwYWRkaW5nQm90dG9tIjozLCJiYWNrZ3JvdW5kVHlwZSI6IkxJR0hUIiwiYmFja2dyb3VuZENvbG9yIjoiIiwiZW50cmFuY2VBbmltYXRpb24iOnRydWV9fSx7ImlkIjoiY2s4aTUzMDYzMDAyejNoNjZ6ZHBpeDhydyIsInR5cGUiOiJpbnRlcmFjdGl2ZSIsIml0ZW1zIjpbeyJpZCI6ImNrOHJwc3VyNzAwM2czaDV4dXZhaGdjYTYiLCJtZWRpYSI6e30sInRpdGxlIjoiVXJpbmUgZGlwIChDb3N0OiAkMyBVU0QpLyBVcmluYWx5c2lzIChDb3N0OiAkNDUgLSAkMjQ3IFVTRCkiLCJkZXNjcmlwdGlvbiI6IjxwPk5vdCBpbmRpY2F0ZWQgYXQgdGhpcyB0aW1lLjwvcD48cD48YnI+PC9wPjxwPipOb3RlOiBDb3N0IGRlcGVuZHMgb24gaW5zdXJhbmNlLCBsb2NhdGlvbiBvZiBsYWIsIGdlb2dyYXBoeS48L3A+In0seyJpZCI6ImNrOGk0emhvNTAwMGQzaDY2Y2JvZjVuOGUiLCJ0aXRsZSI6IkNvbXBsZXRlIEJsb29kIENvdW50IChDQkMpIChDb3N0OiAkMTAgLSAkMjAwIFVTRCkiLCJkZXNjcmlwdGlvbiI6IjxwPk5vdCBpbmRpY2F0ZWQgYXQgdGhpcyB0aW1lLjwvcD48cD48YnI+PC9wPjxwPipOb3RlOiBDb3N0IGRlcGVuZHMgb24gaW5zdXJhbmNlLCBsb2NhdGlvbiBvZiBsYWIsIGdlb2dyYXBoeS48L3A+In0seyJpZCI6ImNrOGk0emhvNTAwMGUzaDY2MGptNTh6c2MiLCJ0aXRsZSI6IkJhc2ljIE1ldGFib2xpYyBQcm9maWxlIChCTVApIChDb3N0OiAkMTAgLSAkNjUgVVNEKSIsImRlc2NyaXB0aW9uIjoiPHA+Tm90IGluZGljYXRlZCBhdCB0aGlzIHRpbWUuPC9wPjxwPjxicj48L3A+PHA+Kk5vdGU6IENvc3QgZGVwZW5kcyBvbiBpbnN1cmFuY2UsIGxvY2F0aW9uIG9mIGxhYiwgZ2VvZ3JhcGh5LjwvcD4ifV0sImZhbWlseSI6ImludGVyYWN0aXZlIiwidmFyaWFudCI6ImFjY29yZGlvbiIsInNldHRpbmdzIjp7InBhZGRpbmdUb3AiOjMsInpvb21PbkNsaWNrIjpmYWxzZSwicGFkZGluZ0JvdHRvbSI6IjAiLCJiYWNrZ3JvdW5kQ29sb3IiOiIiLCJhY2NvcmRpb25CZWhhdmlvciI6Im9ubHlPbmUiLCJlbnRyYW5jZUFuaW1hdGlvbiI6dHJ1ZX19LHsiaWQiOiJjazhqM2F3NWwwMDh2M2g1eGZ2NGU0eGdpIiwidHlwZSI6InRleHQiLCJpdGVtcyI6W3siaWQiOiJjazhqMDltdzEwMDIxM2g1eGRmMjZzMjJuIiwicGFyYWdyYXBoIjoiPHAgc3R5bGU9XCJ0ZXh0LWFsaWduOiBjZW50ZXI7XCI+PHN0cm9uZz48c3BhbiBzdHlsZT1cImZvbnQtc2l6ZTogMjBweDtcIj5QbGVhc2UgY2xpY2sgb24gZWFjaCBzZWN0aW9uIGFib3ZlIGluIG9yZGVyIHRvIHByb2NlZWQuPC9zcGFuPjwvc3Ryb25nPjwvcD4ifV0sImZhbWlseSI6InRleHQiLCJ2YXJpYW50IjoicGFyYWdyYXBoIiwic2V0dGluZ3MiOnsicGFkZGluZ1RvcCI6MywicGFkZGluZ0JvdHRvbSI6IjAiLCJiYWNrZ3JvdW5kQ29sb3IiOiIiLCJlbnRyYW5jZUFuaW1hdGlvbiI6dHJ1ZX19LHsiaWQiOiJjazhla3B0cTcwMDhlM2g2MW5jYmdnMXUwIiwidHlwZSI6ImRpdmlkZXIiLCJpdGVtcyI6W3siaWQiOiJjazhlZ2t6ODQwMDEwM2g2MTlmaXNzbGhmIiwidHlwZSI6ImNvbXBsZXRlQWxsIiwidGl0bGUiOiJDT05USU5VRSIsImJ1dHRvbkNvbG9yIjoiYnJhbmQiLCJjb21wbGV0ZUhpbnQiOiJDb21wbGV0ZSB0aGUgY29udGVudCBhYm92ZSBiZWZvcmUgbW92aW5nIG9uLiJ9XSwiZmFtaWx5IjoiY29udGludWUiLCJ2YXJpYW50IjoiY29udGludWUiLCJzZXR0aW5ncyI6eyJwYWRkaW5nVG9wIjozLCJwYWRkaW5nQm90dG9tIjoiMCIsImJhY2tncm91bmRDb2xvciI6IiIsImVudHJhbmNlQW5pbWF0aW9uIjp0cnVlfX0seyJpZCI6ImNrOGVpcmRhcDAwNzIzaDYxMzJjNXhudGEiLCJ0eXBlIjoidGV4dCIsIml0ZW1zIjpbeyJpZCI6ImNrOGVpcXRuZTAwNngzaDYxYXFjcHR6enkiLCJoZWFkaW5nIjoiPHA+PHN0cm9uZz48c3BhbiBzdHlsZT1cImZvbnQtc2l6ZTogMjBweDtcIj5SZWZsZWN0PC9zcGFuPjwvc3Ryb25nPjwvcD4iLCJwYXJhZ3JhcGgiOiI8cD48c3BhbiBzdHlsZT1cImZvbnQtc2l6ZTogMThweDtcIj5QbGVhc2Ugd3JpdGUgZG93bi9yZWNvcmQgeW91ciByZWZsZWN0aW9ucyB0byB0aGUgZm9sbG93aW5nIHF1ZXN0aW9ucyBpbiB5b3VyIG5vdGVzLCBzbyB0aGF0IHlvdSBtYXkgaGF2ZSB0aGVtIGF2YWlsYWJsZSBmb3IgY2FzZSBkZWJyaWVmaW5nIGluIHRoZSBmdXR1cmUuPGJyPjwvc3Bhbj48L3A+PHVsPjxsaT48c3BhbiBzdHlsZT1cImZvbnQtc2l6ZTogMThweDtcIj48ZW0+V2hhdCBvdGhlciBwaHlzaWNhbCBleGFtaW5hdGlvbiBmaW5kaW5ncyBhbmQvb3Igb2ZmaWNlIHRlc3RzIGRpZCB5b3Ugb3JpZ2luYWxseSBub3RlIHRoYXQgeW91IHdvdWxkIGxpa2U/PC9lbT48YnI+PGJyPjwvc3Bhbj48L2xpPjxsaT48c3BhbiBzdHlsZT1cImZvbnQtc2l6ZTogMThweDtcIj48ZW0+V2hhdCBvdGhlciBwaHlzaWNhbCBleGFtaW5hdGlvbiBmaW5kaW5ncyBhbmQvb3Igb2ZmaWNlIHRlc3RzIGRpZCB5b3Ugbm90IG9yaWdpbmFsbHkgbm90ZT8gV2h5PzwvZW0+PGJyPjxicj48L3NwYW4+PC9saT48bGk+PHNwYW4gc3R5bGU9XCJmb250LXNpemU6IDE4cHg7XCI+PGVtPjxlbT5XaGF0IGZpbmRpbmdzIGRpZCB5b3UgZ2F0aGVyIGZyb20gdGhlIGZpbmRpbmdzL3Rlc3RzIHRoYXQgeW91IGRpZCBub3Qgb3JpZ2luYWxseSBub3RlIHRoYXQgeW91IHRoaW5rIHdpbGwgYmUgcmVsZXZhbnQgbW92aW5nIGZvcndhcmQ/PC9lbT48L2VtPjwvc3Bhbj48L2xpPjwvdWw+In1dLCJtZWRpYSI6e30sImZhbWlseSI6InRleHQiLCJ2YXJpYW50IjoiaGVhZGluZyBwYXJhZ3JhcGgiLCJzZXR0aW5ncyI6eyJwYWRkaW5nVG9wIjozLCJwYWRkaW5nQm90dG9tIjoiMCIsImJhY2tncm91bmRDb2xvciI6IiIsImVudHJhbmNlQW5pbWF0aW9uIjp0cnVlfX0seyJpZCI6ImNrOGRpNjV1bzAwNW8zaDY2enR3ZHZrcWUiLCJ0eXBlIjoiaW50ZXJhY3RpdmUiLCJpdGVtcyI6W3siaWQiOiJjazhkYXRxeWwwMDBwM2g2Nmg5ZHd1c3FnIiwidHlwZSI6Imxlc3NvbiIsImxhYmVsIjoiQ29udGludWUiLCJkZXNjcmlwdGlvbiI6IiIsImRlc3RpbmF0aW9uIjoiUEQ1MWFfNmthUzNNekR4cDJRRnZ1VmQzLXNGek9JMmcifV0sImZhbWlseSI6ImJ1dHRvbnMiLCJ2YXJpYW50IjoiYnV0dG9uIiwic2V0dGluZ3MiOnsicGFkZGluZ1RvcCI6MywicGFkZGluZ0JvdHRvbSI6IjAiLCJiYWNrZ3JvdW5kQ29sb3IiOiIiLCJlbnRyYW5jZUFuaW1hdGlvbiI6dHJ1ZX19XSwibWVkaWEiOnt9LCJwaWxlcyI6W10sInNldHRpbmdzIjp7fSwiZHVwbGljYXRlZEZyb21JZCI6InJVcTRyUEczREZicFFzU1Z2a1ZDUGdGNkpOdWpSemF4IiwiZGVsZXRlZCI6ZmFsc2UsImNyZWF0ZWRBdCI6IjIwMjAtMDMtMzBUMjE6MDQ6MTQuODExWiIsInVwZGF0ZWRBdCI6IjIwMjMtMDktMDhUMjA6MjE6MTUuNzEzWiIsImxhc3RVcGRhdGVkQnkiOiJhdXRoMHxiNDEzZGZmMC1kNzU1LTAxMzItOWE1MC0yMjAwMGIyYTIzMjgiLCJyZWFkeSI6dHJ1ZSwicG9zaXRpb24iOm51bGwsInRyYW5zZmVycmVkQXQiOm51bGwsImlzUGFydG5lckNvbnRlbnRBdXRob3IiOm51bGwsImhlYWRlckltYWdlIjp7fX0seyJpZCI6IlBENTFhXzZrYVMzTXpEeHAyUUZ2dVZkMy1zRnpPSTJnIiwib3JpZ2luYWxJZCI6bnVsbCwiYXV0aG9yIjoiYXV0aDB8YjQxM2RmZjAtZDc1NS0wMTMyLTlhNTAtMjIwMDBiMmEyMzI4Iiwic2VsZWN0ZWRBdXRob3JJZCI6Im5vbmUiLCJjb3Vyc2VJZCI6InlIc0puS1N0VG01NkNSanBGX29VYmpqdkRUR1hWMFFDIiwidGl0bGUiOiJJbWFnaW5nIFN0dWRpZXMiLCJkZXNjcmlwdGlvbiI6IiIsInR5cGUiOiJibG9ja3MiLCJpY29uIjoiQXJ0aWNsZSIsIml0ZW1zIjpbeyJpZCI6ImNrOGRneWlsODAwNWEzaDY2NnF3c3Z0em0iLCJ0eXBlIjoiaW50ZXJhY3RpdmUiLCJpdGVtcyI6W3siaWQiOiJjazhkYXRxeWwwMDBwM2g2Nmg5ZHd1c3FnIiwidHlwZSI6Imxlc3NvbiIsImxhYmVsIjoiQmFjayIsImRlc2NyaXB0aW9uIjoiIiwiZGVzdGluYXRpb24iOiJWU1FpQ3E1NlZELWZ4ZmNxVklZN0lmcVpuT003RkxnQyJ9XSwiZmFtaWx5IjoiYnV0dG9ucyIsInZhcmlhbnQiOiJidXR0b24iLCJzZXR0aW5ncyI6eyJwYWRkaW5nVG9wIjozLCJwYWRkaW5nQm90dG9tIjoiMCIsImJhY2tncm91bmRDb2xvciI6IiIsImVudHJhbmNlQW5pbWF0aW9uIjp0cnVlfX0seyJpZCI6ImNsbWIxbTVlajAwOG8zYjc2ZXYxOGhoY2UiLCJ0eXBlIjoidGV4dCIsIml0ZW1zIjpbeyJpZCI6ImNsbWIxbTVlazAwOHAzYjc2OXA3eTNvODEiLCJwYXJhZ3JhcGgiOiI8cD48c3Ryb25nPjxzdHJvbmc+PHN0cm9uZz48c3BhbiBzdHlsZT1cImZvbnQtc2l6ZTogMjBweDtcIj4gQXJlIHRoZXJlIGFueSBpbWFnaW5nIHN0dWRpZXMgeW91IHdvdWxkIGxpa2UgdG8gb2J0YWluIGZvciBNcnMuIFNtaXRoPzwvc3Bhbj48L3N0cm9uZz48L3N0cm9uZz48L3N0cm9uZz48L3A+PHA+PGVtPjxlbT48ZW0+PHNwYW4gc3R5bGU9XCJmb250LXNpemU6IDE4cHg7XCI+V3JpdGUgZG93bi9yZWNvcmQsIG9uIHlvdXIgb3duLCBpZiB0aGVyZSBhcmUgYW55IHNwZWNpZmljIGltYWdpbmcgc3R1ZGllcyB5b3Ugd291bGQgbGlrZSB0byBvYnRhaW4gZm9yIE1ycy4gU21pdGgsIGFuZCBpZiBzbywgd2hpY2ggb25lcy4gVGhlbiwgcHJlc3MgJnF1b3Q7Q29udGludWUuJnF1b3Q7PC9zcGFuPjwvZW0+PC9lbT48L2VtPjwvcD4ifV0sImZhbWlseSI6InRleHQiLCJ2YXJpYW50IjoicGFyYWdyYXBoIiwic2V0dGluZ3MiOnsiY2FyZE1vZGUiOiJXSElURSIsInBhZGRpbmdUb3AiOjMsImFjY2VudENvbG9yIjpudWxsLCJwYWRkaW5nQm90dG9tIjozLCJiYWNrZ3JvdW5kVHlwZSI6IkxJR0hUIiwiYmFja2dyb3VuZENvbG9yIjoiIiwiZW50cmFuY2VBbmltYXRpb24iOnRydWV9fSx7ImlkIjoiY2s4ZWlicXJvMDA2YzNoNjEwbnJlMWNoNyIsInR5cGUiOiJkaXZpZGVyIiwiaXRlbXMiOlt7ImlkIjoiY2s4ZWdrejg0MDAxMDNoNjE5Zmlzc2xoZiIsInR5cGUiOiIiLCJ0aXRsZSI6IkNPTlRJTlVFIiwiYnV0dG9uQ29sb3IiOiJicmFuZCIsImNvbXBsZXRlSGludCI6IkNvbXBsZXRlIHRoZSBjb250ZW50IGFib3ZlIGJlZm9yZSBtb3Zpbmcgb24uIn1dLCJtZWRpYSI6e30sImZhbWlseSI6ImNvbnRpbnVlIiwidmFyaWFudCI6ImNvbnRpbnVlIiwic2V0dGluZ3MiOnsicGFkZGluZ1RvcCI6MywicGFkZGluZ0JvdHRvbSI6IjAiLCJiYWNrZ3JvdW5kQ29sb3IiOiIiLCJlbnRyYW5jZUFuaW1hdGlvbiI6dHJ1ZX19LHsiaWQiOiJjbG1iMW1taG8wMDh3M2I3NjVyM2JwdHM2IiwidHlwZSI6InRleHQiLCJpdGVtcyI6W3siaWQiOiJjbG1iMW1taG8wMDh4M2I3NjhqY3NiaGg4IiwicGFyYWdyYXBoIjoiPHA+PHN0cm9uZz48c3BhbiBzdHlsZT1cImZvbnQtc2l6ZTogMjBweDtcIj5SZXZpZXcgYW55IG9mIHRoZSBpbWFnaW5nIHN0dWRpZXMgeW91IG5vdGVkLjwvc3Bhbj48L3N0cm9uZz48L3A+In1dLCJmYW1pbHkiOiJ0ZXh0IiwidmFyaWFudCI6InBhcmFncmFwaCIsInNldHRpbmdzIjp7ImNhcmRNb2RlIjoiV0hJVEUiLCJwYWRkaW5nVG9wIjozLCJhY2NlbnRDb2xvciI6bnVsbCwicGFkZGluZ0JvdHRvbSI6MywiYmFja2dyb3VuZFR5cGUiOiJMSUdIVCIsImJhY2tncm91bmRDb2xvciI6IiIsImVudHJhbmNlQW5pbWF0aW9uIjp0cnVlfX0seyJpZCI6ImNrOGk1bWZnbzAwM2czaDY2ZjFudXM1M2wiLCJ0eXBlIjoiaW50ZXJhY3RpdmUiLCJpdGVtcyI6W3siaWQiOiJjazhpNHpobzQwMDBjM2g2NmZzaXZsbjRtIiwibWVkaWEiOnsidG1wIjp7ImltYWdlIjp7ImtleSI6ImFzc2V0cy9yaXNlL2Fzc2V0cy9ibG9jay1kZWZhdWx0cy9wYXJhZ2xpZGUuanBnIiwic3JjIjoiaHR0cHM6Ly9hcnRpY3VsYXRldXNlcmNvbnRlbnQuY29tL2Fzc2V0cy9yaXNlL2Fzc2V0cy9ibG9jay1kZWZhdWx0cy9wYXJhZ2xpZGUuanBnIiwidHlwZSI6ImltYWdlIiwidGh1bWJuYWlsIjoiaHR0cHM6Ly9hcnRpY3VsYXRldXNlcmNvbnRlbnQuY29tL2Fzc2V0cy9yaXNlL2Fzc2V0cy9ibG9jay1kZWZhdWx0cy9wYXJhZ2xpZGVfdGh1bWIuanBnIiwib3JpZ2luYWxVcmwiOiJwYXJhZ2xpZGUuanBnIn19fSwidGl0bGUiOiJQZWx2aWMgdWx0cmFzb3VuZCAoQ29zdDogJDE5NSAtICQ3MDAgVVNEKSIsImRlc2NyaXB0aW9uIjoiPHA+Tm90IGluZGljYXRlZCBhdCB0aGlzIHRpbWUuPC9wPjxwPjxicj48L3A+PHA+Kk5vdGU6IENvc3QgZGVwZW5kcyBvbiBpbnN1cmFuY2UsIGxvY2F0aW9uIG9mIGxhYiwgZ2VvZ3JhcGh5LjwvcD4ifSx7ImlkIjoiY2s4eHNicW13MDAzZTNoNjZ0aWptZTVmdSIsIm1lZGlhIjp7fSwidGl0bGUiOiJCYXJpdW0gZW5lbWEgKENvc3Q6ICQxNDcgLSAkNjI1IFVTRCkgIiwiZGVzY3JpcHRpb24iOiI8cD5Ob3QgaW5kaWNhdGVkIGF0IHRoaXMgdGltZS4gSWYgYSBmaXN0dWxhIGlzIG5vdCBzZWVuIG9uIHBoeXNpY2FsIGV4YW1pbmF0aW9uIHdpdGggYSBzdXNwaWNpb3VzIGhpc3Rvcnkgb3IgbXVsdGlwbGUgb3IgY29tcGxleCBmaXN0dWxhIGFyZSBleHBlY3RlZCwgdGhpcyB0ZXN0IGNhbiBiZSB1c2VkIHRvIHZpc3VhbGl6ZSBkZWZlY3QocykuPC9wPjxwPjxicj48L3A+PHA+Kk5vdGU6IENvc3QgZGVwZW5kcyBvbiBpbnN1cmFuY2UsIGxvY2F0aW9uIG9mIGxhYiwgZ2VvZ3JhcGh5LjwvcD4iLCJpc05ld2x5SW5zZXJ0ZWQiOnRydWV9LHsiaWQiOiJjazhpNHpobzUwMDBkM2g2NmNib2Y1bjhlIiwidGl0bGUiOiJQZWx2aWMgTVJJIChDb3N0OiAkMSwwMDAgLSAkNSwwMDAgVVNEKSIsImRlc2NyaXB0aW9uIjoiPHA+Tm90IGluZGljYXRlZCBhdCB0aGlzIHRpbWUuIElmIGEgZmlzdHVsYSBpcyBzZWVuIG9uIHBoeXNpY2FsIGV4YW1pbmF0aW9uIHdpdGggYSBzdXNwaWNpb3VzIGhpc3Rvcnkgb3IgbXVsdGlwbGUgb3IgY29tcGxleCBmaXN0dWxhIGFyZSBleHBlY3RlZCwgdGhpcyB0ZXN0IGNhbiBiZSB1c2VkIHRvIHZpc3VhbGl6ZSBkZWZlY3QocykuIFRoaXMgdGVzdCBjYW4gYWxzbyBiZSB1c2VkIHRvIHZpc3VhbGl6ZSB0aGUgaW50ZXJuYWwgYW5kIGV4dGVybmFsIGFuYWwgc3BoaW5jdGVyIGlmIHRoZXJlIGlzIGNvbmNlcm4gdGhhdCB0aGUgc3BoaW5jdGVyKHMpIG1heSBiZSBkaXNydXB0ZWQuPC9wPjxwPjxicj48L3A+PHA+Kk5vdGU6IENvc3QgZGVwZW5kcyBvbiBpbnN1cmFuY2UsIGxvY2F0aW9uIG9mIGxhYiwgZ2VvZ3JhcGh5LjwvcD4ifSx7ImlkIjoiY2s4dGF4ZnNoMDA0cTNoNjZpbDh0OThxcyIsIm1lZGlhIjp7InRtcCI6eyJpbWFnZSI6eyJrZXkiOiJyaXNlL2NvdXJzZXMveUhzSm5LU3RUbTU2Q1JqcEZfb1Viamp2RFRHWFYwUUMvNFFyT2VHN3pfZHhjeTg3aS1jNV9BTS5wbmciLCJ0eXBlIjoiaW1hZ2UiLCJjcnVzaGVkS2V5IjoicmlzZS9jb3Vyc2VzL3lIc0puS1N0VG01NkNSanBGX29VYmpqdkRUR1hWMFFDL3UwcHpZTXNYdXc4eURReG8uanBnIiwib3JpZ2luYWxVcmwiOiJjNV9BTS5wbmciLCJ1c2VDcnVzaGVkS2V5Ijp0cnVlfX19LCJ0aXRsZSI6IkFuYWwgbWFub21ldHJ5IChDb3N0OiAkODAwIC0gJDEsMjgzIFVTRCkiLCJkZXNjcmlwdGlvbiI6IjxwPk5vdCBpbmRpY2F0ZWQgYXQgdGhpcyB0aW1lLjwvcD48cD4mbmJzcDs8L3A+PHA+Kk5vdGU6IENvc3QgZGVwZW5kcyBvbiBpbnN1cmFuY2UsIGxvY2F0aW9uIG9mIGxhYiwgZ2VvZ3JhcGh5LjwvcD4ifSx7ImlkIjoiY2s4dGF4aDFjMDA0czNoNjZhcXpjNW9xcSIsIm1lZGlhIjp7InRtcCI6eyJpbWFnZSI6eyJrZXkiOiJyaXNlL2NvdXJzZXMveUhzSm5LU3RUbTU2Q1JqcEZfb1Viamp2RFRHWFYwUUMvMkR3ai1mMmFfV1B6M1kwRS1jNV9lYV91bHRyYXN1bmQuanBnIiwidHlwZSI6ImltYWdlIiwiY3J1c2hlZEtleSI6InJpc2UvY291cnNlcy95SHNKbktTdFRtNTZDUmpwRl9vVWJqanZEVEdYVjBRQy8zQ1hoWEZ0YXFPdDZBMFg4LmpwZyIsIm9yaWdpbmFsVXJsIjoiYzVfZWFfdWx0cmFzdW5kLmpwZyIsInVzZUNydXNoZWRLZXkiOnRydWV9fX0sInRpdGxlIjoiRW5kb2FuYWwgVWx0cmFzb3VuZCAoQ29zdDogJDU3IC0gJDExMiBVU0QpIiwiZGVzY3JpcHRpb24iOiI8cD5Ob3QgaW5kaWNhdGVkIGF0IHRoaXMgdGltZS4gSXQgY2FuIGJlIGNvbnNpZGVyZWQgaWYgdGhlcmUgaXMgY29uY2VybiB0aGF0IHRoZSBpbnRlcm5hbCBvciBleHRlcm5hbCBhbmFsIHNwaGluY3RlcnMgYXJlIGRpc3J1cHRlZC48L3A+PHA+PGJyPjwvcD48cD4qTm90ZTogQ29zdCBkZXBlbmRzIG9uIGluc3VyYW5jZSwgbG9jYXRpb24gb2YgbGFiLCBnZW9ncmFwaHkuPC9wPiJ9XSwiZmFtaWx5IjoiaW50ZXJhY3RpdmUiLCJ2YXJpYW50IjoiYWNjb3JkaW9uIiwic2V0dGluZ3MiOnsicGFkZGluZ1RvcCI6Mywiem9vbU9uQ2xpY2siOmZhbHNlLCJwYWRkaW5nQm90dG9tIjoiMCIsImJhY2tncm91bmRDb2xvciI6IiIsImFjY29yZGlvbkJlaGF2aW9yIjoib25seU9uZSIsImVudHJhbmNlQW5pbWF0aW9uIjp0cnVlfX0seyJpZCI6ImNrOGozOWxvaDAwOHUzaDV4ZGd0NnU1cjkiLCJ0eXBlIjoidGV4dCIsIml0ZW1zIjpbeyJpZCI6ImNrOGowOW13MTAwMjEzaDV4ZGYyNnMyMm4iLCJwYXJhZ3JhcGgiOiI8cCBzdHlsZT1cInRleHQtYWxpZ246IGNlbnRlcjtcIj48c3Ryb25nPjxzcGFuIHN0eWxlPVwiZm9udC1zaXplOiAyMHB4O1wiPlBsZWFzZSBjbGljayBvbiBlYWNoIHNlY3Rpb24gYWJvdmUgaW4gb3JkZXIgdG8gcHJvY2VlZC48L3NwYW4+PC9zdHJvbmc+PC9wPiJ9XSwiZmFtaWx5IjoidGV4dCIsInZhcmlhbnQiOiJwYXJhZ3JhcGgiLCJzZXR0aW5ncyI6eyJwYWRkaW5nVG9wIjozLCJwYWRkaW5nQm90dG9tIjoiMCIsImJhY2tncm91bmRDb2xvciI6IiIsImVudHJhbmNlQW5pbWF0aW9uIjp0cnVlfX0seyJpZCI6ImNrOGVrcHRxNzAwOGUzaDYxbmNiZ2cxdTAiLCJ0eXBlIjoiZGl2aWRlciIsIml0ZW1zIjpbeyJpZCI6ImNrOGVna3o4NDAwMTAzaDYxOWZpc3NsaGYiLCJ0eXBlIjoiY29tcGxldGVBbGwiLCJ0aXRsZSI6IkNPTlRJTlVFIiwiYnV0dG9uQ29sb3IiOiJicmFuZCIsImNvbXBsZXRlSGludCI6IkNvbXBsZXRlIHRoZSBjb250ZW50IGFib3ZlIGJlZm9yZSBtb3Zpbmcgb24uIn1dLCJmYW1pbHkiOiJjb250aW51ZSIsInZhcmlhbnQiOiJjb250aW51ZSIsInNldHRpbmdzIjp7InBhZGRpbmdUb3AiOjMsInBhZGRpbmdCb3R0b20iOiIwIiwiYmFja2dyb3VuZENvbG9yIjoiIiwiZW50cmFuY2VBbmltYXRpb24iOnRydWV9fSx7ImlkIjoiY2s4ZWlyZGFwMDA3MjNoNjEzMmM1eG50YSIsInR5cGUiOiJ0ZXh0IiwiaXRlbXMiOlt7ImlkIjoiY2s4ZWlxdG5lMDA2eDNoNjFhcWNwdHp6eSIsImhlYWRpbmciOiI8cD48c3Ryb25nPjxzcGFuIHN0eWxlPVwiZm9udC1zaXplOiAyMHB4O1wiPlJlZmxlY3Q8L3NwYW4+PC9zdHJvbmc+PC9wPiIsInBhcmFncmFwaCI6IjxwPjxzcGFuIHN0eWxlPVwiZm9udC1zaXplOiAxOHB4O1wiPlBsZWFzZSB3cml0ZSBkb3duL3JlY29yZCB5b3VyIHJlZmxlY3Rpb25zIHRvIHRoZSBmb2xsb3dpbmcgcXVlc3Rpb25zIGluIHlvdXIgbm90ZXMsIHNvIHRoYXQgeW91IG1heSBoYXZlIHRoZW0gYXZhaWxhYmxlIGZvciBjYXNlIGRlYnJpZWZpbmcgaW4gdGhlIGZ1dHVyZS48YnI+PC9zcGFuPjwvcD48dWw+PGxpPjxzcGFuIHN0eWxlPVwiZm9udC1zaXplOiAxOHB4O1wiPjxlbT5XaGF0IGltYWdpbmcgc3R1ZGllcyBkaWQgeW91IG9yaWdpbmFsbHkgbm90ZSB0aGF0IHlvdSB3b3VsZCBsaWtlPzwvZW0+PGJyPjxicj48L3NwYW4+PC9saT48bGk+PHNwYW4gc3R5bGU9XCJmb250LXNpemU6IDE4cHg7XCI+PGVtPldoYXQgaW1hZ2luZyBzdHVkaWVzIGRpZCB5b3Ugbm90IG9yaWdpbmFsbHkgbm90ZT8gV2h5PzwvZW0+PC9zcGFuPjwvbGk+PC91bD4ifV0sIm1lZGlhIjp7fSwiZmFtaWx5IjoidGV4dCIsInZhcmlhbnQiOiJoZWFkaW5nIHBhcmFncmFwaCIsInNldHRpbmdzIjp7InBhZGRpbmdUb3AiOjMsInBhZGRpbmdCb3R0b20iOiIwIiwiYmFja2dyb3VuZENvbG9yIjoiIiwiZW50cmFuY2VBbmltYXRpb24iOnRydWV9fSx7ImlkIjoiY2s4ZGk2NXVvMDA1bzNoNjZ6dHdkdmtxZSIsInR5cGUiOiJpbnRlcmFjdGl2ZSIsIml0ZW1zIjpbeyJpZCI6ImNrOGRhdHF5bDAwMHAzaDY2aDlkd3VzcWciLCJ0eXBlIjoibGVzc29uIiwibGFiZWwiOiJDb250aW51ZSIsImRlc2NyaXB0aW9uIjoiIiwiZGVzdGluYXRpb24iOiJyVW9rZzM5NEQybDBqbTl3YnVBVXdnLVluNDZxOFU5NiJ9XSwiZmFtaWx5IjoiYnV0dG9ucyIsInZhcmlhbnQiOiJidXR0b24iLCJzZXR0aW5ncyI6eyJwYWRkaW5nVG9wIjozLCJwYWRkaW5nQm90dG9tIjoiMCIsImJhY2tncm91bmRDb2xvciI6IiIsImVudHJhbmNlQW5pbWF0aW9uIjp0cnVlfX1dLCJtZWRpYSI6e30sInBpbGVzIjpbXSwic2V0dGluZ3MiOnt9LCJkdXBsaWNhdGVkRnJvbUlkIjoieTYtcDZQa2tId3VQTy1ydVF1QXIyanZZQkI4Qi15WHIiLCJkZWxldGVkIjpmYWxzZSwiY3JlYXRlZEF0IjoiMjAyMC0wMy0zMFQyMjoxMzoyNS43MjVaIiwidXBkYXRlZEF0IjoiMjAyMy0wOS0wOFQyMDoyMjoxNS4zNjhaIiwibGFzdFVwZGF0ZWRCeSI6ImF1dGgwfGI0MTNkZmYwLWQ3NTUtMDEzMi05YTUwLTIyMDAwYjJhMjMyOCIsInJlYWR5Ijp0cnVlLCJwb3NpdGlvbiI6bnVsbCwidHJhbnNmZXJyZWRBdCI6bnVsbCwiaXNQYXJ0bmVyQ29udGVudEF1dGhvciI6bnVsbCwiaGVhZGVySW1hZ2UiOnt9fSx7ImlkIjoiclVva2czOTREMmwwam05d2J1QVV3Zy1ZbjQ2cThVOTYiLCJvcmlnaW5hbElkIjpudWxsLCJhdXRob3IiOiJhdXRoMHxiNDEzZGZmMC1kNzU1LTAxMzItOWE1MC0yMjAwMGIyYTIzMjgiLCJzZWxlY3RlZEF1dGhvcklkIjoibm9uZSIsImNvdXJzZUlkIjoieUhzSm5LU3RUbTU2Q1JqcEZfb1Viamp2RFRHWFYwUUMiLCJ0aXRsZSI6Ik5leHQgU3RlcHMiLCJkZXNjcmlwdGlvbiI6IiIsInR5cGUiOiJibG9ja3MiLCJpY29uIjoiQXJ0aWNsZSIsIml0ZW1zIjpbeyJpZCI6ImNrOGRneWlsODAwNWEzaDY2NnF3c3Z0em0iLCJ0eXBlIjoiaW50ZXJhY3RpdmUiLCJpdGVtcyI6W3siaWQiOiJjazhkYXRxeWwwMDBwM2g2Nmg5ZHd1c3FnIiwidHlwZSI6Imxlc3NvbiIsImxhYmVsIjoiQmFjayIsImRlc2NyaXB0aW9uIjoiIiwiZGVzdGluYXRpb24iOiJQRDUxYV82a2FTM016RHhwMlFGdnVWZDMtc0Z6T0kyZyJ9XSwiZmFtaWx5IjoiYnV0dG9ucyIsInZhcmlhbnQiOiJidXR0b24iLCJzZXR0aW5ncyI6eyJwYWRkaW5nVG9wIjozLCJwYWRkaW5nQm90dG9tIjoiMCIsImJhY2tncm91bmRDb2xvciI6IiIsImVudHJhbmNlQW5pbWF0aW9uIjp0cnVlfX0seyJpZCI6ImNsbWIxbmJwZDAwOTQzYjc2cTQ1dnNuYjkiLCJ0eXBlIjoidGV4dCIsIml0ZW1zIjpbeyJpZCI6ImNsbWIxbmJwZDAwOTUzYjc2aGlvM29lNXQiLCJwYXJhZ3JhcGgiOiI8cD48c3Ryb25nPjxzdHJvbmc+PHN0cm9uZz48c3BhbiBzdHlsZT1cImZvbnQtc2l6ZTogMjBweDtcIj5CZWZvcmUgeW91IHdyaXRlIHlvdXIgYXNzZXNzbWVudCBhbmQgcGxhbiwgcGxlYXNlIGFkZHJlc3MgdGhlIGZvbGxvd2luZyBxdWVzdGlvbnMuIFRoaXMgd2lsbCBoZWxwIHlvdSBkZXZlbG9wIHlvdXIgYXNzZXNzbWVudCBhbmQgcGxhbi48L3NwYW4+PC9zdHJvbmc+PC9zdHJvbmc+PC9zdHJvbmc+PC9wPiJ9XSwiZmFtaWx5IjoidGV4dCIsInZhcmlhbnQiOiJwYXJhZ3JhcGgiLCJzZXR0aW5ncyI6eyJjYXJkTW9kZSI6IldISVRFIiwicGFkZGluZ1RvcCI6MywiYWNjZW50Q29sb3IiOm51bGwsInBhZGRpbmdCb3R0b20iOjMsImJhY2tncm91bmRUeXBlIjoiTElHSFQiLCJiYWNrZ3JvdW5kQ29sb3IiOiIiLCJlbnRyYW5jZUFuaW1hdGlvbiI6dHJ1ZX19LHsiaWQiOiJjazhlaWJxcm8wMDZjM2g2MTBucmUxY2g3IiwidHlwZSI6ImRpdmlkZXIiLCJpdGVtcyI6W3siaWQiOiJjazhlZ2t6ODQwMDEwM2g2MTlmaXNzbGhmIiwidHlwZSI6IiIsInRpdGxlIjoiQ09OVElOVUUiLCJidXR0b25Db2xvciI6ImJyYW5kIiwiY29tcGxldGVIaW50IjoiQ29tcGxldGUgdGhlIGNvbnRlbnQgYWJvdmUgYmVmb3JlIG1vdmluZyBvbi4ifV0sIm1lZGlhIjp7fSwiZmFtaWx5IjoiY29udGludWUiLCJ2YXJpYW50IjoiY29udGludWUiLCJzZXR0aW5ncyI6eyJwYWRkaW5nVG9wIjozLCJwYWRkaW5nQm90dG9tIjoiMCIsImJhY2tncm91bmRDb2xvciI6IiIsImVudHJhbmNlQW5pbWF0aW9uIjp0cnVlfX0seyJpZCI6ImNsbWIxbnJ6ejAwOWMzYjc2M2NuNGZ4ZXEiLCJ0eXBlIjoidGV4dCIsIml0ZW1zIjpbeyJpZCI6ImNsbWIxbnJ6ejAwOWQzYjc2MXAwZXczaXYiLCJwYXJhZ3JhcGgiOiI8cD48c3Ryb25nPjxzcGFuIHN0eWxlPVwiZm9udC1zaXplOiAyMHB4O1wiPldoYXQgaXMgeW91ciBkaWZmZXJlbnRpYWwgZGlhZ25vc2lzIGFjY291bnRpbmcgZm9yIE1ycy4gU21pdGgmIzM5O3Mgc3ltcHRvbXMgYW5kIHBoeXNpY2FsIGV4YW1pbmF0aW9uIGZpbmRpbmdzPzwvc3Bhbj48L3N0cm9uZz48L3A+PHA+PGVtPjxzcGFuIHN0eWxlPVwiZm9udC1zaXplOiAxOHB4O1wiPldyaXRlIGRvd24vcmVjb3JkLCBvbiB5b3VyIG93biwgd2hhdCB5b3VyIHNwZWNpZmljIGRpZmZlcmVudGlhbCBkaWFnbm9zaXMgaXMgYWNjb3VudGluZyBmb3IgTXJzLiBTbWl0aCYjMzk7cyBzeW1wdG9tcyBhbmQgcGh5c2ljYWwgZXhhbWluYXRpb24sIGFuZCB0aGVuIHByZXNzICZxdW90O0NvbnRpbnVlLiZxdW90Ozwvc3Bhbj48L2VtPjwvcD4ifV0sImZhbWlseSI6InRleHQiLCJ2YXJpYW50IjoicGFyYWdyYXBoIiwic2V0dGluZ3MiOnsiY2FyZE1vZGUiOiJXSElURSIsInBhZGRpbmdUb3AiOjMsImFjY2VudENvbG9yIjpudWxsLCJwYWRkaW5nQm90dG9tIjozLCJiYWNrZ3JvdW5kVHlwZSI6IkxJR0hUIiwiYmFja2dyb3VuZENvbG9yIjoiIiwiZW50cmFuY2VBbmltYXRpb24iOnRydWV9fSx7ImlkIjoiY2s4ZWtwdHE3MDA4ZTNoNjFuY2JnZzF1MCIsInR5cGUiOiJkaXZpZGVyIiwiaXRlbXMiOlt7ImlkIjoiY2s4ZWdrejg0MDAxMDNoNjE5Zmlzc2xoZiIsInR5cGUiOiJjb21wbGV0ZUFsbCIsInRpdGxlIjoiQ09OVElOVUUiLCJidXR0b25Db2xvciI6ImJyYW5kIiwiY29tcGxldGVIaW50IjoiQ29tcGxldGUgdGhlIGNvbnRlbnQgYWJvdmUgYmVmb3JlIG1vdmluZyBvbi4ifV0sImZhbWlseSI6ImNvbnRpbnVlIiwidmFyaWFudCI6ImNvbnRpbnVlIiwic2V0dGluZ3MiOnsicGFkZGluZ1RvcCI6MywicGFkZGluZ0JvdHRvbSI6IjAiLCJiYWNrZ3JvdW5kQ29sb3IiOiIiLCJlbnRyYW5jZUFuaW1hdGlvbiI6dHJ1ZX19LHsiaWQiOiJjazhlaXJkYXAwMDcyM2g2MTMyYzV4bnRhIiwidHlwZSI6InRleHQiLCJpdGVtcyI6W3siaWQiOiJjazhlaXF0bmUwMDZ4M2g2MWFxY3B0enp5IiwiaGVhZGluZyI6IjxwPjxzdHJvbmc+PHNwYW4gc3R5bGU9XCJmb250LXNpemU6IDIwcHg7XCI+WW91ciBkaWZmZXJlbnRpYWwgZGlhZ25vc2lzIGZvciBNcnMuIFNtaXRoIG1pZ2h0IGhhdmUgbG9va2VkIHNvbWV0aGluZyBsaWtlIHRoaXM6PC9zcGFuPjwvc3Ryb25nPjwvcD4iLCJwYXJhZ3JhcGgiOiI8dWw+PGxpPjxzcGFuIHN0eWxlPVwiZm9udC1zaXplOiAxOHB4O1wiPkZpc3R1bGE6IFJlY3RvdmFnaW5hbCBmaXN0dWxhPC9zcGFuPjwvbGk+PGxpPjxzcGFuIHN0eWxlPVwiZm9udC1zaXplOiAxOHB4O1wiPkZpc3R1bGE6IEZpc3R1bGEtaW4tYW5vPC9zcGFuPjwvbGk+PGxpPjxzcGFuIHN0eWxlPVwiZm9udC1zaXplOiAxOHB4O1wiPlBlcmluZWFsIGFic2Nlc3M8L3NwYW4+PC9saT48bGk+PHNwYW4gc3R5bGU9XCJmb250LXNpemU6IDE4cHg7XCI+VmFnaW5pdGlzPC9zcGFuPjwvbGk+PGxpPjxzcGFuIHN0eWxlPVwiZm9udC1zaXplOiAxOHB4O1wiPkZlY2FsIGluY29udGluZW5jZTwvc3Bhbj48L2xpPjwvdWw+In1dLCJtZWRpYSI6e30sImZhbWlseSI6InRleHQiLCJ2YXJpYW50IjoiaGVhZGluZyBwYXJhZ3JhcGgiLCJzZXR0aW5ncyI6eyJwYWRkaW5nVG9wIjozLCJwYWRkaW5nQm90dG9tIjoiMCIsImJhY2tncm91bmRDb2xvciI6IiIsImVudHJhbmNlQW5pbWF0aW9uIjp0cnVlfX0seyJpZCI6ImNrOTAxeWxwdjAwNDAzaDY2amZkemV0OGkiLCJ0eXBlIjoiZGl2aWRlciIsIml0ZW1zIjpbeyJpZCI6ImNrOTAxeWJxdDAwM3kzaDY2ZnYzMmMybGMiLCJ0eXBlIjoiY29tcGxldGVBbGwiLCJ0aXRsZSI6IkNPTlRJTlVFIiwiYnV0dG9uQ29sb3IiOiJicmFuZCIsImNvbXBsZXRlSGludCI6IkNvbXBsZXRlIHRoZSBjb250ZW50IGFib3ZlIGJlZm9yZSBtb3Zpbmcgb24uIn1dLCJtZWRpYSI6e30sImZhbWlseSI6ImNvbnRpbnVlIiwidmFyaWFudCI6ImNvbnRpbnVlIiwic2V0dGluZ3MiOnsicGFkZGluZ1RvcCI6MywicGFkZGluZ0JvdHRvbSI6IjAiLCJiYWNrZ3JvdW5kQ29sb3IiOiIiLCJlbnRyYW5jZUFuaW1hdGlvbiI6dHJ1ZX19LHsiaWQiOiJjbG1iMW9jcG0wMDlrM2I3Nm53eWdmZm9hIiwidHlwZSI6InRleHQiLCJpdGVtcyI6W3siaWQiOiJjbG1iMW9jcG0wMDlsM2I3Nm9wYzMwODhuIiwicGFyYWdyYXBoIjoiPHA+PHN0cm9uZz48c3BhbiBzdHlsZT1cImZvbnQtc2l6ZTogMjBweDtcIj5XaGF0IGRvIHlvdSB0aGluayB0aGUgbW9zdCBsaWtlbHkgZGlhZ25vc2lzIGlzPzwvc3Bhbj48L3N0cm9uZz48L3A+PHA+PGVtPjxzcGFuIHN0eWxlPVwiZm9udC1zaXplOiAxOHB4O1wiPldyaXRlIGRvd24vcmVjb3JkLCBvbiB5b3VyIG93biwgd2hhdCB5b3UgdGhpbmsgdGhlIG1vc3QgbGlrZWx5IGRpYWdub3NpcyBpcywgYW5kIHRoZW4gcHJlc3MgJnF1b3Q7Q29udGludWUuJnF1b3Q7PC9zcGFuPjwvZW0+PC9wPiJ9XSwiZmFtaWx5IjoidGV4dCIsInZhcmlhbnQiOiJwYXJhZ3JhcGgiLCJzZXR0aW5ncyI6eyJjYXJkTW9kZSI6IldISVRFIiwicGFkZGluZ1RvcCI6MywiYWNjZW50Q29sb3IiOm51bGwsInBhZGRpbmdCb3R0b20iOjMsImJhY2tncm91bmRUeXBlIjoiTElHSFQiLCJiYWNrZ3JvdW5kQ29sb3IiOiIiLCJlbnRyYW5jZUFuaW1hdGlvbiI6dHJ1ZX19LHsiaWQiOiJjazhmNmg3cTIwMDJ6M2g1eHh4ZnN5YTZyIiwidHlwZSI6ImRpdmlkZXIiLCJpdGVtcyI6W3siaWQiOiJjazhmNmM2dDUwMDEwM2g1eGdid2JuanVvIiwidHlwZSI6ImNvbXBsZXRlQWxsIiwidGl0bGUiOiJDT05USU5VRSIsImJ1dHRvbkNvbG9yIjoiYnJhbmQiLCJjb21wbGV0ZUhpbnQiOiJDb21wbGV0ZSB0aGUgY29udGVudCBhYm92ZSBiZWZvcmUgbW92aW5nIG9uLiJ9XSwibWVkaWEiOnt9LCJmYW1pbHkiOiJjb250aW51ZSIsInZhcmlhbnQiOiJjb250aW51ZSIsInNldHRpbmdzIjp7InBhZGRpbmdUb3AiOjMsInBhZGRpbmdCb3R0b20iOiIwIiwiYmFja2dyb3VuZENvbG9yIjoiIiwiZW50cmFuY2VBbmltYXRpb24iOnRydWV9fSx7ImlkIjoiY2s4ZjZvemptMDAzYjNoNXhuc2dwa2R2NyIsInR5cGUiOiJ0ZXh0IiwiaXRlbXMiOlt7ImlkIjoiY2s4ZjZvcGg5MDAzODNoNXhiaTQ0ZDMzeCIsImhlYWRpbmciOiI8cD48c3Ryb25nPjxzcGFuIHN0eWxlPVwiZm9udC1zaXplOiAyMHB4O1wiPllvdXIgbW9zdCBsaWtlbHkgZGlhZ25vc2lzIGZvciBNcnMuIFNtaXRoIHByb2JhYmx5IHdhczo8L3NwYW4+PC9zdHJvbmc+PC9wPiIsInBhcmFncmFwaCI6IjxwPjxzcGFuIHN0eWxlPVwiZm9udC1zaXplOiAxOHB4O1wiPlJlY3RvdmFnaW5hbCBmaXN0dWxhPC9zcGFuPjwvcD4ifV0sIm1lZGlhIjp7fSwiZmFtaWx5IjoidGV4dCIsInZhcmlhbnQiOiJoZWFkaW5nIHBhcmFncmFwaCIsInNldHRpbmdzIjp7InBhZGRpbmdUb3AiOjMsInBhZGRpbmdCb3R0b20iOiIwIiwiYmFja2dyb3VuZENvbG9yIjoiIiwiZW50cmFuY2VBbmltYXRpb24iOnRydWV9fSx7ImlkIjoiY2s5MDFvbnphMDAzZjNoNjY4eGZpN3FpciIsInR5cGUiOiJkaXZpZGVyIiwiaXRlbXMiOlt7ImlkIjoiY2s4ZjZjNnQ1MDAxMDNoNXhnYndibmp1byIsInR5cGUiOiJjb21wbGV0ZUFsbCIsInRpdGxlIjoiQ09OVElOVUUiLCJidXR0b25Db2xvciI6ImJyYW5kIiwiY29tcGxldGVIaW50IjoiQ29tcGxldGUgdGhlIGNvbnRlbnQgYWJvdmUgYmVmb3JlIG1vdmluZyBvbi4ifV0sIm1lZGlhIjp7fSwiZmFtaWx5IjoiY29udGludWUiLCJ2YXJpYW50IjoiY29udGludWUiLCJzZXR0aW5ncyI6eyJwYWRkaW5nVG9wIjozLCJwYWRkaW5nQm90dG9tIjoiMCIsImJhY2tncm91bmRDb2xvciI6IiIsImVudHJhbmNlQW5pbWF0aW9uIjp0cnVlfX0seyJpZCI6ImNsbWIxb3V3ZTAwOXMzYjc2M2ozNzZ3aG0iLCJ0eXBlIjoidGV4dCIsIml0ZW1zIjpbeyJpZCI6ImNsbWIxb3V3ZTAwOXQzYjc2NW1veW90ZHQiLCJwYXJhZ3JhcGgiOiI8cD48c3Ryb25nPjxzcGFuIHN0eWxlPVwiZm9udC1zaXplOiAyMHB4O1wiPklmIGEgcmVjdG92YWdpbmFsIGZpc3R1bGEgd2FzIG5vdCBvYnZpb3VzIG9uIGV4YW0sICZuYnNwO2J1dCB0aGVyZSB3YXMgZXZpZGVuY2Ugb2YgYWJub3JtYWwgZGlzY2hhcmdlLCB3aGF0IG90aGVyIGxhYm9yYXRvcnkgZXZhbHVhdGlvbiBjb3VsZCB5b3UgY29uc2lkZXI/IDwvc3Bhbj48L3N0cm9uZz48L3A+PHA+PGVtPjxzcGFuIHN0eWxlPVwiZm9udC1zaXplOiAxOHB4O1wiPldyaXRlIGRvd24vcmVjb3JkLCBvbiB5b3VyIG93biwgd2hhdCBvdGhlciBsYWJvcmF0b3J5IGV2YWx1YXRpb24geW91IGNvdWxkIGNvbnNpZGVyIGlmIGEgcmVjdG92YWdpbmFsIGZpc3RydWxhIHdhcyBub3Qgb2J2aW91cyBvbiBleGFtLCBidXQgdGhlcmUgd2FzIGV2aWRlbmNlIG9mIGFibm9ybWFsIGRpc2NoYXJnZSwgYW5kIHRoZW4gcHJlc3MgJnF1b3Q7Q29udGludWUuJnF1b3Q7PC9zcGFuPjwvZW0+PC9wPiJ9XSwiZmFtaWx5IjoidGV4dCIsInZhcmlhbnQiOiJwYXJhZ3JhcGgiLCJzZXR0aW5ncyI6eyJjYXJkTW9kZSI6IldISVRFIiwicGFkZGluZ1RvcCI6MywiYWNjZW50Q29sb3IiOm51bGwsInBhZGRpbmdCb3R0b20iOjMsImJhY2tncm91bmRUeXBlIjoiTElHSFQiLCJiYWNrZ3JvdW5kQ29sb3IiOiIiLCJlbnRyYW5jZUFuaW1hdGlvbiI6dHJ1ZX19LHsiaWQiOiJjazkwMXFxMzYwMDNwM2g2NjRoeDl3amc4IiwidHlwZSI6ImRpdmlkZXIiLCJpdGVtcyI6W3siaWQiOiJjazkwMXFicDYwMDNtM2g2NjRmYzhncXVnIiwidHlwZSI6ImNvbXBsZXRlQWxsIiwidGl0bGUiOiJDT05USU5VRSIsImJ1dHRvbkNvbG9yIjoiYnJhbmQiLCJjb21wbGV0ZUhpbnQiOiJDb21wbGV0ZSB0aGUgY29udGVudCBhYm92ZSBiZWZvcmUgbW92aW5nIG9uLiJ9XSwibWVkaWEiOnt9LCJmYW1pbHkiOiJjb250aW51ZSIsInZhcmlhbnQiOiJjb250aW51ZSIsInNldHRpbmdzIjp7InBhZGRpbmdUb3AiOjMsInBhZGRpbmdCb3R0b20iOiIwIiwiYmFja2dyb3VuZENvbG9yIjoiIiwiZW50cmFuY2VBbmltYXRpb24iOnRydWV9fSx7ImlkIjoiY2s5MDFxNjc2MDAzazNoNjZ4Nm4wZmpnNSIsInR5cGUiOiJ0ZXh0IiwiaXRlbXMiOlt7ImlkIjoiY2s5MDFxMTBuMDAzaTNoNjZhOGxkNHRvbSIsImhlYWRpbmciOiI8cD48c3Ryb25nPjxzcGFuIHN0eWxlPVwiZm9udC1zaXplOiAyMHB4O1wiPkxhYm9yYXRvcnkgZXZhbHVhdGlvbiB5b3UgY291bGQgY29uc2lkZXIgaWYgbm8gb2J2aW91cyBmaXN0dWxhIG9uIGV4YW0sIGJ1dCBldmlkZW5jZSBvZiBhYm5vcm1hbCBkaXNjaGFyZ2U8L3NwYW4+PC9zdHJvbmc+PC9wPiIsInBhcmFncmFwaCI6IjxwPjxzcGFuIHN0eWxlPVwiZm9udC1zaXplOiAxOHB4O1wiPkl0IHdvdWxkIGJlIGFwcHJvcHJpYXRlIHRvIHdvcmt1cCBhYm5vcm1hbCB2YWdpbmFsIGRpc2NoYXJnZSB3aXRoIGEgc2V4dWFsbHkgdHJhbnNtaXR0ZWQgaW5mZWN0aW9uIChTVEkpIHBhbmVsLjwvc3Bhbj48L3A+In1dLCJtZWRpYSI6e30sImZhbWlseSI6InRleHQiLCJ2YXJpYW50IjoiaGVhZGluZyBwYXJhZ3JhcGgiLCJzZXR0aW5ncyI6eyJwYWRkaW5nVG9wIjozLCJwYWRkaW5nQm90dG9tIjoiMCIsImJhY2tncm91bmRDb2xvciI6IiIsImVudHJhbmNlQW5pbWF0aW9uIjp0cnVlfX0seyJpZCI6ImNrOGY2dmw4cTAwM2kzaDV4b3RjZnlyeHAiLCJ0eXBlIjoiZGl2aWRlciIsIml0ZW1zIjpbeyJpZCI6ImNrOGY2YzZ0NTAwMTAzaDV4Z2J3Ym5qdW8iLCJ0eXBlIjoiY29tcGxldGVBbGwiLCJ0aXRsZSI6IkNPTlRJTlVFIiwiYnV0dG9uQ29sb3IiOiJicmFuZCIsImNvbXBsZXRlSGludCI6IkNvbXBsZXRlIHRoZSBjb250ZW50IGFib3ZlIGJlZm9yZSBtb3Zpbmcgb24uIn1dLCJtZWRpYSI6e30sImZhbWlseSI6ImNvbnRpbnVlIiwidmFyaWFudCI6ImNvbnRpbnVlIiwic2V0dGluZ3MiOnsicGFkZGluZ1RvcCI6MywicGFkZGluZ0JvdHRvbSI6IjAiLCJiYWNrZ3JvdW5kQ29sb3IiOiIiLCJlbnRyYW5jZUFuaW1hdGlvbiI6dHJ1ZX19LHsiaWQiOiJjbG1iMXBkeGYwMGEwM2I3Nnp4MmwyMWk1IiwidHlwZSI6InRleHQiLCJpdGVtcyI6W3siaWQiOiJjbG1iMXBkeGYwMGExM2I3NmZmdDRlaHJwIiwicGFyYWdyYXBoIjoiPHA+PHN0cm9uZz48c3BhbiBzdHlsZT1cImZvbnQtc2l6ZTogMjBweDtcIj5XaGF0IGFyZSBNcnMuIFNtaXRoJiMzOTtzIHJpc2sgZmFjdG9yKHMpIHRoYXQgbWF5IGNvbnRyaWJ1dGUgdG8gaGVyIGRldmVsb3BtZW50IG9mIHRoZXNlIHN5bXB0b21zPzwvc3Bhbj48L3N0cm9uZz48L3A+PHA+PGVtPjxzcGFuIHN0eWxlPVwiZm9udC1zaXplOiAxOHB4O1wiPldyaXRlIGRvd24vcmVjb3JkLCBvbiB5b3VyIG93biwgd2hhdCB5b3UgdGhpbmsgTXJzLiBTbWl0aCYjMzk7cyByaXNrIGZhY3RvcihzKSB0aGF0IG1heSBjb250cmlidXRlIHRvIGhlciBkZXZlbG9wbWVudCBvZiB0aGVzZSBzeW1wdG9tcyBhcmUsIGFuZCB0aGVuIHByZXNzICZxdW90O0NvbnRpbnVlLiZxdW90Ozwvc3Bhbj48L2VtPjwvcD4ifV0sImZhbWlseSI6InRleHQiLCJ2YXJpYW50IjoicGFyYWdyYXBoIiwic2V0dGluZ3MiOnsiY2FyZE1vZGUiOiJXSElURSIsInBhZGRpbmdUb3AiOjMsImFjY2VudENvbG9yIjpudWxsLCJwYWRkaW5nQm90dG9tIjozLCJiYWNrZ3JvdW5kVHlwZSI6IkxJR0hUIiwiYmFja2dyb3VuZENvbG9yIjoiIiwiZW50cmFuY2VBbmltYXRpb24iOnRydWV9fSx7ImlkIjoiY2s4ZjZ5eTZ0MDAzbjNoNXg0MXU1Z28xOSIsInR5cGUiOiJkaXZpZGVyIiwiaXRlbXMiOlt7ImlkIjoiY2s4ZjZjNnQ1MDAxMDNoNXhnYndibmp1byIsInR5cGUiOiJjb21wbGV0ZUFsbCIsInRpdGxlIjoiQ09OVElOVUUiLCJidXR0b25Db2xvciI6ImJyYW5kIiwiY29tcGxldGVIaW50IjoiQ29tcGxldGUgdGhlIGNvbnRlbnQgYWJvdmUgYmVmb3JlIG1vdmluZyBvbi4ifV0sIm1lZGlhIjp7fSwiZmFtaWx5IjoiY29udGludWUiLCJ2YXJpYW50IjoiY29udGludWUiLCJzZXR0aW5ncyI6eyJwYWRkaW5nVG9wIjozLCJwYWRkaW5nQm90dG9tIjoiMCIsImJhY2tncm91bmRDb2xvciI6IiIsImVudHJhbmNlQW5pbWF0aW9uIjp0cnVlfX0seyJpZCI6ImNsbWIxcHhzNDAwYTgzYjc2Nm11dWpwcjciLCJ0eXBlIjoidGV4dCIsIml0ZW1zIjpbeyJpZCI6ImNsbWIxcHhzNDAwYTkzYjc2MWQwZzNnYzgiLCJwYXJhZ3JhcGgiOiI8cD48c3Ryb25nPjxzcGFuIHN0eWxlPVwiZm9udC1zaXplOiAyMHB4O1wiPk1ycy4gU21pdGgmIzM5O3MgbWFpbiByaXNrIGZhY3RvciBmb3IgZGV2ZWxvcGluZyB0aGVzZSBzeW1wdG9tcyBpczo8L3NwYW4+PC9zdHJvbmc+PC9wPjx1bD48bGk+PHNwYW4gc3R5bGU9XCJmb250LXNpemU6IDE4cHg7XCI+T2JzdGV0cmljIGhpc3Rvcnkgd2l0aCBhIGhpc3Rvcnkgb2YgM3JkIGRlZ3JlZSBwZXJpbmVhbCBsYWNlcmF0aW9uIDwvc3Bhbj48L2xpPjwvdWw+In1dLCJmYW1pbHkiOiJ0ZXh0IiwidmFyaWFudCI6InBhcmFncmFwaCIsInNldHRpbmdzIjp7ImNhcmRNb2RlIjoiV0hJVEUiLCJwYWRkaW5nVG9wIjozLCJhY2NlbnRDb2xvciI6bnVsbCwicGFkZGluZ0JvdHRvbSI6MywiYmFja2dyb3VuZFR5cGUiOiJMSUdIVCIsImJhY2tncm91bmRDb2xvciI6IiIsImVudHJhbmNlQW5pbWF0aW9uIjp0cnVlfX0seyJpZCI6ImNrOGY3NnhmMjAwM3MzaDV4eDI0aWl0czAiLCJ0eXBlIjoiZGl2aWRlciIsIml0ZW1zIjpbeyJpZCI6ImNrOGY2YzZ0NTAwMTAzaDV4Z2J3Ym5qdW8iLCJ0eXBlIjoiY29tcGxldGVBbGwiLCJ0aXRsZSI6IkNPTlRJTlVFIiwiYnV0dG9uQ29sb3IiOiJicmFuZCIsImNvbXBsZXRlSGludCI6IkNvbXBsZXRlIHRoZSBjb250ZW50IGFib3ZlIGJlZm9yZSBtb3Zpbmcgb24uIn1dLCJtZWRpYSI6e30sImZhbWlseSI6ImNvbnRpbnVlIiwidmFyaWFudCI6ImNvbnRpbnVlIiwic2V0dGluZ3MiOnsicGFkZGluZ1RvcCI6MywicGFkZGluZ0JvdHRvbSI6IjAiLCJiYWNrZ3JvdW5kQ29sb3IiOiIiLCJlbnRyYW5jZUFuaW1hdGlvbiI6dHJ1ZX19LHsiaWQiOiJjbG1iMXFoMXkwMGFnM2I3NjJ2NWtwajdvIiwidHlwZSI6InRleHQiLCJpdGVtcyI6W3siaWQiOiJjbG1iMXFoMXkwMGFoM2I3NnVteHdzYW80IiwicGFyYWdyYXBoIjoiPHA+PHN0cm9uZz48c3BhbiBzdHlsZT1cImZvbnQtc2l6ZTogMjBweDtcIj5XaGF0IGFyZSBzb21lIGZpcnN0IGxpbmUgbm9uLXN1cmdpY2FsIHRyZWF0bWVudCBvcHRpb25zIGZvciBNcnMuIFNtaXRoJiMzOTtzIHN5bXB0b21zPzwvc3Bhbj48L3N0cm9uZz48L3A+PHA+PGVtPjxzcGFuIHN0eWxlPVwiZm9udC1zaXplOiAxOHB4O1wiPldyaXRlIGRvd24vcmVjb3JkLCBvbiB5b3VyIG93biwgc29tZSBub24tc3VyZ2ljYWwgdHJlYXRtZW50IG9wdGlvbnMgZm9yIE1ycy4gU21pdGgmIzM5O3Mgc3ltcHRvbXMsIGFuZCB0aGVuIHByZXNzICZxdW90O0NvbnRpbnVlLiZxdW90Ozwvc3Bhbj48L2VtPjwvcD4ifV0sImZhbWlseSI6InRleHQiLCJ2YXJpYW50IjoicGFyYWdyYXBoIiwic2V0dGluZ3MiOnsiY2FyZE1vZGUiOiJXSElURSIsInBhZGRpbmdUb3AiOjMsImFjY2VudENvbG9yIjpudWxsLCJwYWRkaW5nQm90dG9tIjozLCJiYWNrZ3JvdW5kVHlwZSI6IkxJR0hUIiwiYmFja2dyb3VuZENvbG9yIjoiIiwiZW50cmFuY2VBbmltYXRpb24iOnRydWV9fSx7ImlkIjoiY2s4ZjdhamJ0MDAzejNoNXh6bXd6ZW9ucSIsInR5cGUiOiJkaXZpZGVyIiwiaXRlbXMiOlt7ImlkIjoiY2s4ZjZjNnQ1MDAxMDNoNXhnYndibmp1byIsInR5cGUiOiJjb21wbGV0ZUFsbCIsInRpdGxlIjoiQ09OVElOVUUiLCJidXR0b25Db2xvciI6ImJyYW5kIiwiY29tcGxldGVIaW50IjoiQ29tcGxldGUgdGhlIGNvbnRlbnQgYWJvdmUgYmVmb3JlIG1vdmluZyBvbi4ifV0sIm1lZGlhIjp7fSwiZmFtaWx5IjoiY29udGludWUiLCJ2YXJpYW50IjoiY29udGludWUiLCJzZXR0aW5ncyI6eyJwYWRkaW5nVG9wIjozLCJwYWRkaW5nQm90dG9tIjoiMCIsImJhY2tncm91bmRDb2xvciI6IiIsImVudHJhbmNlQW5pbWF0aW9uIjp0cnVlfX0seyJpZCI6ImNsbWIxcXp4OTAwYW8zYjc2NjF6czB2ajIiLCJ0eXBlIjoidGV4dCIsIml0ZW1zIjpbeyJpZCI6ImNsbWIxcXp4YTAwYXAzYjc2aXdub2N1aGUiLCJwYXJhZ3JhcGgiOiI8cD48c3Ryb25nPjxzcGFuIHN0eWxlPVwiZm9udC1zaXplOiAyMHB4O1wiPlNvbWUgcG90ZW50aWFsIGZpcnN0IGxpbmUgbm9uLXN1cmdpY2FsIHRyZWF0bWVudCBvcHRpb25zIGZvciBNcnMuIFNtaXRoJiMzOTtzIHN5bXB0b21zIGFyZTo8L3NwYW4+PC9zdHJvbmc+PC9wPjx1bD48bGk+PHNwYW4gc3R5bGU9XCJmb250LXNpemU6IDE4cHg7XCI+UGVsdmljIGZsb29yIHBoeXNpY2FsIHRoZXJhcHk8L3NwYW4+PC9saT48bGk+PHNwYW4gc3R5bGU9XCJmb250LXNpemU6IDE4cHg7XCI+TWVkaWNhdGlvbnMgZm9yIHN0b29sIGJ1bGtpbmcvZmlybWluZyBzdWNoIGFzIGZpYmVyIHdpdGggZmx1aWQgcmVzdHJpY3Rpb24mbmJzcDs8L3NwYW4+PC9saT48bGk+PHNwYW4gc3R5bGU9XCJmb250LXNpemU6IDE4cHg7XCI+TWVkaWNhdGlvbnMgdGhhdCBzbG93IGJvd2VsIG1vdGlsaXR5IChlLmcuLCBsb3BlcmFtaWRlLCBkaXBoZW5veHlsYXRlLCBhbmQgYXRyb3BpbmUpPC9zcGFuPjwvbGk+PC91bD4ifV0sImZhbWlseSI6InRleHQiLCJ2YXJpYW50IjoicGFyYWdyYXBoIiwic2V0dGluZ3MiOnsiY2FyZE1vZGUiOiJXSElURSIsInBhZGRpbmdUb3AiOjMsImFjY2VudENvbG9yIjpudWxsLCJwYWRkaW5nQm90dG9tIjozLCJiYWNrZ3JvdW5kVHlwZSI6IkxJR0hUIiwiYmFja2dyb3VuZENvbG9yIjoiIiwiZW50cmFuY2VBbmltYXRpb24iOnRydWV9fSx7ImlkIjoiY2s4Z2gzZ2VrMDA0ZzNoNjZoOW5ibjI1OSIsInR5cGUiOiJkaXZpZGVyIiwiaXRlbXMiOlt7ImlkIjoiY2s4Z2N0Y2RoMDAxMDNoNjZkN3Z6ZTd6ZCIsInR5cGUiOiJjb21wbGV0ZUFsbCIsInRpdGxlIjoiQ09OVElOVUUiLCJidXR0b25Db2xvciI6ImJyYW5kIiwiY29tcGxldGVIaW50IjoiQ29tcGxldGUgdGhlIGNvbnRlbnQgYWJvdmUgYmVmb3JlIG1vdmluZyBvbi4ifV0sIm1lZGlhIjp7fSwiZmFtaWx5IjoiY29udGludWUiLCJ2YXJpYW50IjoiY29udGludWUiLCJzZXR0aW5ncyI6eyJwYWRkaW5nVG9wIjozLCJwYWRkaW5nQm90dG9tIjoiMCIsImJhY2tncm91bmRDb2xvciI6IiIsImVudHJhbmNlQW5pbWF0aW9uIjp0cnVlfX0seyJpZCI6ImNsbWIxcmo3ZjAwYXczYjc2Y3E3ZHdlMTQiLCJ0eXBlIjoidGV4dCIsIml0ZW1zIjpbeyJpZCI6ImNsbWIxcmo3ZjAwYXgzYjc2eTVmYnBiMTciLCJwYXJhZ3JhcGgiOiI8cD48c3Ryb25nPjxzcGFuIHN0eWxlPVwiZm9udC1zaXplOiAyMHB4O1wiPldoYXQgYXJlIHN1cmdpY2FsIHByb2NlZHVyZXMgdGhhdCBjYW4gYmUgY29uc2lkZXJlZCBmb3IgTXJzLiBTbWl0aCYjMzk7cyBzeW1wdG9tcz88L3NwYW4+PC9zdHJvbmc+PC9wPjxwPjxlbT48c3BhbiBzdHlsZT1cImZvbnQtc2l6ZTogMThweDtcIj5Xcml0ZSBkb3duL3JlY29yZCwgb24geW91ciBvd24sIHNvbWUgc3VyZ2ljYWwgcHJvY2VkdXJlcyB0aGF0IGNvdWxkIGJlIGNvbnNpZGVyZWQgZm9yIE1ycy4gU21pdGgmIzM5O3Mgc3ltcHRvbXMsIGFuZCB0aGVuIHByZXNzICZxdW90O0NvbnRpbnVlLiZxdW90Ozwvc3Bhbj48L2VtPjwvcD4ifV0sImZhbWlseSI6InRleHQiLCJ2YXJpYW50IjoicGFyYWdyYXBoIiwic2V0dGluZ3MiOnsiY2FyZE1vZGUiOiJXSElURSIsInBhZGRpbmdUb3AiOjMsImFjY2VudENvbG9yIjpudWxsLCJwYWRkaW5nQm90dG9tIjozLCJiYWNrZ3JvdW5kVHlwZSI6IkxJR0hUIiwiYmFja2dyb3VuZENvbG9yIjoiIiwiZW50cmFuY2VBbmltYXRpb24iOnRydWV9fSx7ImlkIjoiY2s4Z2hkYXltMDA1NDNoNjZ1bmtzZ3Y2bCIsInR5cGUiOiJkaXZpZGVyIiwiaXRlbXMiOlt7ImlkIjoiY2s4Z2N0Y2RoMDAxMDNoNjZkN3Z6ZTd6ZCIsInR5cGUiOiJjb21wbGV0ZUFsbCIsInRpdGxlIjoiQ09OVElOVUUiLCJidXR0b25Db2xvciI6ImJyYW5kIiwiY29tcGxldGVIaW50IjoiQ29tcGxldGUgdGhlIGNvbnRlbnQgYWJvdmUgYmVmb3JlIG1vdmluZyBvbi4ifV0sIm1lZGlhIjp7fSwiZmFtaWx5IjoiY29udGludWUiLCJ2YXJpYW50IjoiY29udGludWUiLCJzZXR0aW5ncyI6eyJwYWRkaW5nVG9wIjozLCJwYWRkaW5nQm90dG9tIjoiMCIsImJhY2tncm91bmRDb2xvciI6IiIsImVudHJhbmNlQW5pbWF0aW9uIjp0cnVlfX0seyJpZCI6ImNrOGdoZTNwajAwNTkzaDY2eXptem43eHIiLCJ0eXBlIjoidGV4dCIsIml0ZW1zIjpbeyJpZCI6ImNrOGdoZHNxMzAwNTYzaDY2MnQzOTZ2bmEiLCJoZWFkaW5nIjoiPHA+PHNwYW4gc3R5bGU9XCJmb250LXNpemU6IDIwcHg7XCI+U3VyZ2ljYWwgUHJvY2VkdXJlcyB0byBiZSBDb25zaWRlcmVkIGZvciBTeW1wdG9tczwvc3Bhbj48L3A+IiwicGFyYWdyYXBoIjoiPHA+PGJyPjxzcGFuIHN0eWxlPVwiZm9udC1zaXplOiAxOHB4O1wiPlRoZSBjbGluaWMgb3Igc3VyZ2ljYWwgcHJvY2VkdXJlcyB0aGF0IGNhbiBiZSBjb25zaWRlcmVkIGZvciBNcnMuIFNtaXRoJiMzOTtzIHN5bXB0b21zIGFyZTo8c3Ryb25nPiZuYnNwOzwvc3Ryb25nPjwvc3Bhbj48L3A+PHVsPjxsaT48c3BhbiBzdHlsZT1cImZvbnQtc2l6ZTogMThweDtcIj48c3Ryb25nPlZhZ2luYWwgcmVwYWlyOiZuYnNwOzwvc3Ryb25nPlJlY3RvdmFnaW5hbCBmaXN0dWxhIHJlcGFpcjwvc3Bhbj48L2xpPjxsaT48c3BhbiBzdHlsZT1cImZvbnQtc2l6ZTogMThweDtcIj48c3Ryb25nPlRyYW5zYW5hbCByZXBhaXI6Jm5ic3A7PC9zdHJvbmc+UmVjdG92YWdpbmFsIGZpc3R1bGEgcmVwYWlyIHdpdGggcmVjdGFsIG11Y29zYWwgYWR2YW5jZW1lbnQgZmxhcDwvc3Bhbj48L2xpPjxsaT48c3BhbiBzdHlsZT1cImZvbnQtc2l6ZTogMThweDtcIj48c3Ryb25nPk1hcnRpdXMgZmlicm9mYXR0eSBmbGFwPC9zdHJvbmc+PC9zcGFuPjwvbGk+PGxpPjxzcGFuIHN0eWxlPVwiZm9udC1zaXplOiAxOHB4O1wiPjxzdHJvbmc+QW5hbCBzcGhpbmN0ZXIgcmVwYWlyPC9zdHJvbmc+PC9zcGFuPjwvbGk+PC91bD4ifV0sIm1lZGlhIjp7fSwiZmFtaWx5IjoidGV4dCIsInZhcmlhbnQiOiJoZWFkaW5nIHBhcmFncmFwaCIsInNldHRpbmdzIjp7InBhZGRpbmdUb3AiOjMsInBhZGRpbmdCb3R0b20iOiIwIiwiYmFja2dyb3VuZENvbG9yIjoiIiwiZW50cmFuY2VBbmltYXRpb24iOnRydWV9fSx7ImlkIjoiY2s4cWV3cnJxMDA0dTNoNjYxYmZwbDQ1eiIsInR5cGUiOiJpbnRlcmFjdGl2ZSIsIml0ZW1zIjpbeyJpZCI6ImNrOHE1eHlubDAwMHAzaDY2MHRoa2Rwd3oiLCJ0eXBlIjoibGVzc29uIiwibGFiZWwiOiJDb250aW51ZSIsImRlc2NyaXB0aW9uIjoiIiwiZGVzdGluYXRpb24iOiJKVUpfTXBOSTQ3UnQ0OHhBS1hRSEZ1WUZxaENSTGhzbCJ9XSwibWVkaWEiOnt9LCJmYW1pbHkiOiJidXR0b25zIiwidmFyaWFudCI6ImJ1dHRvbiIsInNldHRpbmdzIjp7InBhZGRpbmdUb3AiOjMsInBhZGRpbmdCb3R0b20iOiIwIiwiYmFja2dyb3VuZENvbG9yIjoiIiwiZW50cmFuY2VBbmltYXRpb24iOnRydWV9fV0sIm1lZGlhIjp7fSwicGlsZXMiOltdLCJzZXR0aW5ncyI6e30sImR1cGxpY2F0ZWRGcm9tSWQiOiJvQ2lEVzk2blJMZVhjTzZmUXpaNzVZelVVWjRjY3g3dSIsImRlbGV0ZWQiOmZhbHNlLCJjcmVhdGVkQXQiOiIyMDIwLTAzLTMxVDAwOjEzOjE2LjE3NVoiLCJ1cGRhdGVkQXQiOiIyMDIzLTA5LTA4VDIwOjI2OjA5LjAyM1oiLCJsYXN0VXBkYXRlZEJ5IjoiYXV0aDB8YjQxM2RmZjAtZDc1NS0wMTMyLTlhNTAtMjIwMDBiMmEyMzI4IiwicmVhZHkiOnRydWUsInBvc2l0aW9uIjpudWxsLCJ0cmFuc2ZlcnJlZEF0IjpudWxsLCJpc1BhcnRuZXJDb250ZW50QXV0aG9yIjpudWxsLCJoZWFkZXJJbWFnZSI6e319LHsiaWQiOiJKVUpfTXBOSTQ3UnQ0OHhBS1hRSEZ1WUZxaENSTGhzbCIsIm9yaWdpbmFsSWQiOm51bGwsImF1dGhvciI6ImF1dGgwfGI0MTNkZmYwLWQ3NTUtMDEzMi05YTUwLTIyMDAwYjJhMjMyOCIsInNlbGVjdGVkQXV0aG9ySWQiOiJub25lIiwiY291cnNlSWQiOiJ5SHNKbktTdFRtNTZDUmpwRl9vVWJqanZEVEdYVjBRQyIsInRpdGxlIjoiQXNzZXNzbWVudCIsImRlc2NyaXB0aW9uIjoiIiwidHlwZSI6ImJsb2NrcyIsImljb24iOiJBcnRpY2xlIiwiaXRlbXMiOlt7ImlkIjoiY2s4ZGd5aWw4MDA1YTNoNjY2cXdzdnR6bSIsInR5cGUiOiJpbnRlcmFjdGl2ZSIsIml0ZW1zIjpbeyJpZCI6ImNrOGRhdHF5bDAwMHAzaDY2aDlkd3VzcWciLCJ0eXBlIjoibGVzc29uIiwibGFiZWwiOiJCYWNrIiwiZGVzY3JpcHRpb24iOiIiLCJkZXN0aW5hdGlvbiI6InJVb2tnMzk0RDJsMGptOXdidUFVd2ctWW40NnE4VTk2In1dLCJmYW1pbHkiOiJidXR0b25zIiwidmFyaWFudCI6ImJ1dHRvbiIsInNldHRpbmdzIjp7InBhZGRpbmdUb3AiOjMsInBhZGRpbmdCb3R0b20iOiIwIiwiYmFja2dyb3VuZENvbG9yIjoiIiwiZW50cmFuY2VBbmltYXRpb24iOnRydWV9fSx7ImlkIjoiY2xtYjFzYzVyMDBiNDNiNzZrYm8xdW54bSIsInR5cGUiOiJ0ZXh0IiwiaXRlbXMiOlt7ImlkIjoiY2xtYjFzYzV3MDBiNTNiNzZpM2YwazRociIsInBhcmFncmFwaCI6IjxwPjxzdHJvbmc+PHN0cm9uZz48c3Ryb25nPjxzcGFuIHN0eWxlPVwiZm9udC1zaXplOiAyMHB4O1wiPkNvbnNpZGVyaW5nIGFuZCByZWZsZWN0aW5nIG9uIGFsbCB0aGUgaW5mb3JtYXRpb24geW91IGhhdmUgZ2F0aGVyZWQsIHdoYXQgaXMgeW91ciBhc3Nlc3NtZW50IG9mIE1ycy4gU21pdGg/PC9zcGFuPjwvc3Ryb25nPjwvc3Ryb25nPjwvc3Ryb25nPjwvcD48cD48ZW0+PGVtPjxlbT48c3BhbiBzdHlsZT1cImZvbnQtc2l6ZTogMThweDtcIj5Xcml0ZSBkb3duL3JlY29yZCwgb24geW91ciBvd24sIHlvdXIgYXNzZXNzbWVudCBvZiBNcnMuIFNtaXRoLCBhbmQgdGhlbiBwcmVzcyAmcXVvdDtDb250aW51ZS4mcXVvdDs8L3NwYW4+PC9lbT48L2VtPjwvZW0+PC9wPiJ9XSwiZmFtaWx5IjoidGV4dCIsInZhcmlhbnQiOiJwYXJhZ3JhcGgiLCJzZXR0aW5ncyI6eyJjYXJkTW9kZSI6IldISVRFIiwicGFkZGluZ1RvcCI6MywiYWNjZW50Q29sb3IiOm51bGwsInBhZGRpbmdCb3R0b20iOjMsImJhY2tncm91bmRUeXBlIjoiTElHSFQiLCJiYWNrZ3JvdW5kQ29sb3IiOiIiLCJlbnRyYW5jZUFuaW1hdGlvbiI6dHJ1ZX19LHsiaWQiOiJjazhna3g5engwMDViM2g2Nnlld3UyMmIzIiwidHlwZSI6InRleHQiLCJpdGVtcyI6W3siaWQiOiJjazhnY3RjZGkwMDIxM2g2Njk4NnE5a2NtIiwicGFyYWdyYXBoIjoiPHA+PHNwYW4gc3R5bGU9XCJmb250LXNpemU6IDE4cHg7XCI+Rm9yIHJlZmVyZW5jZSwgaWYgbmVlZGVkLCB5b3UgbWF5IGRvd25sb2FkL29wZW4gdGhlIGRvY3VtZW50IGJlbG93IHdoaWNoIGNvbnRhaW5zIGFsbCBvZiB0aGUgcGVydGluZW50IGZpbmRpbmdzIGZyb20gTXJzLiBTbWl0aCYjMzk7cyBoaXN0b3J5IGFuZCBwaHlzaWNhbCBleGFtaW5hdGlvbiBpbiB0aGlzIGNhc2UuPC9zcGFuPjwvcD4ifV0sImZhbWlseSI6InRleHQiLCJ2YXJpYW50IjoicGFyYWdyYXBoIiwic2V0dGluZ3MiOnsicGFkZGluZ1RvcCI6MywicGFkZGluZ0JvdHRvbSI6IjAiLCJiYWNrZ3JvdW5kQ29sb3IiOiIiLCJlbnRyYW5jZUFuaW1hdGlvbiI6dHJ1ZX19LHsiaWQiOiJjazhnN201aGMwMDM5M2g2Nm1hemQ2b2cyIiwidHlwZSI6Im11bHRpbWVkaWEiLCJpdGVtcyI6W3siaWQiOiJjazhnNGs4c3QwMDB3M2g2NmZyYWhidGYxIiwibWVkaWEiOnsiYXR0YWNobWVudCI6eyJrZXkiOiJUV1ZDWFkvQ2FzZSBBIC0gVmlzaXQgU3VtbWFyeS5wZGYiLCJzaXplIjoxNzgxNTgsInR5cGUiOiJhdHRhY2htZW50IiwiZmlsZW5hbWUiOiJiSHlsODNhVzFLZ0pzZ1pxLUNhc2UlMjBBJTIwLSUyMFZpc2l0JTIwU3VtbWFyeS5wZGYiLCJtaW1lVHlwZSI6ImFwcGxpY2F0aW9uL3BkZiIsIm9yaWdpbmFsVXJsIjoiQ2FzZSBBIC0gVmlzaXQgU3VtbWFyeS5wZGYifX19XSwiZmFtaWx5IjoibXVsdGltZWRpYSIsInZhcmlhbnQiOiJhdHRhY2htZW50Iiwic2V0dGluZ3MiOnsicGFkZGluZ1RvcCI6MywicGFkZGluZ0JvdHRvbSI6IjAiLCJiYWNrZ3JvdW5kQ29sb3IiOiIiLCJlbnRyYW5jZUFuaW1hdGlvbiI6dHJ1ZX19LHsiaWQiOiJjazhlaWJxcm8wMDZjM2g2MTBucmUxY2g3IiwidHlwZSI6ImRpdmlkZXIiLCJpdGVtcyI6W3siaWQiOiJjazhlZ2t6ODQwMDEwM2g2MTlmaXNzbGhmIiwidHlwZSI6IiIsInRpdGxlIjoiQ09OVElOVUUiLCJidXR0b25Db2xvciI6ImJyYW5kIiwiY29tcGxldGVIaW50IjoiQ29tcGxldGUgdGhlIGNvbnRlbnQgYWJvdmUgYmVmb3JlIG1vdmluZyBvbi4ifV0sIm1lZGlhIjp7fSwiZmFtaWx5IjoiY29udGludWUiLCJ2YXJpYW50IjoiY29udGludWUiLCJzZXR0aW5ncyI6eyJwYWRkaW5nVG9wIjozLCJwYWRkaW5nQm90dG9tIjoiMCIsImJhY2tncm91bmRDb2xvciI6IiIsImVudHJhbmNlQW5pbWF0aW9uIjp0cnVlfX0seyJpZCI6ImNrOGk3MHdhYzAwNDQzaDY2eW13OXh0ZDUiLCJ0eXBlIjoidGV4dCIsIml0ZW1zIjpbeyJpZCI6ImNrOGk0emhvNTAwMjEzaDY2eTgzbHh0dzkiLCJwYXJhZ3JhcGgiOiI8cD48c3Ryb25nPjxzcGFuIHN0eWxlPVwiZm9udC1zaXplOiAyMHB4O1wiPllvdXIgYXNzZXNzbWVudCBvZiBNcnMuIFNtaXRoIG1pZ2h0IGxvb2sgc29tZXRoaW5nIGxpa2UgdGhpczo8L3NwYW4+PC9zdHJvbmc+PC9wPjxwPjxzcGFuIHN0eWxlPVwiZm9udC1zaXplOiAxOHB4O1wiPlRoaXMgaXMgYSAzNCB5ZWFyLW9sZCwgRzQgUDMwMTMgd29tYW4gd2hvIHByZXNlbnRzIHdpdGggc3ltcHRvbXMgY29uc2lzdGVudCB3aXRoIGEgcmVjdG92YWdpbmFsIGZpc3R1bGEgZm9yIDggbW9udGhzIHNpbmNlIGhlciBsYXN0IHZhZ2luYWwgZGVsaXZlcnksIHdoaWNoIHdhcyBjb21wbGljYXRlZCBieSBhIHRoaXJkIGRlZ3JlZSBwZXJpbmVhbCBsYWNlcmF0aW9uLiBTaGUgaXMgc2lnbmlmaWNhbnRseSBib3RoZXJlZCBieSB0aGVzZSBzeW1wdG9tcyBhcyB0aGV5IGFmZmVjdCBoZXIgcXVhbGl0eSBvZiBsaWZlLiBTaGUgaGFzIG5vdCB1bmRlcmdvbmUgZXZhbHVhdGlvbiBpbiB0aGUgcGFzdCBvciByZWNlaXZlZCB0cmVhdG1lbnQgc3BlY2lmaWMgdG8gdGhlc2UgY29uZGl0aW9ucy48L3NwYW4+PC9wPjxwPjxzcGFuIHN0eWxlPVwiZm9udC1zaXplOiAxOHB4O1wiPlBlcnRpbmVudCBwaHlzaWNhbCBleGFtaW5hdGlvbiBmaW5kaW5ncyB0b2RheSBpbmNsdWRlZCBhIDEgY20gcmVjdG92YWdpbmFsIGRlZmVjdCB0aGF0IGlzIGNlcGhhbGFkIG9mIHRoZSBhbmFsIHNwaGluY3RlciB3aXRob3V0IGV2aWRlbmNlIG9mIGluZmVjdGlvbiBvciBpbmZsYW1tYXRpb24uIFRoZSBpbnRlcm5hbCBhbmQgZXh0ZXJuYWwgc3BoaW5jdGVyIGFwcGVhciB0byBiZSBpbnRhY3Qgd2l0aCBub3JtYWwgcmVzdGluZyBhbmQgYWN0aXZlIHRvbmUuIFRoZXJlIGlzIGdvb2QgcGVsdmljIGZsb29yIG11c2NsZSBjb250cmFjdGlvbi4gTm8gb3RoZXIgc2lnbmlmaWNhbnQvIGNvbnRyaWJ1dG9yeSBwYXN0IG1lZGljYWwsIHN1cmdpY2FsLCBvciBneW5lY29sb2dpYyBoaXN0b3J5Ljwvc3Bhbj48L3A+PHA+PGJyPjwvcD4ifV0sImZhbWlseSI6InRleHQiLCJ2YXJpYW50IjoicGFyYWdyYXBoIiwic2V0dGluZ3MiOnsicGFkZGluZ1RvcCI6MywicGFkZGluZ0JvdHRvbSI6IjAiLCJiYWNrZ3JvdW5kQ29sb3IiOiIiLCJlbnRyYW5jZUFuaW1hdGlvbiI6dHJ1ZX19LHsiaWQiOiJjazhmOHczYnAwMDRkM2g1eDd3eXdvaGp1IiwidHlwZSI6ImRpdmlkZXIiLCJpdGVtcyI6W3siaWQiOiJjazhmNmM2dDUwMDEwM2g1eGdid2JuanVvIiwidHlwZSI6ImNvbXBsZXRlQWxsIiwidGl0bGUiOiJDT05USU5VRSIsImJ1dHRvbkNvbG9yIjoiYnJhbmQiLCJjb21wbGV0ZUhpbnQiOiJDb21wbGV0ZSB0aGUgY29udGVudCBhYm92ZSBiZWZvcmUgbW92aW5nIG9uLiJ9XSwiZmFtaWx5IjoiY29udGludWUiLCJ2YXJpYW50IjoiY29udGludWUiLCJzZXR0aW5ncyI6eyJwYWRkaW5nVG9wIjozLCJwYWRkaW5nQm90dG9tIjoiMCIsImJhY2tncm91bmRDb2xvciI6IiIsImVudHJhbmNlQW5pbWF0aW9uIjp0cnVlfX0seyJpZCI6ImNrOGVpcmRhcDAwNzIzaDYxMzJjNXhudGEiLCJ0eXBlIjoidGV4dCIsIml0ZW1zIjpbeyJpZCI6ImNrOGVpcXRuZTAwNngzaDYxYXFjcHR6enkiLCJoZWFkaW5nIjoiPHA+PHN0cm9uZz48c3BhbiBzdHlsZT1cImZvbnQtc2l6ZTogMjBweDtcIj5SZWZsZWN0PC9zcGFuPjwvc3Ryb25nPjwvcD4iLCJwYXJhZ3JhcGgiOiI8cD48c3BhbiBzdHlsZT1cImZvbnQtc2l6ZTogMThweDtcIj5QbGVhc2Ugd3JpdGUgZG93bi9yZWNvcmQgeW91ciByZWZsZWN0aW9ucyB0byB0aGUgZm9sbG93aW5nIHF1ZXN0aW9ucyBpbiB5b3VyIG5vdGVzLCBzbyB0aGF0IHlvdSBtYXkgaGF2ZSB0aGVtIGF2YWlsYWJsZSBmb3IgY2FzZSBkZWJyaWVmaW5nIGluIHRoZSBmdXR1cmUuPGJyPjwvc3Bhbj48L3A+PHVsPjxsaT48c3BhbiBzdHlsZT1cImZvbnQtc2l6ZTogMThweDtcIj48ZW0+SW4gd2hhdCB3YXlzIHdhcyB5b3VyIGFzc2Vzc21lbnQgb2YgTXJzLiBTbWl0aCBzaW1pbGFyPzwvZW0+PGJyPjxicj48L3NwYW4+PC9saT48bGk+PHNwYW4gc3R5bGU9XCJmb250LXNpemU6IDE4cHg7XCI+PGVtPkluIHdoYXQgd2F5cyB3YXMgaXQgZGlmZmVyZW50PzwvZW0+PGJyPjxicj48L3NwYW4+PC9saT48bGk+PHNwYW4gc3R5bGU9XCJmb250LXNpemU6IDE4cHg7XCI+PGVtPldoYXQgcGVydGluZW50IGZpbmRpbmdzLCBpZiBhbnksIHdvdWxkIHlvdSBlbnN1cmUgdGhhdCB5b3UgaW5jbHVkZSBpbiBhIGZ1dHVyZSBhc3Nlc3NtZW50IGxpa2UgdGhpcz88L2VtPjwvc3Bhbj48L2xpPjwvdWw+In1dLCJtZWRpYSI6e30sImZhbWlseSI6InRleHQiLCJ2YXJpYW50IjoiaGVhZGluZyBwYXJhZ3JhcGgiLCJzZXR0aW5ncyI6eyJwYWRkaW5nVG9wIjozLCJwYWRkaW5nQm90dG9tIjoiMCIsImJhY2tncm91bmRDb2xvciI6IiIsImVudHJhbmNlQW5pbWF0aW9uIjp0cnVlfX0seyJpZCI6ImNrOGRpNjV1bzAwNW8zaDY2enR3ZHZrcWUiLCJ0eXBlIjoiaW50ZXJhY3RpdmUiLCJpdGVtcyI6W3siaWQiOiJjazhkYXRxeWwwMDBwM2g2Nmg5ZHd1c3FnIiwidHlwZSI6Imxlc3NvbiIsImxhYmVsIjoiQ29udGludWUiLCJkZXNjcmlwdGlvbiI6IiIsImRlc3RpbmF0aW9uIjoiYVIyby1xcWpFSDE4YmVodTNTR21MWGpLa0F1UWxwcVUifV0sImZhbWlseSI6ImJ1dHRvbnMiLCJ2YXJpYW50IjoiYnV0dG9uIiwic2V0dGluZ3MiOnsicGFkZGluZ1RvcCI6MywicGFkZGluZ0JvdHRvbSI6IjAiLCJiYWNrZ3JvdW5kQ29sb3IiOiIiLCJlbnRyYW5jZUFuaW1hdGlvbiI6dHJ1ZX19XSwibWVkaWEiOnt9LCJwaWxlcyI6W10sInNldHRpbmdzIjp7fSwiZHVwbGljYXRlZEZyb21JZCI6Im9DaURXOTZuUkxlWGNPNmZRelo3NVl6VVVaNGNjeDd1IiwiZGVsZXRlZCI6ZmFsc2UsImNyZWF0ZWRBdCI6IjIwMjAtMDMtMzFUMDE6Mjg6NTYuMDIyWiIsInVwZGF0ZWRBdCI6IjIwMjQtMDEtMTBUMTk6MTc6NTkuNzA3WiIsImxhc3RVcGRhdGVkQnkiOiJhdXRoMHxiNDEzZGZmMC1kNzU1LTAxMzItOWE1MC0yMjAwMGIyYTIzMjgiLCJyZWFkeSI6dHJ1ZSwicG9zaXRpb24iOm51bGwsInRyYW5zZmVycmVkQXQiOm51bGwsImlzUGFydG5lckNvbnRlbnRBdXRob3IiOm51bGwsImhlYWRlckltYWdlIjp7fX0seyJpZCI6ImFSMm8tcXFqRUgxOGJlaHUzU0dtTFhqS2tBdVFscHFVIiwib3JpZ2luYWxJZCI6bnVsbCwiYXV0aG9yIjoiYXV0aDB8YjQxM2RmZjAtZDc1NS0wMTMyLTlhNTAtMjIwMDBiMmEyMzI4Iiwic2VsZWN0ZWRBdXRob3JJZCI6Im5vbmUiLCJjb3Vyc2VJZCI6InlIc0puS1N0VG01NkNSanBGX29VYmpqdkRUR1hWMFFDIiwidGl0bGUiOiJQbGFuIiwiZGVzY3JpcHRpb24iOiIiLCJ0eXBlIjoiYmxvY2tzIiwiaWNvbiI6IkFydGljbGUiLCJpdGVtcyI6W3siaWQiOiJjazhkZ3lpbDgwMDVhM2g2NjZxd3N2dHptIiwidHlwZSI6ImludGVyYWN0aXZlIiwiaXRlbXMiOlt7ImlkIjoiY2s4ZGF0cXlsMDAwcDNoNjZoOWR3dXNxZyIsInR5cGUiOiJsZXNzb24iLCJsYWJlbCI6IkJhY2siLCJkZXNjcmlwdGlvbiI6IiIsImRlc3RpbmF0aW9uIjoiSlVKX01wTkk0N1J0NDh4QUtYUUhGdVlGcWhDUkxoc2wifV0sImZhbWlseSI6ImJ1dHRvbnMiLCJ2YXJpYW50IjoiYnV0dG9uIiwic2V0dGluZ3MiOnsicGFkZGluZ1RvcCI6MywicGFkZGluZ0JvdHRvbSI6IjAiLCJiYWNrZ3JvdW5kQ29sb3IiOiIiLCJlbnRyYW5jZUFuaW1hdGlvbiI6dHJ1ZX19LHsiaWQiOiJjbG1iMXRtbW4wMGJjM2I3NjVrYXU5aDVwIiwidHlwZSI6InRleHQiLCJpdGVtcyI6W3siaWQiOiJjbG1iMXRtbW4wMGJkM2I3NnF5MWsyNHJtIiwicGFyYWdyYXBoIjoiPHA+PHN0cm9uZz48c3Ryb25nPjxzdHJvbmc+PHNwYW4gc3R5bGU9XCJmb250LXNpemU6IDIwcHg7XCI+Q29uc2lkZXJpbmcgYW5kIHJlZmxlY3Rpbmcgb24gYWxsIHRoZSBpbmZvcm1hdGlvbiB5b3UgaGF2ZSBnYXRoZXJlZCBhbmQgdGhlIHlvdXIgYXNzZXNzbWVudCBvZiBNcnMuIFNtaXRoLCB3aGF0IGlzIHlvdXIgcGxhbiBmb3IgTXJzLiBTbWl0aD88L3NwYW4+PC9zdHJvbmc+PC9zdHJvbmc+PC9zdHJvbmc+PC9wPjxwPjxlbT48ZW0+PGVtPjxzcGFuIHN0eWxlPVwiZm9udC1zaXplOiAxOHB4O1wiPldyaXRlIGRvd24vcmVjb3JkLCBvbiB5b3VyIG93biwgeW91ciBwbGFuIGZvciBNcnMuIFNtaXRoLCBhbmQgdGhlbiBwcmVzcyAmcXVvdDtDb250aW51ZS4mcXVvdDs8L3NwYW4+PC9lbT48L2VtPjwvZW0+PC9wPiJ9XSwiZmFtaWx5IjoidGV4dCIsInZhcmlhbnQiOiJwYXJhZ3JhcGgiLCJzZXR0aW5ncyI6eyJjYXJkTW9kZSI6IldISVRFIiwicGFkZGluZ1RvcCI6MywiYWNjZW50Q29sb3IiOm51bGwsInBhZGRpbmdCb3R0b20iOjMsImJhY2tncm91bmRUeXBlIjoiTElHSFQiLCJiYWNrZ3JvdW5kQ29sb3IiOiIiLCJlbnRyYW5jZUFuaW1hdGlvbiI6dHJ1ZX19LHsiaWQiOiJjazhlaWJxcm8wMDZjM2g2MTBucmUxY2g3IiwidHlwZSI6ImRpdmlkZXIiLCJpdGVtcyI6W3siaWQiOiJjazhlZ2t6ODQwMDEwM2g2MTlmaXNzbGhmIiwidHlwZSI6IiIsInRpdGxlIjoiQ09OVElOVUUiLCJidXR0b25Db2xvciI6ImJyYW5kIiwiY29tcGxldGVIaW50IjoiQ29tcGxldGUgdGhlIGNvbnRlbnQgYWJvdmUgYmVmb3JlIG1vdmluZyBvbi4ifV0sIm1lZGlhIjp7fSwiZmFtaWx5IjoiY29udGludWUiLCJ2YXJpYW50IjoiY29udGludWUiLCJzZXR0aW5ncyI6eyJwYWRkaW5nVG9wIjozLCJwYWRkaW5nQm90dG9tIjoiMCIsImJhY2tncm91bmRDb2xvciI6IiIsImVudHJhbmNlQW5pbWF0aW9uIjp0cnVlfX0seyJpZCI6ImNsbWIxdTZuaDAwYmszYjc2eThyMGU2dmQiLCJ0eXBlIjoidGV4dCIsIml0ZW1zIjpbeyJpZCI6ImNsbWIxdTZuaDAwYmwzYjc2aHBhZWU0YnYiLCJwYXJhZ3JhcGgiOiI8cD48c3Ryb25nPjxzcGFuIHN0eWxlPVwiZm9udC1zaXplOiAyMHB4O1wiPllvdXIgcGxhbiBmb3IgTXJzLiBTbWl0aCBtaWdodCBsb29rIHNvbWV0aGluZyBsaWtlIHRoaXM6PC9zcGFuPjwvc3Ryb25nPjwvcD48cD48c3BhbiBzdHlsZT1cImZvbnQtc2l6ZTogMThweDtcIj5Db25zZXJ2YXRpdmUgb3B0aW9ucyBpbmNsdWRlIGVkdWNhdGlvbiBvbiBwZWx2aWMgZmxvb3IgbXVzY2xlIGV4ZXJjaXNlIGFuZCBwZWx2aWMgZmxvb3IgcGh5c2ljYWwgdGhlcmFweS4gV2UgYWxzbyBkaXNjdXNzZWQgc3RyYXRlZ2llcyBmb3Igc3Rvb2wgYnVsa2luZyBzdWNoIGFzIGZpYmVyIHN1cHBsZW1lbnRzIHdpdGggZmx1aWQgcmVzdHJpY3Rpb24uJm5ic3A7PC9zcGFuPjwvcD48cD48c3BhbiBzdHlsZT1cImZvbnQtc2l6ZTogMThweDtcIj5BbHRob3VnaCB0aGVzZSBvcHRpb25zIGNhbiBiZSB1c2VkLCB3ZSBkaXNjdXNzZWQgdGhhdCB0aGF0IHRoZXkgbWF5IG5vdCBhZGVxdWF0ZWx5IG1hbmFnZSBoZXIgc3ltcHRvbXMgYXMgc2hlIGhhcyBtb3N0bHkgbm9ybWFsIGJvd2VsIG1vdmVtZW50cyBhbmQgaGVyIHN5bXB0b21zIG1heSBjb250aW51ZSBldmVuIHdpdGggbm9ybWFsIGJvd2VsIG1vdmVtZW50cy48L3NwYW4+PC9wPjxwPjxzcGFuIHN0eWxlPVwiZm9udC1zaXplOiAxOHB4O1wiPlN1cmdpY2FsIG1hbmFnZW1lbnQgd291bGQgaW5jbHVkZSBhbiBleGFtIHVuZGVyIGFuZXN0aGVzaWEgYW5kIHJlY3RvdmFnaW5hbCBmaXN0dWxhIHJlcGFpciB3aGljaCBjYW4gYmUgcGVyZm9ybWVkIHRyYW5zdmFnaW5hbGx5IG9yIHRyYW5zYW5hbGx5LiBUaGVzZSBzdXJnZXJpZXMgY2FuIGJlIGRvbmUgd2l0aCBvciB3aXRob3V0IGF1Z21lbnRhdGlvbiB3aXRoIGF1dG9sb2dvdXMgZ3JhZnRzIHN1Y2ggYXMgYSBNYXJ0aXVzIGdyYWZ0LiBUaGlzIG1heSBuZWVkIHRvIGJlIGRldGVybWluZWQgYXQgdGhlIHRpbWUgb2Ygc3VyZ2VyeSBkdXJpbmcgZGlzc2VjdGlvbi4gV2UgZGlzY3Vzc2VkIHRoZXJlIGlzIGxpa2VseSBubyBuZWVkIGZvciBhbmFsIHNwaGluY3RlciByZXBhaXIgZ2l2ZW4gdGhlIGV4YW0gZmluZGluZ3MgYW5kIGhlciBsYWNrIG9mIGZlY2FsIGluY29udGluZW5jZSBzeW1wdG9tcy48L3NwYW4+PC9wPjxwPjxzcGFuIHN0eWxlPVwiZm9udC1zaXplOiAxOHB4O1wiPkFmdGVyIGRpc2N1c3Npb24gb2YgdGhlIGFib3ZlLCB0aGUgcGF0aWVudCBhZ3JlZWQgdG8gcHJvY2VlZCB3aXRoIHN1cmdpY2FsIG1hbmFnZW1lbnQgd2l0aCBhbiBleGFtaW5hdGlvbiB1bmRlciBhbmVzdGhlc2lhLCB0cmFuc3ZhZ2luYWwgcmVjdG92YWdpbmFsIGZpc3R1bGEgcmVwYWlyIHdpdGggTWFydGl1cyBncmFmdCBhdWdtZW50YXRpb24gaWYgbmVlZGVkLCBhbnkgb3RoZXIgaW5kaWNhdGVkIHByb2NlZHVyZXMuIFdlIGRpc2N1c3NlZCB0aGUgcmlza3MsIGJlbmVmaXRzLCBpbmRpY2F0aW9ucywgYW5kIGluY2VudGl2ZXMgb2YgdGhpcyBwcm9jZWR1cmU7IHNoZSB2ZXJiYWxpemVkIHVuZGVyc3RhbmRpbmcgYW5kIGFncmVlZCB0byBwcm9jZWVkLiBBbGwgcXVlc3Rpb25zIGFuc3dlcmVkLCBpbmZvcm1lZCBjb25zZW50IHNpZ25lZC48L3NwYW4+PC9wPiJ9XSwiZmFtaWx5IjoidGV4dCIsInZhcmlhbnQiOiJwYXJhZ3JhcGgiLCJzZXR0aW5ncyI6eyJjYXJkTW9kZSI6IldISVRFIiwicGFkZGluZ1RvcCI6MywiYWNjZW50Q29sb3IiOm51bGwsInBhZGRpbmdCb3R0b20iOjMsImJhY2tncm91bmRUeXBlIjoiTElHSFQiLCJiYWNrZ3JvdW5kQ29sb3IiOiIiLCJlbnRyYW5jZUFuaW1hdGlvbiI6dHJ1ZX19LHsiaWQiOiJjazhmOHczYnAwMDRkM2g1eDd3eXdvaGp1IiwidHlwZSI6ImRpdmlkZXIiLCJpdGVtcyI6W3siaWQiOiJjazhmNmM2dDUwMDEwM2g1eGdid2JuanVvIiwidHlwZSI6ImNvbXBsZXRlQWxsIiwidGl0bGUiOiJDT05USU5VRSIsImJ1dHRvbkNvbG9yIjoiYnJhbmQiLCJjb21wbGV0ZUhpbnQiOiJDb21wbGV0ZSB0aGUgY29udGVudCBhYm92ZSBiZWZvcmUgbW92aW5nIG9uLiJ9XSwiZmFtaWx5IjoiY29udGludWUiLCJ2YXJpYW50IjoiY29udGludWUiLCJzZXR0aW5ncyI6eyJwYWRkaW5nVG9wIjozLCJwYWRkaW5nQm90dG9tIjoiMCIsImJhY2tncm91bmRDb2xvciI6IiIsImVudHJhbmNlQW5pbWF0aW9uIjp0cnVlfX0seyJpZCI6ImNrOGVpcmRhcDAwNzIzaDYxMzJjNXhudGEiLCJ0eXBlIjoidGV4dCIsIml0ZW1zIjpbeyJpZCI6ImNrOGVpcXRuZTAwNngzaDYxYXFjcHR6enkiLCJoZWFkaW5nIjoiPHA+PHN0cm9uZz48c3BhbiBzdHlsZT1cImZvbnQtc2l6ZTogMjBweDtcIj5SZWZsZWN0PC9zcGFuPjwvc3Ryb25nPjwvcD4iLCJwYXJhZ3JhcGgiOiI8cD48c3BhbiBzdHlsZT1cImZvbnQtc2l6ZTogMThweDtcIj5QbGVhc2Ugd3JpdGUgZG93bi9yZWNvcmQgeW91ciByZWZsZWN0aW9ucyB0byB0aGUgZm9sbG93aW5nIHF1ZXN0aW9ucyBpbiB5b3VyIG5vdGVzLCBzbyB0aGF0IHlvdSBtYXkgaGF2ZSB0aGVtIGF2YWlsYWJsZSBmb3IgY2FzZSBkZWJyaWVmaW5nIGluIHRoZSBmdXR1cmUuPC9zcGFuPjwvcD48dWw+PGxpPjxzcGFuIHN0eWxlPVwiZm9udC1zaXplOiAxOHB4O1wiPjxlbT5JbiB3aGF0IHdheXMgd2FzIHlvdXIgcGxhbiBmb3IgTXJzLiBTbWl0aCBzaW1pbGFyPzwvZW0+PGJyPjxicj48L3NwYW4+PC9saT48bGk+PHNwYW4gc3R5bGU9XCJmb250LXNpemU6IDE4cHg7XCI+PGVtPkluIHdoYXQgd2F5cyB3YXMgaXQgZGlmZmVyZW50PzwvZW0+PGJyPjxicj48L3NwYW4+PC9saT48bGk+PHNwYW4gc3R5bGU9XCJmb250LXNpemU6IDE4cHg7XCI+PGVtPldoYXQgcGVydGluZW50IGZpbmRpbmdzLCBpZiBhbnksIHdvdWxkIHlvdSBlbnN1cmUgdGhhdCB5b3UgaW5jbHVkZSBpbiBhIGZ1dHVyZSBwbGFuIGxpa2UgdGhpcz88L2VtPjwvc3Bhbj48L2xpPjwvdWw+In1dLCJtZWRpYSI6e30sImZhbWlseSI6InRleHQiLCJ2YXJpYW50IjoiaGVhZGluZyBwYXJhZ3JhcGgiLCJzZXR0aW5ncyI6eyJwYWRkaW5nVG9wIjozLCJwYWRkaW5nQm90dG9tIjoiMCIsImJhY2tncm91bmRDb2xvciI6IiIsImVudHJhbmNlQW5pbWF0aW9uIjp0cnVlfX0seyJpZCI6ImNrOGZhOG14OTAwNGozaDV4NTQxY2tnbm8iLCJ0eXBlIjoidGV4dCIsIml0ZW1zIjpbeyJpZCI6ImNrOGY2YzZ0NTAwMjYzaDV4dTN2eHM3b2UiLCJoZWFkaW5nIjoiPHAgc3R5bGU9XCJ0ZXh0LWFsaWduOiBsZWZ0O1wiPjxzdHJvbmc+PHNwYW4gc3R5bGU9XCJmb250LXNpemU6IDIwcHg7XCI+Q29uZ3JhdHVsYXRpb25zISBZb3UgaGF2ZSBub3cgY29tcGxldGVkIENhc2UgQS48L3NwYW4+PC9zdHJvbmc+PC9wPjxwIHN0eWxlPVwidGV4dC1hbGlnbjogbGVmdDtcIj48c3Ryb25nPjxzcGFuIHN0eWxlPVwiZm9udC1zaXplOiAyMHB4O1wiPiZuYnNwO1BsZWFzZSBlbWFpbCB5b3VyIGluc3RydWN0b3IgdG8gY29vcmRpbmF0ZSBhIGRlYnJpZWZpbmcgb2YgdGhlIGNhc2UuPC9zcGFuPjwvc3Ryb25nPjwvcD48cCBzdHlsZT1cInRleHQtYWxpZ246IGxlZnQ7XCI+PHN0cm9uZz48c3BhbiBzdHlsZT1cImZvbnQtc2l6ZTogMjBweDtcIj5VdGlsaXppbmcgeW91ciByZWFkaW5nLCBiZSBwcmVwYXJlZCB0byBkaXNjdXNzIHRoZSBldmlkZW5jZSBzdXBwb3J0aW5nIGVhY2ggb2YgdGhlIG1hbmFnZW1lbnQgc3RyYXRlZ2llcy48L3NwYW4+PC9zdHJvbmc+PC9wPiJ9XSwiZmFtaWx5IjoidGV4dCIsInZhcmlhbnQiOiJoZWFkaW5nIiwic2V0dGluZ3MiOnsicGFkZGluZ1RvcCI6MywicGFkZGluZ0JvdHRvbSI6MCwiYmFja2dyb3VuZENvbG9yIjoiIiwiZW50cmFuY2VBbmltYXRpb24iOnRydWV9fV0sIm1lZGlhIjp7fSwicGlsZXMiOltdLCJzZXR0aW5ncyI6e30sImR1cGxpY2F0ZWRGcm9tSWQiOiJ6MllUMUxGVWdCOVZTTm02LWV4WEpzRHlCN042UWR0byIsImRlbGV0ZWQiOmZhbHNlLCJjcmVhdGVkQXQiOiIyMDIwLTAzLTMxVDAxOjUzOjU3LjU0NVoiLCJ1cGRhdGVkQXQiOiIyMDIzLTA5LTA4VDIwOjI4OjMzLjg4M1oiLCJsYXN0VXBkYXRlZEJ5IjoiYXV0aDB8YjQxM2RmZjAtZDc1NS0wMTMyLTlhNTAtMjIwMDBiMmEyMzI4IiwicmVhZHkiOnRydWUsInBvc2l0aW9uIjpudWxsLCJ0cmFuc2ZlcnJlZEF0IjpudWxsLCJpc1BhcnRuZXJDb250ZW50QXV0aG9yIjpudWxsLCJoZWFkZXJJbWFnZSI6e319XSwiam9icyI6W10sImxhYmVsU2V0SWQiOiIiLCJkZWxldGVkIjpmYWxzZSwiY3JlYXRlZEF0IjoiMjAyMy0wNy0yMVQxNTo1MTowMS44MDJaIiwidXBkYXRlZEF0IjoiMjAyNC0wMS0xMFQxOToxNzo1OS43MDdaIiwibWFya0NvbXBsZXRlIjpmYWxzZSwiaXNEZWZhdWx0IjpmYWxzZSwicmVhZHkiOnRydWUsInJldmlld0lkIjoiIiwiZXhwb3J0U2V0dGluZ3MiOnsidGl0bGUiOiJVcm9neW4gQ2FzZSA2IiwiZm9ybWF0IjoiemlwIiwicXVpeklkIjpudWxsLCJ0YXJnZXQiOiJzY29ybTEyIiwic2hhcmVJZCI6InB1NEFKZVdHOFZqbmlhU29QckpCRVV3cXdOTWRldXhRIiwiYWN0aXZlTE1TIjowLCJyZXBvcnRpbmciOiJwYXNzZWQtaW5jb21wbGV0ZSIsImV4cG9ydFR5cGUiOiJyYXciLCJpZGVudGlmaWVyIjoieUhzSm5LU3RUbTU2Q1JqcEZfb1Viamp2RFRHWFYwUUNfcmlzZSIsInRhcmdldE5hbWUiOiJTQ09STSAxLjIiLCJzdG9yeWxpbmVJZCI6bnVsbCwiY29tcGxldGVXaXRoIjoicmVwb3J0aW5nIiwicXVpekNvbXBsZXRlIjpmYWxzZSwiYWN0aXZlRWRpdGlvbiI6MCwiZGlzYWJsZUNvdmVyUGFnZSI6ZmFsc2UsImVuYWJsZUV4aXRDb3Vyc2UiOmZhbHNlLCJyZXNldExlYXJuZXJEYXRhIjpmYWxzZSwidXBkYXRlUmVzdW1lRGF0YSI6dHJ1ZSwic3RvcnlsaW5lQ29tcGxldGUiOmZhbHNlLCJjb21wbGV0aW9uUGVyY2VudGFnZSI6MTAwfSwiaGVhZGluZ1R5cGVmYWNlSWQiOiJhVkNCNDAybXBINGs4TElXTnA0OEpBRzhxZGdtc0ZWcSIsImJvZHlUeXBlZmFjZUlkIjoiYVZDQjQwMm1wSDRrOExJV05wNDhKQUc4cWRnbXNGVnEiLCJ1aVR5cGVmYWNlSWQiOiJfdnk5SVZxUlB3ejZ3UWxLaTB3c0E5ZHNZcFo3Z3NRMyIsInNpZGViYXJNb2RlIjoiaGlkZGVuIiwidGVuYW50SWQiOiIxMjZjZjczMy04MGViLTQzNDItOTU5My02YjViOTJmYmEzMWQiLCJzaG93TGVzc29uQ291bnQiOmZhbHNlLCJzaG93TmF2aWdhdGlvbkJ1dHRvbnMiOmZhbHNlLCJhbGxvd1NlYXJjaCI6dHJ1ZSwiYW5pbWF0ZUJsb2NrRW50cmFuY2UiOmZhbHNlLCJ0cmFuc2ZlcnJlZEF0IjpudWxsLCJhbGxvd0NvcHkiOmZhbHNlLCJlbmFibGVWaWRlb1BsYXliYWNrU3BlZWQiOnRydWUsImpvYlR5cGUiOm51bGwsInBhcnRuZXJDb250ZW50SWQiOm51bGwsImNhcmRJbWFnZSI6bnVsbCwidGhlbWUiOnsidGhlbWVJZCI6ImNsYXNzaWMiLCJuYXZpZ2F0aW9uIjpmYWxzZSwic2hvd0F1dGhvciI6dHJ1ZSwiYWxsb3dTZWFyY2giOnRydWUsImNvbG9yQWNjZW50IjoiIzUzMmU2MCIsImJsb2NrQ29ybmVycyI6IlJPVU5ERUQiLCJidXR0b25TY2hlbWUiOiJMSUdIVCIsInVpVHlwZWZhY2VJZCI6Il92eTlJVnFSUHd6NndRbEtpMHdzQTlkc1lwWjdnc1EzIiwiY292ZXJQYWdlVHlwZSI6IkNFTlRFUkVEIiwiaGlkZUNvdmVyUGFnZSI6ZmFsc2UsImFjY2VudENvbnRyYXN0IjoiQVVUTyIsImJvZHlUeXBlZmFjZUlkIjoiYVZDQjQwMm1wSDRrOExJV05wNDhKQUc4cWRnbXNGVnEiLCJuYXZpZ2F0aW9uVHlwZSI6IlNJREVCQVIiLCJibG9ja1BhZGRpbmdUb3AiOjMwLCJjb3ZlckltYWdlQWxwaGEiOjUwLCJuYXZpZ2F0aW9uU3R5bGUiOiJMSUdIVF9JTUFHRSIsInNob3dMZXNzb25Db3VudCI6ZmFsc2UsImxlc3NvbkhlYWRlclNpemUiOiJNRURJVU0iLCJidXR0b25JbmxpbmVTdHlsZSI6IlJPVU5ERUQiLCJjb3ZlckltYWdlRGVmYXVsdCI6Imh0dHBzOi8vYXJ0aWN1bGF0ZXVzZXJjb250ZW50LmNvbS9hc3NldHMvcmlzZS9hc3NldHMvdGhlbWVzL2NsYXNzaWMvY292ZXItaW1hZ2UvY292ZXItaW1hZ2UtMy5qcGciLCJoZWFkaW5nVHlwZWZhY2VJZCI6ImFWQ0I0MDJtcEg0azhMSVdOcDQ4SkFHOHFkZ21zRlZxIiwiaGlkZUxlc3NvbkhlYWRlcnMiOmZhbHNlLCJsZXNzb25IZWFkZXJDb2xvciI6bnVsbCwibGVzc29uSGVhZGVyU3R5bGUiOiJMSUdIVCIsInNpZGViYXJTdGFydHNPcGVuIjpmYWxzZSwiYmxvY2tQYWRkaW5nQm90dG9tIjozMCwibWFya0xlc3NvbnNDb21wbGV0ZSI6ZmFsc2UsImFuaW1hdGVCbG9ja0VudHJhbmNlIjpmYWxzZSwibmF2aWdhdGlvblJlc3RyaWN0ZWQiOnRydWUsImJ1dHRvbk5hdmlnYXRpb25TdHlsZSI6IkZVTEwiLCJzaG93TmF2aWdhdGlvbkJ1dHRvbnMiOmZhbHNlLCJjb21wYWN0U2hvd0xlc3NvbkNvdW50Ijp0cnVlLCJsZXNzb25IZWFkZXJJbWFnZUFscGhhIjowLjYsImxlc3NvbkhlYWRlckltYWdlQ29sb3IiOiJEQVJLIiwibmF2aWdhdGlvbk92ZXJsYXlJbWFnZSI6Imh0dHBzOi8vYXJ0aWN1bGF0ZXVzZXJjb250ZW50LmNvbS9hc3NldHMvcmlzZS9hc3NldHMvdGhlbWVzL2V4YW1wbGUtaGVhZGVyLWltYWdlLmpwZyIsImVuYWJsZVZpZGVvUGxheWJhY2tTcGVlZCI6dHJ1ZSwibmF2aWdhdGlvbk92ZXJsYXlJbWFnZUFscGhhIjowLjYsIm5hdmlnYXRpb25PdmVybGF5SW1hZ2VDb2xvciI6IkRBUksiLCJjdXN0b21Db2xvckxlc3NvbkhlYWRlckNvbnRyYXN0IjoiQVVUTyJ9LCJsZXNzb25IZWFkZXJJbWFnZSI6e30sIm92ZXJsYXlOYXZpZ2F0aW9uSW1hZ2UiOnt9LCJ0eXBlIjpudWxsLCJsYXN0SW1wb3J0ZWRYbGlmZiI6bnVsbCwiZmVhdHVyZXMiOnsicmlzZS1jb3Vyc2UtbmF2aWdhdGlvbiI6dHJ1ZX0sImF1dGhvcnMiOlt7ImlkIjoiYXV0aDB8YjQxM2RmZjAtZDc1NS0wMTMyLTlhNTAtMjIwMDBiMmEyMzI4IiwiYXV0aG9yTmFtZSI6IkxpbmRzYXkgTGVkZWJ1ciJ9XSwiYm9keVR5cGVmYWNlIjoiT3BlbiBTYW5zIiwiaGVhZGluZ1R5cGVmYWNlIjoiT3BlbiBTYW5zIiwidWlUeXBlZmFjZSI6IkxhdG8iLCJsbXNPcHRpb25zIjp7ImVuYWJsZUV4aXRDb3Vyc2UiOmZhbHNlLCJkaXNhYmxlQ292ZXJQYWdlIjpmYWxzZX0sIm1vbmRyaWFuIjp7fSwibG9jYWxlIjpudWxsfSwibGFiZWxTZXQiOnsiaWQiOiIwOGpPUnEwemxFRzlQNldiNGVDYklDWGEiLCJhdXRob3IiOiJhdXRoMHxiNDEzZGZmMC1kNzU1LTAxMzItOWE1MC0yMjAwMGIyYTIzMjgiLCJuYW1lIjoiRW5nbGlzaCIsImRlZmF1bHRJZCI6MSwiZGVmYXVsdFNldCI6dHJ1ZSwibGFiZWxzIjp7InJlc3VsdCI6InJlc3VsdCIsInNlYXJjaCI6InNlYXJjaCIsInJlc3VsdHMiOiJyZXN1bHRzIiwicXVpek5leHQiOiJORVhUIiwidGFiR3JvdXAiOiJUYWIiLCJjb2RlR3JvdXAiOiJDb2RlIiwibm9SZXN1bHRzIjoiTm8gcmVzdWx0cyBmb3IiLCJub3RlR3JvdXAiOiJOb3RlIiwicXVpelNjb3JlIjoiWW91ciBzY29yZSIsInF1aXpTdGFydCI6IlNUQVJUIFFVSVoiLCJjb3Vyc2VFeGl0IjoiRVhJVCBDQVNFIFNUVURZIiwiY291cnNlSG9tZSI6IkhvbWUiLCJsZXNzb25OYW1lIjoiU2VjdGlvbiIsImxlc3Nvbk5leHQiOiJORVhUIFNFQ1RJT04iLCJxdWl6U3VibWl0IjoiU1VCTUlUIiwicXVvdGVHcm91cCI6IlF1b3RlIiwic2FsdXRhdGlvbiI6IvCfkYsgQnllISIsImJ1dHRvbkdyb3VwIjoiQnV0dG9uIiwiY291cnNlU3RhcnQiOiJTVEFSVCBDQVNFIFNUVURZIiwiZW1iZWRWaWV3T24iOiJWSUVXIE9OIiwiZXhpdE1lc3NhZ2UiOiJZb3UgbWF5IG5vdyBsZWF2ZSB0aGlzIHBhZ2UuIiwicXVpekNvcnJlY3QiOiJDb3JyZWN0IiwicXVpelBhc3NpbmciOiJQQVNTSU5HIiwicXVpelJlc3VsdHMiOiJRdWl6IFJlc3VsdHMiLCJjb3Vyc2VSZXN1bWUiOiJSRVNVTUUgQ0FTRSBTVFVEWSIsInByb2Nlc3NTdGFydCI6IlNUQVJUIiwicHJvY2Vzc1N3aXBlIjoiU3dpcGUgdG8gY29udGludWUiLCJxdWl6Q29udGludWUiOiJDb250aW51ZSIsInF1aXpMYW5kbWFyayI6IlF1aXoiLCJxdWl6UXVlc3Rpb24iOiJRdWVzdGlvbiIsImNvdXJzZURldGFpbHMiOiJERVRBSUxTIiwiZW1iZWRSZWFkTW9yZSI6IlJlYWQgbW9yZSIsImZlZWRiYWNrR3JvdXAiOiJGZWVkYmFjayIsInF1aXpJbmNvcnJlY3QiOiJJbmNvcnJlY3QiLCJxdWl6VGFrZUFnYWluIjoiVEFLRSBBR0FJTiIsInNvcnRpbmdSZXBsYXkiOiJSZXBsYXkiLCJhY2NvcmRpb25Hcm91cCI6IkFjY29yZGlvbiIsImVtYmVkTGlua0dyb3VwIjoiRW1iZWRkZWQgd2ViIGNvbnRlbnQiLCJsZXNzb25Db21wbGV0ZSI6IkNPTVBMRVRFIiwibGVzc29uUHJldmlvdXMiOiJQUkVWSU9VUyBTRUNUSU9OIiwic3RhdGVtZW50R3JvdXAiOiJTdGF0ZW1lbnQiLCJzdG9yeWxpbmVHcm91cCI6IlN0b3J5bGluZSIsImF0dGFjaG1lbnRHcm91cCI6IkZpbGUgQXR0YWNobWVudCIsImVtYmVkUGhvdG9Hcm91cCI6IkVtYmVkZGVkIHBob3RvIiwiZW1iZWRWaWRlb0dyb3VwIjoiRW1iZWRkZWQgdmlkZW8iLCJwbGF5QnV0dG9uTGFiZWwiOiJQbGF5IiwicHJvY2Vzc0NvbXBsZXRlIjoiQ29tcGxldGUiLCJwcm9jZXNzTGFuZG1hcmsiOiJQcm9jZXNzIiwicHJvY2Vzc05leHRTdGVwIjoiTkVYVCBTVEVQIiwicHJvY2Vzc1N0ZXBOYW1lIjoiU3RlcCIsInNlZWtTbGlkZXJMYWJlbCI6IlNlZWsiLCJzb3J0aW5nTGFuZG1hcmsiOiJTb3J0aW5nIEFjdGl2aXR5IiwiYXVkaW9QbGF5ZXJHcm91cCI6IkF1ZGlvIHBsYXllci4gWW91IGNhbiB1c2UgdGhlIHNwYWNlIGJhciB0byB0b2dnbGUgcGxheWJhY2sgYW5kIGFycm93IGtleXMgdG8gc2NydWIuIiwiYnV0dG9uU3RhY2tHcm91cCI6IkJ1dHRvbiBzdGFjayIsImVtYmVkUGxheWVyR3JvdXAiOiJFbWJlZGRlZCBtZWRpYSBwbGF5ZXIiLCJsZXNzb25SZXN0cmljdGVkIjoiU2VjdGlvbnMgbXVzdCBiZSBjb21wbGV0ZWQgaW4gb3JkZXIiLCJwYXVzZUJ1dHRvbkxhYmVsIjoiUGF1c2UiLCJzY2VuYXJpb0NvbXBsZXRlIjoiU2NlbmFyaW8gQ29tcGxldGUhIiwic2NlbmFyaW9Db250aW51ZSI6IkNPTlRJTlVFIiwic2NlbmFyaW9UcnlBZ2FpbiI6IlRSWSBBR0FJTiIsInRleHRPbkltYWdlR3JvdXAiOiJUZXh0IG9uIGltYWdlIiwidGltZWxpbmVMYW5kbWFyayI6IlRpbWVsaW5lIiwidXJsRW1iZWRMYW5kbWFyayI6IlVSTC9FbWJlZCIsInZpZGVvUGxheWVyR3JvdXAiOiJWaWRlbyBwbGF5ZXIuIFlvdSBjYW4gdXNlIHRoZSBzcGFjZSBiYXIgdG8gdG9nZ2xlIHBsYXliYWNrIGFuZCBhcnJvdyBrZXlzIHRvIHNjcnViLiIsImJsb2Nrc0NsaWNrVG9GbGlwIjoiQ2xpY2sgdG8gZmxpcCIsImJsb2Nrc1ByZXBvc2l0aW9uIjoib2YiLCJidWxsZXRlZExpc3RHcm91cCI6IkJ1bGxldGVkIGxpc3QiLCJjaGVja2JveExpc3RHcm91cCI6IkNoZWNrYm94IGxpc3QiLCJpbWFnZUFuZFRleHRHcm91cCI6IkltYWdlIGFuZCB0ZXh0IiwiaW1hZ2VHYWxsZXJ5R3JvdXAiOiJJbWFnZSBnYWxsZXJ5IiwibGVzc29uUHJlcG9zaXRpb24iOiJvZiIsIm51bWJlcmVkTGlzdEdyb3VwIjoiTnVtYmVyZWQgbGlzdCIsInByb2Nlc3NMZXNzb25OYW1lIjoiTGVzc29uIiwicHJvY2Vzc1N0YXJ0QWdhaW4iOiJTVEFSVCBBR0FJTiIsInNjZW5hcmlvU3RhcnRPdmVyIjoiU1RBUlQgT1ZFUiIsImNvdXJzZVNraXBUb0xlc3NvbiI6IlNLSVAgVE8gU0VDVElPTiIsImZsYXNoY2FyZEJhY2tMYWJlbCI6IkZsYXNoY2FyZCBiYWNrIiwiZmxhc2hjYXJkR3JpZEdyb3VwIjoiRmxhc2hjYXJkIGdyaWQiLCJuZXh0Rmxhc2hDYXJkTGFiZWwiOiJOZXh0IGZsYXNoY2FyZCIsImZsYXNoY2FyZEZyb250TGFiZWwiOiJGbGFzaGNhcmQgZnJvbnQiLCJmbGFzaGNhcmRTdGFja0dyb3VwIjoiRmxhc2hjYXJkIHN0YWNrIiwia25vd2xlZGdlQ2hlY2tHcm91cCI6Iktub3dsZWRnZSBjaGVjayIsInNvcnRpbmdDYXJkc0NvcnJlY3QiOiJDYXJkcyBDb3JyZWN0IiwiaGFtYnVyZ2VyQnV0dG9uTGFiZWwiOiJDb3Vyc2UgT3ZlcnZpZXcgU2lkZWJhciIsImxlc3NvbkhlYWRlckxhbmRtYXJrIjoiTGVzc29uIEhlYWRlciIsIm51bWJlcmVkRGl2aWRlckdyb3VwIjoiTnVtYmVyZWQgZGl2aWRlciIsImxlc3NvbkNvbnRlbnRMYW5kbWFyayI6Ikxlc3NvbiBDb250ZW50IiwibGVzc29uU2lkZWJhckxhbmRtYXJrIjoiTGVzc29uIFNpZGViYXIiLCJxdWl6QW5zd2VyUGxhY2Vob2xkZXIiOiJUeXBlIHlvdXIgYW5zd2VyIGhlcmUiLCJsYWJlbGVkR3JhcGhpY0xhbmRtYXJrIjoiTGFiZWxlZCBHcmFwaGljIiwicHJldmlvdXNGbGFzaENhcmRMYWJlbCI6IlByZXZpb3VzIGZsYXNoY2FyZCIsInByb2Nlc3NTdGVwUHJlcG9zaXRpb24iOiJvZiIsIm92ZXJ2aWV3UGFnZVRpdGxlU3VmZml4IjoiT3ZlcnZpZXciLCJxdWl6QWNjZXB0YWJsZVJlc3BvbnNlcyI6IkFjY2VwdGFibGUgcmVzcG9uc2VzIiwicXVpelJlcXVpcmVQYXNzaW5nU2NvcmUiOiJNdXN0IHBhc3MgcXVpeiBiZWZvcmUgY29udGludWluZyIsInRpbWVsaW5lQ2FyZEdyb3VwUHJlZml4IjoiVGltZWxpbmUgQ2FyZCIsImxhYmVsZWRHcmFwaGljQnViYmxlTGFiZWwiOiJMYWJlbGVkIGdyYXBoaWMgYnViYmxlIiwibGFiZWxlZEdyYXBoaWNNYXJrZXJMYWJlbCI6IkxhYmVsZWQgZ3JhcGhpYyBtYXJrZXIiLCJsYWJlbGVkR3JhcGhpY05leHRNYXJrZXJMYWJlbCI6Ik5leHQgbWFya2VyIiwibGFiZWxlZEdyYXBoaWNQcmV2aW91c01hcmtlckxhYmVsIjoiUHJldmlvdXMgbWFya2VyIiwiYTExeUFuc3dlckxpdmUiOiJZb3VyIGFuc3dlciIsImExMXlBdXRob3JQcmVmaXgiOiJCeSIsImExMXlCbG9ja0NoYXJ0QmFyIjoiQmFyIGNoYXJ0IiwiYTExeUJsb2NrQ2hhcnRMaW5lIjoiTGluZSBjaGFydCIsImExMXlCbG9ja0NoYXJ0UGllIjoiUGllIGNoYXJ0IiwiYTExeUJsb2NrQ29kZSI6IkNvZGUiLCJhMTF5QmxvY2tFbWJlZCI6IkVtYmVkZGVkIENvbnRlbnQiLCJhMTF5QmxvY2tGbGFzaGNhcmRCYWNrIjoiQmFjayBvZiBjYXJkIiwiYTExeUJsb2NrRmxhc2hjYXJkRnJvbnQiOiJGcm9udCBvZiBjYXJkIiwiYTExeUJsb2NrRmxhc2hjYXJkR3JpZCI6IkZsYXNoY2FyZCBncmlkIiwiYTExeUJsb2NrRmxhc2hjYXJkU3RhY2siOiJGbGFzaGNhcmQgY2Fyb3VzZWwiLCJhMTF5QmxvY2tLbm93bGVkZ2VDaGVjayI6Iktub3dsZWRnZSBjaGVjayIsImExMXlCbG9ja0tub3dsZWRnZUNoZWNrRklCIjoiS25vd2xlZGdlIGNoZWNrOiBGaWxsIGluIHRoZSBibGFuayIsImExMXlCbG9ja0tub3dsZWRnZUNoZWNrTUMiOiJLbm93bGVkZ2UgY2hlY2s6IE11bHRpcGxlIGNob2ljZSIsImExMXlCbG9ja0tub3dsZWRnZUNoZWNrTSI6Iktub3dsZWRnZSBjaGVjazogTWF0Y2hpbmciLCJhMTF5QmxvY2tLbm93bGVkZ2VDaGVja01SIjoiS25vd2xlZGdlIGNoZWNrOiBNdWx0aXBsZSByZXNwb25zZSIsImExMXlCbG9ja1F1b3RlQ2Fyb3VzZWwiOiJRdW90ZSBDYXJvdXNlbCIsImExMXlCbG9ja1N0b3J5bGluZSI6IlN0b3J5bGluZSIsImExMXlCbG9ja1RpbWVsaW5lIjoiVGltZWxpbmUiLCJhMTF5Q2Fyb3VzZWxOZXh0IjoiTmV4dCIsImExMXlDYXJvdXNlbFByZXZpb3VzIjoiUHJldmlvdXMiLCJhMTF5Q29ycmVjdExpdmUiOiJDb3JyZWN0IGFuc3dlciIsImExMXlFeGNlbEljb24iOiJNaWNyb3NvZnQgRXhjZWwgc3ByZWFkc2hlZXQiLCJhMTF5RmlsZUljb24iOiJGaWxlIiwiYTExeUdyb3VwQXVkaW9QbGF5ZXIiOiJBdWRpbyBwbGF5ZXIiLCJhMTF5R3JvdXBWaWRlb1BsYXllciI6IlZpZGVvIHBsYXllciIsImExMXlMYWJlbGVkR3JhcGhpY0Jsb2NrIjoiTGFiZWxlZCBncmFwaGljIiwiYTExeUxhYmVsZWRHcmFwaGljQnV0dG9uTWFya2VyIjoiTWFya2VyIiwiYTExeUxhYmVsZWRHcmFwaGljSWNvblBsdXMiOiJQbHVzIiwiYTExeUxhYmVsZWRHcmFwaGljSWNvbkRvdCI6IkRvdCIsImExMXlMYWJlbGVkR3JhcGhpY0ljb25JbmZvcm1hdGlvbiI6IkluZm9ybWF0aW9uIiwiYTExeUxhYmVsZWRHcmFwaGljSWNvblF1ZXN0aW9uIjoiUXVlc3Rpb24gbWFyayIsImExMXlMYWJlbGVkR3JhcGhpY0ljb25DaGVjayI6IkNoZWNrIG1hcmsiLCJhMTF5TGFiZWxlZEdyYXBoaWNJY29uWCI6IlgiLCJhMTF5TGFiZWxlZEdyYXBoaWNJY29uSGVhcnQiOiJIZWFydCIsImExMXlMYWJlbGVkR3JhcGhpY0ljb25QaW4iOiJNYXAgcGluIiwiYTExeUxhYmVsZWRHcmFwaGljSWNvbkFycm93TGVmdCI6IkxlZnQgYXJyb3ciLCJhMTF5TGFiZWxlZEdyYXBoaWNJY29uQXJyb3dSaWdodCI6IlJpZ2h0IGFycm93IiwiYTExeUxhYmVsZWRHcmFwaGljSWNvbkFycm93VXAiOiJVcCBhcnJvdyIsImExMXlMYWJlbGVkR3JhcGhpY0ljb25BcnJvd0Rvd24iOiJEb3duIGFycm93IiwiYTExeUxhYmVsZWRHcmFwaGljSWNvbkFycm93VXBMZWZ0IjoiVXAgbGVmdCBhcnJvdyIsImExMXlMYWJlbGVkR3JhcGhpY0ljb25BcnJvd1VwUmlnaHQiOiJVcCByaWdodCBhcnJvdyIsImExMXlMYWJlbGVkR3JhcGhpY0ljb25BcnJvd0Rvd25MZWZ0IjoiRG93biBsZWZ0IGFycm93IiwiYTExeUxhYmVsZWRHcmFwaGljSWNvbkFycm93RG93blJpZ2h0IjoiRG93biByaWdodCBhcnJvdyIsImExMXlMYWJlbGVkR3JhcGhpY1Vudmlld2VkIjoiTm90IHZpZXdlZCIsImExMXlMYWJlbGVkR3JhcGhpY1ZpZXdlZCI6IlZpZXdlZCIsImExMXlNZWRpYVBhdXNlIjoiUGF1c2UiLCJhMTF5TWVkaWFQbGF5IjoiUGxheSIsImExMXlNZWRpYVNlZWsiOiJTZWVrIiwiYTExeU5hdmlnYXRpb25NZW51Q2xvc2UiOiJDbG9zZSBuYXZpZ2F0aW9uIG1lbnUiLCJhMTF5TmF2aWdhdGlvbk1lbnVPcGVuIjoiT3BlbiBuYXZpZ2F0aW9uIG1lbnUiLCJhMTF5UGFnZU1hcmtlciI6IlRvcCBvZiBwYWdlIiwiYTExeVBERkljb24iOiJQREYgZmlsZSIsImExMXlQUFRJY29uIjoiUG93ZXJQb2ludCBwcmVzZW50YXRpb24iLCJhMTF5UXVpekZhaWxlZCI6IkZhaWxlZCIsImExMXlRdWl6RmVlZGJhY2siOiJGZWVkYmFjayIsImExMXlRdWl6UGFzc2VkIjoiUGFzc2VkIiwiYTExeVF1aXpSZXZpZXdDb3JyZWN0bHlDaGVja2VkIjoiQ29ycmVjdGx5IGNoZWNrZWQiLCJhMTF5UXVpelJldmlld0NvcnJlY3RseVNlbGVjdGVkIjoiQ29ycmVjdGx5IHNlbGVjdGVkIiwiYTExeVF1aXpSZXZpZXdDb3JyZWN0bHlVbmNoZWNrZWQiOiJDb3JyZWN0bHkgdW5jaGVja2VkIiwiYTExeVF1aXpSZXZpZXdDb3JyZWN0bHlVbnNlbGVjdGVkIjoiQ29ycmVjdGx5IHVuc2VsZWN0ZWQiLCJhMTF5UXVpelJldmlld0luY29ycmVjdGx5Q2hlY2tlZCI6IkluY29ycmVjdGx5IGNoZWNrZWQiLCJhMTF5UXVpelJldmlld0luY29ycmVjdGx5U2VsZWN0ZWQiOiJJbmNvcnJlY3RseSBzZWxlY3RlZCIsImExMXlRdWl6UmV2aWV3SW5jb3JyZWN0bHlVbmNoZWNrZWQiOiJJbmNvcnJlY3RseSB1bmNoZWNrZWQiLCJhMTF5UXVpelJldmlld0luY29ycmVjdGx5VW5zZWxlY3RlZCI6IkluY29ycmVjdGx5IHVuc2VsZWN0ZWQiLCJhMTF5UmVnaW9uTWFpbkxlc3NvbiI6Ikxlc3NvbiBjb250ZW50IiwiYTExeVJlZ2lvbk1haW5PdmVydmlldyI6IkNvdXJzZSBvdmVydmlldyIsImExMXlSZWdpb25OYXZMZXNzb24iOiJOYXZpZ2F0aW9uIG1lbnUiLCJhMTF5UmVnaW9uTmF2T3ZlcnZpZXciOiJUYWJsZSBvZiBjb250ZW50cyIsImExMXlSZXN0cmljdGVkTmF2IjoiVGhpcyBsZXNzb24gaXMgY3VycmVudGx5IHVuYXZhaWxhYmxlIiwiYTExeVJURkljb24iOiJSaWNoIFRleHQgRmlsZSIsImExMXlTZWFyY2hDbG9zZSI6IkNsb3NlIHNlYXJjaCBtZW51IiwiYTExeVNlYXJjaElucHV0IjoiU2VhcmNoIiwiYTExeVNlYXJjaE9wZW4iOiJPcGVuIHNlYXJjaCBtZW51IiwiYTExeVN0YXR1c0NvbnRpbnVlZCI6IkNvbnRpbnVlZCIsImExMXlTdGF0dXNBZGRpdGlvbmFsQ29udGVudCI6IkFkZGl0aW9uYWwgY29udGVudCBoYXMgYmVlbiBsb2FkZWQiLCJhMTF5VW56b29tSW1hZ2UiOiJVbnpvb20gaW1hZ2UiLCJhMTF5V29yZEljb24iOiJNaWNyb3NvZnQgV29yZCBkb2N1bWVudCIsImExMXlaaXBJY29uIjoiWmlwIGZpbGUiLCJhMTF5Wm9vbUltYWdlIjoiWm9vbSBpbWFnZSIsInF1aXpSZXN0YXJ0IjoiUmVzdGFydCIsInByb2dyZXNzUGllVW5zdGFydGVkIjoiVW5zdGFydGVkIiwicHJvZ3Jlc3NQaWVDb21wbGV0ZWQiOiJDb21wbGV0ZWQiLCJwcm9ncmVzc1BpZUNsaWNrVG9Db21wbGV0ZSI6IkNsaWNrIHRvIGNvbXBsZXRlIiwicHJvZ3Jlc3NQaWVDbGlja1RvUmVzZXQiOiJDbGljayB0byByZXNldCIsInByb2dyZXNzUGllUXVpekZhaWxlZCI6IkZhaWxlZCJ9LCJkZWxldGVkIjpmYWxzZSwiY3JlYXRlZEF0IjoiMjAxNy0wNi0wOVQyMjoyMjoyMi41NDFaIiwidXBkYXRlZEF0IjoiMjAxOS0wNy0wMlQxOTozODoyNy4yMjBaIiwiaXNvNjM5Q29kZSI6ImVuIiwidHJhbnNmZXJyZWRBdCI6bnVsbH0sImZvbnRzIjpbeyJpZCI6ImFWQ0I0MDJtcEg0azhMSVdOcDQ4SkFHOHFkZ21zRlZxIiwibmFtZSI6Ik9wZW4gU2FucyIsImRlZmF1bHQiOnRydWUsImtleSI6ImFzc2V0cy9yaXNlL2ZvbnRzL09wZW5TYW5zLUl0YWxpYy53b2ZmIiwic3R5bGUiOiJpdGFsaWMiLCJ3ZWlnaHQiOiI0MDAifSx7ImlkIjoiYVZDQjQwMm1wSDRrOExJV05wNDhKQUc4cWRnbXNGVnEiLCJuYW1lIjoiT3BlbiBTYW5zIiwiZGVmYXVsdCI6dHJ1ZSwia2V5IjoiYXNzZXRzL3Jpc2UvZm9udHMvT3BlblNhbnMtQm9sZC53b2ZmIiwic3R5bGUiOiJub3JtYWwiLCJ3ZWlnaHQiOiI3MDAifSx7ImlkIjoiYVZDQjQwMm1wSDRrOExJV05wNDhKQUc4cWRnbXNGVnEiLCJuYW1lIjoiT3BlbiBTYW5zIiwiZGVmYXVsdCI6dHJ1ZSwia2V5IjoiYXNzZXRzL3Jpc2UvZm9udHMvT3BlblNhbnMtUmVndWxhci53b2ZmIiwic3R5bGUiOiJub3JtYWwiLCJ3ZWlnaHQiOiI0MDAifSx7ImlkIjoiYVZDQjQwMm1wSDRrOExJV05wNDhKQUc4cWRnbXNGVnEiLCJuYW1lIjoiT3BlbiBTYW5zIiwiZGVmYXVsdCI6dHJ1ZSwia2V5IjoiYXNzZXRzL3Jpc2UvZm9udHMvT3BlblNhbnMtTGlnaHQud29mZiIsInN0eWxlIjoibm9ybWFsIiwid2VpZ2h0IjoiMzAwIn0seyJpZCI6Il92eTlJVnFSUHd6NndRbEtpMHdzQTlkc1lwWjdnc1EzIiwibmFtZSI6IkxhdG8iLCJkZWZhdWx0Ijp0cnVlLCJrZXkiOiJhc3NldHMvcmlzZS9mb250cy9MYXRvLUJsYWNrLndvZmYiLCJzdHlsZSI6Im5vcm1hbCIsIndlaWdodCI6IjkwMCJ9LHsiaWQiOiJfdnk5SVZxUlB3ejZ3UWxLaTB3c0E5ZHNZcFo3Z3NRMyIsIm5hbWUiOiJMYXRvIiwiZGVmYXVsdCI6dHJ1ZSwia2V5IjoiYXNzZXRzL3Jpc2UvZm9udHMvTGF0by1JdGFsaWMud29mZiIsInN0eWxlIjoiaXRhbGljIiwid2VpZ2h0IjoiNDAwIn0seyJpZCI6Il92eTlJVnFSUHd6NndRbEtpMHdzQTlkc1lwWjdnc1EzIiwibmFtZSI6IkxhdG8iLCJkZWZhdWx0Ijp0cnVlLCJrZXkiOiJhc3NldHMvcmlzZS9mb250cy9MYXRvLUJvbGQud29mZiIsInN0eWxlIjoibm9ybWFsIiwid2VpZ2h0IjoiNzAwIn0seyJpZCI6Il92eTlJVnFSUHd6NndRbEtpMHdzQTlkc1lwWjdnc1EzIiwibmFtZSI6IkxhdG8iLCJkZWZhdWx0Ijp0cnVlLCJrZXkiOiJhc3NldHMvcmlzZS9mb250cy9MYXRvLVJlZ3VsYXIud29mZiIsInN0eWxlIjoibm9ybWFsIiwid2VpZ2h0IjoiNDAwIn0seyJpZCI6Il92eTlJVnFSUHd6NndRbEtpMHdzQTlkc1lwWjdnc1EzIiwibmFtZSI6IkxhdG8iLCJkZWZhdWx0Ijp0cnVlLCJrZXkiOiJhc3NldHMvcmlzZS9mb250cy9MYXRvLUxpZ2h0LndvZmYiLCJzdHlsZSI6Im5vcm1hbCIsIndlaWdodCI6IjMwMCJ9XSwibWVkaWEiOltdfQ==")
