# Supplementary material for: Virtual Education in Urogynecology: Enhancing Understanding and Management of Pelvic Fistulas
Source: MedEdPORTAL. 2024 Jun 4;20:11407. doi: 10.15766/mep_2374-8265.11407 (PMC11219081; doi:10.15766/mep_2374-8265.11407)
Supplement: Supplementary file 1 — Mrs. Smith - Rectovaginal Fistula folderMrs. Lopez - Vesicovaginal or Ureterovaginal Fistula folderGuide for Virtual Patient Cases.docxFeedback Survey.docx [file mep_2374-8265.11407-s001.zip › B. Mrs. Lopez - Vesicovaginal or Ureterovaginal Fistula/content/locales/und.js]

__resolveJsonp("course:und","eyJjb3Vyc2UiOnsiaWQiOiItdDBYcjZXR1hWTUpCMUVwVjd4cHdqdFM3R09qakRUcCIsIm9yaWdpbmFsSWQiOm51bGwsImF1dGhvciI6ImF1dGgwfGI0MTNkZmYwLWQ3NTUtMDEzMi05YTUwLTIyMDAwYjJhMjMyOCIsInNlbGVjdGVkQXV0aG9ySWQiOiJub25lIiwiY29sb3IiOiIjNTMyZTYwIiwibmF2aWdhdGlvbk1vZGUiOiJyZXN0cmljdGVkIiwidGl0bGUiOiJDYXNlIEIiLCJzaGFyZVBhc3N3b3JkIjoiZ3ludXJvIiwiZGVzY3JpcHRpb24iOiI8cD48c3BhbiBzdHlsZT1cImZvbnQtc2l6ZTogMThweDtcIj5UaGlzIGludGVyYWN0aXZlIGNhc2Ugc3R1ZHkgd2lsbCB0YWtlIHlvdSB0aHJvdWdoIGFuIG9mZmljZSB2aXNpdCB3aXRoIGEgbmV3IHBhdGllbnQgaW4gd2hpY2ggeW91IHdpbGwgbmVlZCB0byBmb3JtdWxhdGUgcXVlc3Rpb25zLyBtYWtlIG5vdGUgb2YgcGVydGluZW50IGluZm9ybWF0aW9uLCByZXZpZXcgYW5kIHJlY29yZCBmaW5kaW5ncywgYW5kIGZpbmFsbHkgbWFrZSBhbiBhc3Nlc3NtZW50IGFuZCBwbGFuIGZvciB0aGUgcGF0aWVudC48L3NwYW4+PC9wPjxwPjxzcGFuIHN0eWxlPVwiZm9udC1zaXplOiAxOHB4O1wiPjxicj48L3NwYW4+PC9wPjxwPjxzcGFuIHN0eWxlPVwiZm9udC1zaXplOiAxOHB4O1wiPjxlbT48c3Ryb25nPlRvIHByZXBhcmUsIHBsZWFzZSBoYXZlIGEgbm90ZWJvb2svcGllY2Ugb2YgcGFwZXIgYW5kIHBlbiBvciBhIFdvcmQgZG9jdW1lbnQgb3BlbiBzbyB5b3UgY2FuIGFjdGl2ZWx5IHdyaXRlIGRvd24vcmVjb3JkIHlvdXIgcXVlc3Rpb25zLCBpbmZvcm1hdGlvbiwgYW5kIGZpbmRpbmdzIGFsb25nIHRoZSB3YXkuPC9zdHJvbmc+PC9lbT48L3NwYW4+PC9wPjxwPjxzcGFuIHN0eWxlPVwiZm9udC1zaXplOiAxOHB4O1wiPjxicj48L3NwYW4+PC9wPjxwPjxzcGFuIHN0eWxlPVwiZm9udC1zaXplOiAxOHB4O1wiPllvdSB3aWxsIGFsc28gYmUgYXNrZWQgdG8gcmVmbGVjdCBvbiB5b3VyIGRlY2lzaW9ucyB0aHJvdWdob3V0IHRoZSBjYXNlLiBQbGVhc2UgYWxzbyByZWNvcmQgdGhlc2UgcmVmbGVjdGlvbnMgaW4geW91ciBub3Rlcywgc28gdGhhdCB5b3UgbWF5IGhhdmUgdGhlbSBhdmFpbGFibGUgZm9yIGNhc2UgZGVicmllZmluZyB3aXRoIGZhY3VsdHkgaW4gdGhlIGZ1dHVyZS48L3NwYW4+PC9wPjxwPjxzcGFuIHN0eWxlPVwiZm9udC1zaXplOiAxOHB4O1wiPjxicj48L3NwYW4+PC9wPjxwPjxzcGFuIHN0eWxlPVwiZm9udC1zaXplOiAxOHB4O1wiPlBsZWFzZSBhbHNvIG5vdGUgdGhhdCBhdCB2YXJpb3VzIHBvaW50cyB0aHJvdWdob3V0IHRoZSBtb2R1bGUgeW91IHdpbGwgYmUgcHJlc2VudGVkIHdpdGggJnF1b3Q7Q29udGludWUmcXVvdDsgYnV0dG9ucyB0aGF0IHNwYW4gdGhlIHBhZ2UuIFBsZWFzZSBvbmx5IGNsaWNrIG9uIHRoZXNlIGJ1dHRvbnMgYWZ0ZXIgeW91IGhhdmUgcmV2aWV3ZWQgdGhlIGluZm9ybWF0aW9uIGFib3ZlIGFuZCBjb21wbGV0ZWQgYXNzb2NpYXRlZCBhY3Rpdml0aWVzLiBUaGUgJnF1b3Q7Q29udGludWUmcXVvdDsgYnV0dG9uIGl0c2VsZiB3aWxsIG5vdCBhcHBlYXIgZm9yIHlvdSB0byBjbGljayBvbiBhbmQgcHJvY2VlZCB1bnRpbCB5b3UgaGF2ZSBjb21wbGV0ZWQgKHJldmlld2VkL2NsaWNrZWQgb24pIGFsbCBvZiB0aGUgcHJpb3IgaXRlbXMuIEFmdGVyIHlvdSBoYXZlIGNsaWNrZWQgdGhlICZxdW90O0NvbnRpbnVlJnF1b3Q7IGJ1dHRvbiBvbmUgdGltZSwgaXQgd2lsbCBkaXNhcHBlYXIgZm9yIHlvdXIgY3VycmVudCBzZXNzaW9uLiBJZiB5b3UgcmV2aWV3IHRoZSBjYXNlIGFnYWluIGF0IGEgZGlmZmVyZW50IHRpbWUgaW4gYSBuZXcgc2Vzc2lvbiwgdGhlIGJ1dHRvbnMgd2lsbCBhcHBlYXIgYWdhaW4gYXMgdGhleSBkaWQgb3JpZ2luYWxseS48L3NwYW4+PC9wPjxwPjxzcGFuIHN0eWxlPVwiZm9udC1zaXplOiAxOHB4O1wiPjxicj48L3NwYW4+PC9wPjxwPjxzcGFuIHN0eWxlPVwiZm9udC1zaXplOiAxOHB4O1wiPkhhcHB5IExlYXJuaW5nITwvc3Bhbj48L3A+PHA+PGJyPjwvcD48cD48c3BhbiBzdHlsZT1cImZvbnQtc2l6ZTogMThweDtcIj48c3Ryb25nPkF1dGhvcnM6PC9zdHJvbmc+PC9zcGFuPjwvcD48cD5SZWhhbiBGZXJveiwgRE88YnI+SmFpbWUgQi4gTG9uZywgTUQ8L3A+PHA+RmVtYWxlIFBlbHZpYyBNZWRpY2luZSBhbmQgUmVjb25zdHJ1Y3RpdmUgU3VyZ2VyeTwvcD48cD5EZXBhcnRtZW50IG9mIE9ic3RldHJpY3MgYW5kIEd5bmVjb2xvZ3k8L3A+PHA+UGVubiBTdGF0ZSBDb2xsZWdlIG9mIE1lZGljaW5lPC9wPjxwPjxicj48L3A+PHA+Q2hpIENoaXVuZyBHcmFjZSBDaGVuLCBNRCwgTUhTPC9wPjxwPkZlbWFsZSBQZWx2aWMgTWVkaWNpbmUgYW5kIFJlY29uc3RydWN0aXZlIFN1cmdlcnk8L3A+PHA+RGVwYXJ0bWVudCBvZiBHeW5lY29sb2d5IGFuZCBPYnN0ZXRyaWNzPC9wPjxwPkpvaG5zIEhvcGtpbnMgVW5pdmVyc2l0eSBTY2hvb2wgb2YgTWVkaWNpbmU8YnI+PGJyPjwvcD4iLCJzaGFyZUlkIjoiMVl6ejlvb0Q5Q3pyWGNzaXloV1RpR01UTHhWbEUyaWciLCJjb3B5T2YiOiJScmtHUDUySnRXckhsZTJwckxWNmliZGN4S0NiQU5QSCIsIm9yZGVyIjoiMTY5NDIwNjU0MDYwNiIsImZvbnRzIjpudWxsLCJtZWRpYSI6e30sImNvdmVySW1hZ2UiOnsiYWxwaGEiOjMwLCJtZWRpYSI6eyJpbWFnZSI6eyJrZXkiOiJyaXNlL2NvdXJzZXMvLXQwWHI2V0dYVk1KQjFFcFY3eHB3anRTN0dPampEVHAvMkVXRlNGZUY2Z2lKTzJLWi1BZG9iZVN0b2NrXzMyMDEwMDYyMS5qcGVnIiwidHlwZSI6ImltYWdlIiwiY3J1c2hlZEtleSI6IklTQzB6My9BZG9iZVN0b2NrXzMyMDEwMDYyMS5qcGVnIiwib3JpZ2luYWxVcmwiOiJBZG9iZVN0b2NrXzMyMDEwMDYyMS5qcGVnIiwidXNlQ3J1c2hlZEtleSI6dHJ1ZSwic3JjIjoiaHR0cHM6Ly9hcnRpY3VsYXRldXNlcmNvbnRlbnQuY29tL2Fzc2V0cy9yaXNlL2Fzc2V0cy90aGVtZXMvY2xhc3NpYy9jb3Zlci1pbWFnZS81X2hvc3BpdGFsaXR5LmpwZyJ9fSwiZGlzcGxheVNpZGViYXIiOnRydWV9LCJsZXNzb25zIjpbeyJpZCI6ImdoWFFudkp0QldzMDR1ek40NlE4a2x3N3oxS3V0YnJJIiwib3JpZ2luYWxJZCI6bnVsbCwiYXV0aG9yIjoiYXV0aDB8YjQxM2RmZjAtZDc1NS0wMTMyLTlhNTAtMjIwMDBiMmEyMzI4Iiwic2VsZWN0ZWRBdXRob3JJZCI6Im5vbmUiLCJjb3Vyc2VJZCI6Ii10MFhyNldHWFZNSkIxRXBWN3hwd2p0UzdHT2pqRFRwIiwidGl0bGUiOiJDaGllZiBDb21wbGFpbnQiLCJkZXNjcmlwdGlvbiI6IiIsInR5cGUiOiJibG9ja3MiLCJpY29uIjoiQXJ0aWNsZSIsIml0ZW1zIjpbeyJpZCI6ImNsbWIyM2Y4ZDAwMDIzYjc2ZmRjYW5pNW0iLCJ0eXBlIjoidGV4dCIsIml0ZW1zIjpbeyJpZCI6ImNsbWIyM2Y4ZDAwMDMzYjc2cnp1bnc0b3QiLCJwYXJhZ3JhcGgiOiI8cD48c3BhbiBzdHlsZT1cImZvbnQtc2l6ZTogMjBweDtcIj5Db25zdGFudCB3ZXRuZXNzPC9zcGFuPjwvcD4ifV0sImZhbWlseSI6InRleHQiLCJ2YXJpYW50IjoicGFyYWdyYXBoIiwic2V0dGluZ3MiOnsiY2FyZE1vZGUiOiJXSElURSIsInBhZGRpbmdUb3AiOjMsImFjY2VudENvbG9yIjpudWxsLCJwYWRkaW5nQm90dG9tIjozLCJiYWNrZ3JvdW5kVHlwZSI6IkxJR0hUIiwiYmFja2dyb3VuZENvbG9yIjoiIiwiZW50cmFuY2VBbmltYXRpb24iOnRydWV9fSx7ImlkIjoiY2s4ZGF3dHF0MDAyeTNoNjYybDJwaDN5ZSIsInR5cGUiOiJpbnRlcmFjdGl2ZSIsIml0ZW1zIjpbeyJpZCI6ImNrOGRhdHF5bDAwMHAzaDY2aDlkd3VzcWciLCJ0eXBlIjoibGVzc29uIiwibGFiZWwiOiJDb250aW51ZSIsImRlc2NyaXB0aW9uIjoiIiwiZGVzdGluYXRpb24iOiJXZU1JWGEzSEdhejlzaEhsSTVMZGpsWlhueGFGWnpqNCJ9XSwiZmFtaWx5IjoiYnV0dG9ucyIsInZhcmlhbnQiOiJidXR0b24iLCJzZXR0aW5ncyI6eyJwYWRkaW5nVG9wIjoiMyIsInBhZGRpbmdCb3R0b20iOiIwIiwiYmFja2dyb3VuZENvbG9yIjoiIiwiZW50cmFuY2VBbmltYXRpb24iOnRydWV9fV0sIm1lZGlhIjp7fSwicGlsZXMiOltdLCJzZXR0aW5ncyI6e30sImR1cGxpY2F0ZWRGcm9tSWQiOiJYdHlicnBiWERrNHpfUHJMYmNHMmJPVng0WTdQTDNRWSIsImRlbGV0ZWQiOmZhbHNlLCJjcmVhdGVkQXQiOiIyMDIwLTAzLTI3VDIwOjE1OjU0LjI4NVoiLCJ1cGRhdGVkQXQiOiIyMDIzLTA5LTA4VDIwOjM1OjE1LjY4OVoiLCJsYXN0VXBkYXRlZEJ5IjoiYXV0aDB8YjQxM2RmZjAtZDc1NS0wMTMyLTlhNTAtMjIwMDBiMmEyMzI4IiwicmVhZHkiOnRydWUsInBvc2l0aW9uIjpudWxsLCJ0cmFuc2ZlcnJlZEF0IjpudWxsLCJpc1BhcnRuZXJDb250ZW50QXV0aG9yIjpudWxsLCJoZWFkZXJJbWFnZSI6e319LHsiaWQiOiJXZU1JWGEzSEdhejlzaEhsSTVMZGpsWlhueGFGWnpqNCIsIm9yaWdpbmFsSWQiOm51bGwsImF1dGhvciI6ImF1dGgwfGI0MTNkZmYwLWQ3NTUtMDEzMi05YTUwLTIyMDAwYjJhMjMyOCIsInNlbGVjdGVkQXV0aG9ySWQiOiJub25lIiwiY291cnNlSWQiOiItdDBYcjZXR1hWTUpCMUVwVjd4cHdqdFM3R09qakRUcCIsInRpdGxlIjoiSFBJIiwiZGVzY3JpcHRpb24iOiIiLCJ0eXBlIjoiYmxvY2tzIiwiaWNvbiI6IkFydGljbGUiLCJpdGVtcyI6W3siaWQiOiJjazhkZ3lpbDgwMDVhM2g2NjZxd3N2dHptIiwidHlwZSI6ImludGVyYWN0aXZlIiwiaXRlbXMiOlt7ImlkIjoiY2s4ZGF0cXlsMDAwcDNoNjZoOWR3dXNxZyIsInR5cGUiOiJsZXNzb24iLCJsYWJlbCI6IkJhY2siLCJkZXNjcmlwdGlvbiI6IiIsImRlc3RpbmF0aW9uIjoiZ2hYUW52SnRCV3MwNHV6TjQ2UThrbHc3ejFLdXRickkifV0sImZhbWlseSI6ImJ1dHRvbnMiLCJ2YXJpYW50IjoiYnV0dG9uIiwic2V0dGluZ3MiOnsicGFkZGluZ1RvcCI6IjMiLCJwYWRkaW5nQm90dG9tIjoiMCIsImJhY2tncm91bmRDb2xvciI6IiIsImVudHJhbmNlQW5pbWF0aW9uIjp0cnVlfX0seyJpZCI6ImNsbWIyM3U5cDAwMGEzYjc2dTg1MmJhajYiLCJ0eXBlIjoidGV4dCIsIml0ZW1zIjpbeyJpZCI6ImNsbWIyM3U5cDAwMGIzYjc2b2lmMnk2NDQiLCJwYXJhZ3JhcGgiOiI8cD48c3BhbiBzdHlsZT1cImZvbnQtc2l6ZTogMjBweDtcIj5NcnMuIExvcGV6IGlzIGEgNDggeWVhci1vbGQgd29tYW4gd2hvIHByZXNlbnRzIHRvIHRoZSB1cm9neW5lY29sb2d5IGNsaW5pYyAzIHdlZWtzIGFmdGVyIGEgcm9ib3RpYyBoeXN0ZXJlY3RvbXkgcmVwb3J0aW5nIGEgY29uc3RhbnQgZmVlbGluZyBvZiB3ZXRuZXNzLCBzb2FraW5nIHRocm91Z2ggaGVyIHBhbnRzLjwvc3Bhbj48L3A+In1dLCJmYW1pbHkiOiJ0ZXh0IiwidmFyaWFudCI6InBhcmFncmFwaCIsInNldHRpbmdzIjp7ImNhcmRNb2RlIjoiV0hJVEUiLCJwYWRkaW5nVG9wIjozLCJhY2NlbnRDb2xvciI6bnVsbCwicGFkZGluZ0JvdHRvbSI6MywiYmFja2dyb3VuZFR5cGUiOiJMSUdIVCIsImJhY2tncm91bmRDb2xvciI6IiIsImVudHJhbmNlQW5pbWF0aW9uIjp0cnVlfX0seyJpZCI6ImNrOGRpNjV1bzAwNW8zaDY2enR3ZHZrcWUiLCJ0eXBlIjoiaW50ZXJhY3RpdmUiLCJpdGVtcyI6W3siaWQiOiJjazhkYXRxeWwwMDBwM2g2Nmg5ZHd1c3FnIiwidHlwZSI6Imxlc3NvbiIsImxhYmVsIjoiQ29udGludWUiLCJkZXNjcmlwdGlvbiI6IiIsImRlc3RpbmF0aW9uIjoiVHZ4YmZvQmtnZHpWTW13bFZWWlVPLVNQY01VTFRNNzgifV0sImZhbWlseSI6ImJ1dHRvbnMiLCJ2YXJpYW50IjoiYnV0dG9uIiwic2V0dGluZ3MiOnsicGFkZGluZ1RvcCI6IjMiLCJwYWRkaW5nQm90dG9tIjoiMCIsImJhY2tncm91bmRDb2xvciI6IiIsImVudHJhbmNlQW5pbWF0aW9uIjp0cnVlfX1dLCJtZWRpYSI6e30sInBpbGVzIjpbXSwic2V0dGluZ3MiOnt9LCJkdXBsaWNhdGVkRnJvbUlkIjoiIiwiZGVsZXRlZCI6ZmFsc2UsImNyZWF0ZWRBdCI6IjIwMjAtMDMtMjZUMTQ6MTY6MDYuMzk0WiIsInVwZGF0ZWRBdCI6IjIwMjQtMDEtMTBUMTU6NTM6MjcuNzI4WiIsImxhc3RVcGRhdGVkQnkiOiJhdXRoMHxiNDEzZGZmMC1kNzU1LTAxMzItOWE1MC0yMjAwMGIyYTIzMjgiLCJyZWFkeSI6dHJ1ZSwicG9zaXRpb24iOm51bGwsInRyYW5zZmVycmVkQXQiOm51bGwsImlzUGFydG5lckNvbnRlbnRBdXRob3IiOm51bGwsImhlYWRlckltYWdlIjp7fX0seyJpZCI6IlR2eGJmb0JrZ2R6Vk1td2xWVlpVTy1TUGNNVUxUTTc4Iiwib3JpZ2luYWxJZCI6bnVsbCwiYXV0aG9yIjoiYXV0aDB8YjQxM2RmZjAtZDc1NS0wMTMyLTlhNTAtMjIwMDBiMmEyMzI4Iiwic2VsZWN0ZWRBdXRob3JJZCI6Im5vbmUiLCJjb3Vyc2VJZCI6Ii10MFhyNldHWFZNSkIxRXBWN3hwd2p0UzdHT2pqRFRwIiwidGl0bGUiOiJIUEkiLCJkZXNjcmlwdGlvbiI6IiIsInR5cGUiOiJibG9ja3MiLCJpY29uIjoiQXJ0aWNsZSIsIml0ZW1zIjpbeyJpZCI6ImNrOGRneWlsODAwNWEzaDY2NnF3c3Z0em0iLCJ0eXBlIjoiaW50ZXJhY3RpdmUiLCJpdGVtcyI6W3siaWQiOiJjazhkYXRxeWwwMDBwM2g2Nmg5ZHd1c3FnIiwidHlwZSI6Imxlc3NvbiIsImxhYmVsIjoiQmFjayIsImRlc2NyaXB0aW9uIjoiIiwiZGVzdGluYXRpb24iOiJXZU1JWGEzSEdhejlzaEhsSTVMZGpsWlhueGFGWnpqNCJ9XSwiZmFtaWx5IjoiYnV0dG9ucyIsInZhcmlhbnQiOiJidXR0b24iLCJzZXR0aW5ncyI6eyJwYWRkaW5nVG9wIjozLCJwYWRkaW5nQm90dG9tIjoiMCIsImJhY2tncm91bmRDb2xvciI6IiIsImVudHJhbmNlQW5pbWF0aW9uIjp0cnVlfX0seyJpZCI6ImNrODh3aXpoNTAwMzYzYTY2OGFubXJpMWsiLCJ0eXBlIjoidGV4dCIsIml0ZW1zIjpbeyJpZCI6ImNrODh1Nmd3MDAwMjQzYTY2M3R1bHltdHIiLCJoZWFkaW5nIjoiPHA+PHN0cm9uZz48c3BhbiBzdHlsZT1cImZvbnQtc2l6ZTogMjBweDtcIj5XaGF0IGVsc2Ugd291bGQgeW91IGxpa2UgdG8ga25vdyBhYm91dCBoZXIgaGlzdG9yeSBvZiBwcmVzZW50IGlsbG5lc3MgKEhQSSk/PC9zcGFuPjwvc3Ryb25nPjwvcD4iLCJwYXJhZ3JhcGgiOiI8cD48c3BhbiBzdHlsZT1cImZvbnQtc2l6ZTogMThweDtcIj48ZW0+V3JpdGUgZG93bi9yZWNvcmQsIG9uIHlvdXIgb3duLCB0aGUgYWRkaXRpb25hbCBzcGVjaWZpYyBxdWVzdGlvbnMgeW91IHdvdWxkIGxpa2UgdG8mbmJzcDs8L2VtPjxlbT5hc2sgTXJzLiBMb3BleiBhYm91dCBoZXIgSFBJLCBhbmQgdGhlbiBwcmVzcyAmcXVvdDtDb250aW51ZS4mcXVvdDs8L2VtPjwvc3Bhbj48L3A+PHA+PHNwYW4gc3R5bGU9XCJmb250LXNpemU6IDE4cHg7XCI+PGVtPjxzdHJvbmc+UmVtaW5kZXI6Jm5ic3A7PC9zdHJvbmc+PC9lbT5UbyBwcmVwYXJlLCBwbGVhc2UgaGF2ZSBhIG5vdGVib29rL3BpZWNlIG9mIHBhcGVyIGFuZCBwZW4gb3IgYSBXb3JkIGRvY3VtZW50IG9wZW4gc28geW91IGNhbiBhY3RpdmVseSB3cml0ZSBkb3duL3JlY29yZCB5b3VyIHF1ZXN0aW9ucywgaW5mb3JtYXRpb24sIGFuZCBmaW5kaW5ncyBhbG9uZyB0aGUgd2F5Ljwvc3Bhbj48L3A+In1dLCJtZWRpYSI6e30sImZhbWlseSI6InRleHQiLCJ2YXJpYW50IjoiaGVhZGluZyBwYXJhZ3JhcGgiLCJzZXR0aW5ncyI6eyJwYWRkaW5nVG9wIjozLCJwYWRkaW5nQm90dG9tIjoiMCIsImJhY2tncm91bmRDb2xvciI6IiIsImVudHJhbmNlQW5pbWF0aW9uIjp0cnVlfX0seyJpZCI6ImNrOGRjNnVkaTAwMzYzaDY2dXlyeW16bGQiLCJ0eXBlIjoiZGl2aWRlciIsIml0ZW1zIjpbeyJpZCI6ImNrOGRhdHF5bDAwMTAzaDY2aXl0dDFvc3QiLCJ0eXBlIjoiIiwidGl0bGUiOiJDT05USU5VRSIsImJ1dHRvbkNvbG9yIjoiYnJhbmQiLCJjb21wbGV0ZUhpbnQiOiJDb21wbGV0ZSB0aGUgY29udGVudCBhYm92ZSBiZWZvcmUgbW92aW5nIG9uLiJ9XSwiZmFtaWx5IjoiY29udGludWUiLCJ2YXJpYW50IjoiY29udGludWUiLCJzZXR0aW5ncyI6eyJwYWRkaW5nVG9wIjoiMyIsInBhZGRpbmdCb3R0b20iOiIwIiwiYmFja2dyb3VuZENvbG9yIjoiIiwiZW50cmFuY2VBbmltYXRpb24iOnRydWV9fSx7ImlkIjoiY2s4ZGM3ZDFrMDAzNzNoNjY2MmI1M3VtZiIsInR5cGUiOiJ0ZXh0IiwiaXRlbXMiOlt7ImlkIjoiY2s4ZGF0cXltMDAyMTNoNjY4djN1YWVkYSIsImhlYWRpbmciOiI8cD48c3BhbiBzdHlsZT1cImZvbnQtc2l6ZTogMjBweDtcIj5SZXZpZXcgdGhlIEhQSSBpbmZvcm1hdGlvbiBmb3IgdGhlIHF1ZXN0aW9ucyB5b3UgYXNrZWQuPC9zcGFuPjxzcGFuIHN0eWxlPVwiZm9udC1zaXplOiAzMHB4O1wiPjxicj48L3NwYW4+PC9wPiIsInBhcmFncmFwaCI6IjxwPjxlbT48c3BhbiBzdHlsZT1cImZvbnQtc2l6ZTogMThweDtcIj5SZWNvcmQgYW55IHBlcnRpbmVudCBmaW5kaW5ncyB0aGF0IHlvdSBtaWdodCBuZWVkIG1vdmluZyBmb3J3YXJkLjwvc3Bhbj48L2VtPjwvcD4ifV0sIm1lZGlhIjp7fSwiZmFtaWx5IjoidGV4dCIsInZhcmlhbnQiOiJoZWFkaW5nIHBhcmFncmFwaCIsInNldHRpbmdzIjp7InBhZGRpbmdUb3AiOiIzIiwicGFkZGluZ0JvdHRvbSI6IjAiLCJiYWNrZ3JvdW5kQ29sb3IiOiIiLCJlbnRyYW5jZUFuaW1hdGlvbiI6dHJ1ZX19LHsiaWQiOiJjazhobTB6NzkwMDJ5M2g1eHlkbHd5dnJ5IiwidHlwZSI6ImludGVyYWN0aXZlIiwiaXRlbXMiOlt7ImlkIjoiY2s4cTY0enhzMDAzYzNoNjZjaDkyMW9uMiIsIm1lZGlhIjp7fSwidGl0bGUiOiJDaGFyYWN0ZXJpc3RpY3Mgb2Ygd2V0bmVzcyIsImRlc2NyaXB0aW9uIjoiPHA+U2hlIHJlcG9ydHMgaXQgaXMgeWVsbG93IGFuZCBoYXMgdGhlIG9kb3Igb2YgdXJpbmUuIFRoZSB3ZXRuZXNzIGlzIGNvbnN0YW50LCB0aHJvdWdob3V0IHRoZSBkYXkgYW5kIGFsc28gYWZ0ZXIgc2hlIGdvZXMgdG8gc2xlZXAuPC9wPiJ9LHsiaWQiOiJjazhobTNuZ3gwMDNoM2g1eGE5NW1uZ295IiwibWVkaWEiOnt9LCJ0aXRsZSI6IkR1cmF0aW9uIG9mIHN5bXB0b21zIiwiZGVzY3JpcHRpb24iOiI8cD5UaGlzIGhhcyBiZWVuIG9jY3VycmluZyBmb3IgdGhlIHBhc3QgNiBvciA3IGRheXMgYW5kIHN0YXJ0ZWQgYWJvdXQgMiB3ZWVrcyBhZnRlciB1bmRlcmdvaW5nIGEgaHlzdGVyZWN0b215LjwvcD4ifSx7ImlkIjoiY2s4aG0wZWo4MDAwYzNoNXh5cTM2djh3ZCIsIm1lZGlhIjp7InRtcCI6eyJpbWFnZSI6eyJrZXkiOiJhc3NldHMvcmlzZS9hc3NldHMvYmxvY2stZGVmYXVsdHMvcGFyYWdsaWRlLmpwZyIsInNyYyI6Imh0dHBzOi8vYXJ0aWN1bGF0ZXVzZXJjb250ZW50LmNvbS9hc3NldHMvcmlzZS9hc3NldHMvYmxvY2stZGVmYXVsdHMvcGFyYWdsaWRlLmpwZyIsInR5cGUiOiJpbWFnZSIsInRodW1ibmFpbCI6Imh0dHBzOi8vYXJ0aWN1bGF0ZXVzZXJjb250ZW50LmNvbS9hc3NldHMvcmlzZS9hc3NldHMvYmxvY2stZGVmYXVsdHMvcGFyYWdsaWRlX3RodW1iLmpwZyIsIm9yaWdpbmFsVXJsIjoicGFyYWdsaWRlLmpwZyJ9fX0sInRpdGxlIjoiV29yc2VuaW5nLyBleGFjZXJiYXRpbmcgZmFjdG9ycyIsImRlc2NyaXB0aW9uIjoiPHA+Tm9uZSBub3RpY2VkLjwvcD4ifSx7ImlkIjoiY2s4aG0wZWo4MDAwZDNoNXhyZnF3aHVqbiIsIm1lZGlhIjp7InRtcCI6eyJpbWFnZSI6eyJrZXkiOiJyaXNlL2NvdXJzZXMvLXQwWHI2V0dYVk1KQjFFcFY3eHB3anRTN0dPampEVHAvZUp1Njd2bTFScERRNEVlQy1jNF9CcmlzdG9sX3N0b29sX2NoYXJ0LnN2ZyIsInR5cGUiOiJpbWFnZSIsImNydXNoZWRLZXkiOiJyaXNlL2NvdXJzZXMvLXQwWHI2V0dYVk1KQjFFcFY3eHB3anRTN0dPampEVHAvMUFuSzdlTUkyWnNsRmwzbi5zdmciLCJvcmlnaW5hbFVybCI6ImM0X0JyaXN0b2xfc3Rvb2xfY2hhcnQuc3ZnIiwidXNlQ3J1c2hlZEtleSI6dHJ1ZX19fSwidGl0bGUiOiJBbGxldmlhdGluZyBmYWN0b3JzIiwiZGVzY3JpcHRpb24iOiI8cD5Ob25lIG5vdGljZWQuPC9wPiJ9LHsiaWQiOiJjazhobTBlajgwMDBlM2g1eHQ1OXhjYWtzIiwidGl0bGUiOiJBc3NvY2lhdGVkIHN5bXB0b21zIiwiZGVzY3JpcHRpb24iOiI8cD5TaGUgbm90ZXMgdGhhdCB0aGVyZSBhcmUgYWlyIGJ1YmJsZXMgYW5kIGJsb29kIGluIGhlciB1cmluYXJ5IHN0cmVhbS48L3A+In0seyJpZCI6ImNrOGhtM2ZuNzAwMzUzaDV4ZHk5bGlhOWIiLCJtZWRpYSI6e30sInRpdGxlIjoiUGFkIHVzZSIsImRlc2NyaXB0aW9uIjoiPHA+VXNlcyBzZXZlcmFsIHBhZHMgZHVyaW5nIHRoZSBkYXl0aW1lIGFuZCBhIGRpYXBlciBhdCBuaWdodHRpbWUgZm9yIHNsZWVwLjwvcD4ifSx7ImlkIjoiY2s4aG0zaWQ2MDAzOTNoNXhia2ZsMHV6YyIsIm1lZGlhIjp7fSwidGl0bGUiOiJPdGhlciBhc3NvY2lhdGVkIGhpc3RvcnkiLCJkZXNjcmlwdGlvbiI6IjxwPlNoZSByZXBvcnRzIHVuZGVyZ29pbmcgYSByb2JvdGljLWFzc2lzdGVkIGxhcGFyb3Njb3BpYyBoeXN0ZXJlY3RvbXkgZm9yIHN5bXB0b21hdGljIGZpYnJvaWRzIGFib3V0IDMgd2Vla3MgYWdvLiBTaGUgd2FzIHRvbGQgYWZ0ZXIgc3VyZ2VyeSB0aGF0IHRoZXJlIHdhcyAmcXVvdDthIGxvdCBvZiBibGVlZGluZyZxdW90OyBhbmQgaGVyICZxdW90O2JsYWRkZXIgd2FzIHN0dWNrJnF1b3Q7LiZuYnNwOzwvcD48cD5VcG9uIHJldmlldyBvZiB0aGUgb3BlcmF0aXZlIG5vdGUgZnJvbSBvdXRzaWRlIGhvc3BpdGFsLCB0aGUgZXN0aW1hdGVkIGJsb29kIGxvc3Mgd2FzIDUwMCBtTCBhbmQgdGhlcmUgd2VyZSBkZW5zZSBhZGhlc2lvbnMgYmV0d2VlbiB0aGUgYmxhZGRlciBhbmQgdGhlIHV0ZXJ1cyB3aGljaCB3ZXJlIHNlcGFyYXRlZCB1c2luZyBlbGVjdHJvY2F1dGVyeSBhbmQgYmx1bnQgZGlzc2VjdGlvbi4gQ3lzdG9zY29weSB3YXMgcGVyZm9ybWVkIHdoaWNoIHJldmVhbGVkIG5vcm1hbCBpbnRhY3QgYmxhZGRlciBhbmQgZmxvdyB3YXMgc2VlbiBmcm9tIGJpbGF0ZXJhbCB1cmV0ZXJhbCBvcmlmaWNlcy48L3A+In0seyJpZCI6ImNrOGhtM2ptbTAwM2IzaDV4Nms3eTRyM3oiLCJtZWRpYSI6eyJ0bXAiOnsiaW1hZ2UiOnsia2V5IjoicmlzZS9jb3Vyc2VzLy10MFhyNldHWFZNSkIxRXBWN3hwd2p0UzdHT2pqRFRwL0ZjbDlhTEV3aEx1dk9xR0UtYzRfQnJpc3RvbF9zdG9vbF9jaGFydC5zdmciLCJ0eXBlIjoiaW1hZ2UiLCJjcnVzaGVkS2V5IjoicmlzZS9jb3Vyc2VzLy10MFhyNldHWFZNSkIxRXBWN3hwd2p0UzdHT2pqRFRwL0NsME40NWUyZFF6VG8xWFIuc3ZnIiwib3JpZ2luYWxVcmwiOiJjNF9CcmlzdG9sX3N0b29sX2NoYXJ0LnN2ZyIsInVzZUNydXNoZWRLZXkiOnRydWV9fX0sInRpdGxlIjoiUHJpb3IgZXZhbHVhdGlvbnMgb3IgdHJlYXRtZW50cyIsImRlc2NyaXB0aW9uIjoiPHA+SGVyIHByaW1hcnkgZ3luZWNvbG9naXN0IGV4YW1pbmVkIGhlciB0aGUgZGF5IGFmdGVyIHRoZXNlIHN5bXB0b21zIGJlZ2FuIChwb3N0b3BlcmF0aXZlIGRheSAxNCkgYW5kIHRvbGQgaGVyIHRoYXQgc2hlIG1heSBoYXZlIGEgcHJvYmxlbSB3aXRoIGhlciBibGFkZGVyLCBidXQgc2hlIHdvdWxkIHJlcXVpcmUgc3BlY2lhbHR5IGNhcmUgdG8gaGVscCBoZXIgd2l0aCB0aGlzIGlzc3VlLiBUaGUgcGF0aWVudCB0aGVuIHByZXNlbnRlZCB0byB0aGlzIGNsaW5pYyBmb3IgZnVydGhlciBldmFsdWF0aW9uLjwvcD4ifV0sImZhbWlseSI6ImludGVyYWN0aXZlIiwidmFyaWFudCI6ImFjY29yZGlvbiIsInNldHRpbmdzIjp7InBhZGRpbmdUb3AiOiIzIiwiem9vbU9uQ2xpY2siOnRydWUsInBhZGRpbmdCb3R0b20iOiIwIiwiYmFja2dyb3VuZENvbG9yIjoiIiwiYWNjb3JkaW9uQmVoYXZpb3IiOiJvbmx5T25lIiwiZW50cmFuY2VBbmltYXRpb24iOnRydWV9fSx7ImlkIjoiY2s4ajFhdWE4MDAzdzNoNXg5NWN1bXdkaCIsInR5cGUiOiJ0ZXh0IiwiaXRlbXMiOlt7ImlkIjoiY2s4ajA5bXcxMDAyMTNoNXhkZjI2czIybiIsInBhcmFncmFwaCI6IjxwIHN0eWxlPVwidGV4dC1hbGlnbjogY2VudGVyO1wiPjxzdHJvbmc+PHNwYW4gc3R5bGU9XCJmb250LXNpemU6IDIwcHg7XCI+UGxlYXNlIGNsaWNrIG9uIGVhY2ggc2VjdGlvbiBhYm92ZSBpbiBvcmRlciB0byBwcm9jZWVkLjwvc3Bhbj48L3N0cm9uZz48L3A+In1dLCJmYW1pbHkiOiJ0ZXh0IiwidmFyaWFudCI6InBhcmFncmFwaCIsInNldHRpbmdzIjp7InBhZGRpbmdUb3AiOjMsInBhZGRpbmdCb3R0b20iOiIwIiwiYmFja2dyb3VuZENvbG9yIjoiIiwiZW50cmFuY2VBbmltYXRpb24iOnRydWV9fSx7ImlkIjoiY2s4ZWsxb2g0MDA4ODNoNjF2aDk3eTdsMCIsInR5cGUiOiJkaXZpZGVyIiwiaXRlbXMiOlt7ImlkIjoiY2s4ZWdrejg0MDAxMDNoNjE5Zmlzc2xoZiIsInR5cGUiOiJjb21wbGV0ZUFsbCIsInRpdGxlIjoiQ09OVElOVUUiLCJidXR0b25Db2xvciI6ImJyYW5kIiwiY29tcGxldGVIaW50IjoiQ29tcGxldGUgdGhlIGNvbnRlbnQgYWJvdmUgYmVmb3JlIG1vdmluZyBvbi4ifV0sImZhbWlseSI6ImNvbnRpbnVlIiwidmFyaWFudCI6ImNvbnRpbnVlIiwic2V0dGluZ3MiOnsicGFkZGluZ1RvcCI6IjMiLCJwYWRkaW5nQm90dG9tIjoiMCIsImJhY2tncm91bmRDb2xvciI6IiIsImVudHJhbmNlQW5pbWF0aW9uIjp0cnVlfX0seyJpZCI6ImNrOGRpaGQxdjAwNXEzaDY2M3dmYjRrZHkiLCJ0eXBlIjoidGV4dCIsIml0ZW1zIjpbeyJpZCI6ImNrOGRhdHF5bTAwMjQzaDY2cGFudDNiangiLCJoZWFkaW5nIjoiPHA+PHN0cm9uZz48c3BhbiBzdHlsZT1cImZvbnQtc2l6ZTogMjBweDtcIj5SZWZsZWN0PC9zcGFuPjwvc3Ryb25nPjwvcD4iLCJwYXJhZ3JhcGgiOiI8cD48c3BhbiBzdHlsZT1cImZvbnQtc2l6ZTogMThweDtcIj5QbGVhc2Ugd3JpdGUgZG93bi9yZWNvcmQgeW91ciByZWZsZWN0aW9ucyB0byB0aGUgZm9sbG93aW5nIHF1ZXN0aW9ucyBpbiB5b3VyIG5vdGVzLCBzbyB0aGF0IHlvdSBtYXkgaGF2ZSB0aGVtIGF2YWlsYWJsZSBmb3IgY2FzZSBkZWJyaWVmaW5nIGluIHRoZSBmdXR1cmUuPC9zcGFuPjwvcD48dWw+PGxpPjxzcGFuIHN0eWxlPVwiZm9udC1zaXplOiAxOHB4O1wiPjxlbT5XaGF0IHF1ZXN0aW9ucyBkaWQgeW91IGFzayBvcmlnaW5hbGx5IGJlZm9yZSB5b3VyIHJldmlldz8mbmJzcDs8L2VtPjxicj48YnI+PC9zcGFuPjwvbGk+PGxpPjxzcGFuIHN0eWxlPVwiZm9udC1zaXplOiAxOHB4O1wiPjxlbT5XaGF0IHF1ZXN0aW9ucyBkaWQgeW91IG5vdCBhc2sgYmVmb3JlIHlvdXIgcmV2aWV3PyBXaHk/PC9lbT48YnI+PGJyPjwvc3Bhbj48L2xpPjxsaT48ZW0+PHNwYW4gc3R5bGU9XCJmb250LXNpemU6IDE4cHg7XCI+V2hhdCBmaW5kaW5ncyBkaWQgeW91IGdhdGhlciBmcm9tIHRoZSBxdWVzdGlvbnMgdGhhdCB5b3UgZGlkIG5vdCBvcmlnaW5hbGx5IGFzayB0aGF0IHlvdSB0aGluayB3aWxsIGJlIHJlbGV2YW50IG1vdmluZyBmb3J3YXJkPzwvc3Bhbj48L2VtPjwvbGk+PC91bD4ifV0sImZhbWlseSI6InRleHQiLCJ2YXJpYW50IjoiaGVhZGluZyBwYXJhZ3JhcGgiLCJzZXR0aW5ncyI6eyJwYWRkaW5nVG9wIjozLCJwYWRkaW5nQm90dG9tIjoiMCIsImJhY2tncm91bmRDb2xvciI6IiIsImVudHJhbmNlQW5pbWF0aW9uIjp0cnVlfX0seyJpZCI6ImNrOGRpNjV1bzAwNW8zaDY2enR3ZHZrcWUiLCJ0eXBlIjoiaW50ZXJhY3RpdmUiLCJpdGVtcyI6W3siaWQiOiJjazhkYXRxeWwwMDBwM2g2Nmg5ZHd1c3FnIiwidHlwZSI6Imxlc3NvbiIsImxhYmVsIjoiQ29udGludWUiLCJkZXNjcmlwdGlvbiI6IiIsImRlc3RpbmF0aW9uIjoieldRd1ZEUndoT1pSTkxTOHoxdW4tYjNtbktGMDBPYlMifV0sImZhbWlseSI6ImJ1dHRvbnMiLCJ2YXJpYW50IjoiYnV0dG9uIiwic2V0dGluZ3MiOnsicGFkZGluZ1RvcCI6IjMiLCJwYWRkaW5nQm90dG9tIjoiMCIsImJhY2tncm91bmRDb2xvciI6IiIsImVudHJhbmNlQW5pbWF0aW9uIjp0cnVlfX1dLCJtZWRpYSI6e30sInBpbGVzIjpbXSwic2V0dGluZ3MiOnt9LCJkdXBsaWNhdGVkRnJvbUlkIjoiWHR5YnJwYlhEazR6X1ByTGJjRzJiT1Z4NFk3UEwzUVkiLCJkZWxldGVkIjpmYWxzZSwiY3JlYXRlZEF0IjoiMjAyMC0wMy0zMFQxNDoxNzo0NC41MzdaIiwidXBkYXRlZEF0IjoiMjAyMy0wNy0yMVQxNjowNjoxMC45MTNaIiwibGFzdFVwZGF0ZWRCeSI6ImF1dGgwfGI0MTNkZmYwLWQ3NTUtMDEzMi05YTUwLTIyMDAwYjJhMjMyOCIsInJlYWR5Ijp0cnVlLCJwb3NpdGlvbiI6bnVsbCwidHJhbnNmZXJyZWRBdCI6bnVsbCwiaXNQYXJ0bmVyQ29udGVudEF1dGhvciI6bnVsbCwiaGVhZGVySW1hZ2UiOnt9fSx7ImlkIjoieldRd1ZEUndoT1pSTkxTOHoxdW4tYjNtbktGMDBPYlMiLCJvcmlnaW5hbElkIjpudWxsLCJhdXRob3IiOiJhdXRoMHxiNDEzZGZmMC1kNzU1LTAxMzItOWE1MC0yMjAwMGIyYTIzMjgiLCJzZWxlY3RlZEF1dGhvcklkIjoibm9uZSIsImNvdXJzZUlkIjoiLXQwWHI2V0dYVk1KQjFFcFY3eHB3anRTN0dPampEVHAiLCJ0aXRsZSI6Ik90aGVyIFBlcnRpbmVudCBIZWFsdGggSGlzdG9yeSIsImRlc2NyaXB0aW9uIjoiIiwidHlwZSI6ImJsb2NrcyIsImljb24iOiJBcnRpY2xlIiwiaXRlbXMiOlt7ImlkIjoiY2s4ZGd5aWw4MDA1YTNoNjY2cXdzdnR6bSIsInR5cGUiOiJpbnRlcmFjdGl2ZSIsIml0ZW1zIjpbeyJpZCI6ImNrOGRhdHF5bDAwMHAzaDY2aDlkd3VzcWciLCJ0eXBlIjoibGVzc29uIiwibGFiZWwiOiJCYWNrIiwiZGVzY3JpcHRpb24iOiIiLCJkZXN0aW5hdGlvbiI6IlR2eGJmb0JrZ2R6Vk1td2xWVlpVTy1TUGNNVUxUTTc4In1dLCJmYW1pbHkiOiJidXR0b25zIiwidmFyaWFudCI6ImJ1dHRvbiIsInNldHRpbmdzIjp7InBhZGRpbmdUb3AiOjMsInBhZGRpbmdCb3R0b20iOiIwIiwiYmFja2dyb3VuZENvbG9yIjoiIiwiZW50cmFuY2VBbmltYXRpb24iOnRydWV9fSx7ImlkIjoiY2xtYjI1NnR3MDAwdzNiNzZlb2Y5a2lobCIsInR5cGUiOiJ0ZXh0IiwiaXRlbXMiOlt7ImlkIjoiY2xtYjI1NnR4MDAweDNiNzYwbGZib2t5eiIsInBhcmFncmFwaCI6IjxwPjxzcGFuIHN0eWxlPVwiZm9udC1zaXplOiAyMHB4O1wiPllvdSBhcmUgY29udGludWluZyB5b3VyIGNvbnZlcnNhdGlvbiB3aXRoIE1ycy4gTG9wZXogZHVyaW5nIHRoZSBleGFtLjwvc3Bhbj48L3A+PHA+PHN0cm9uZz48c3BhbiBzdHlsZT1cImZvbnQtc2l6ZTogMjBweDtcIj5XaGF0IG90aGVyIHBlcnRpbmVudCBoZWFsdGggaGlzdG9yeSBpbmZvcm1hdGlvbiBkbyB5b3UgbmVlZCB0byBjb21wbGV0ZSBiZWZvcmUgdGhlIHBoeXNpY2FsIGV4YW1pbmF0aW9uPzwvc3Bhbj48L3N0cm9uZz48L3A+PHA+PGVtPjxzcGFuIHN0eWxlPVwiZm9udC1zaXplOiAxOHB4O1wiPldyaXRlIGRvd24vcmVjb3JkLCBvbiB5b3VyIG93biwgdGhlIGFkZGl0aW9uYWwgc3BlY2lmaWMgcGVydGluZW50IGhlYWx0aCBoaXN0b3J5IGluZm9ybWF0aW9uIHlvdSBuZWVkIHRvIGNvbXBsZXRlIGJlZm9yZSBjb25kdWN0aW5nIE1ycy4gTG9wZXomIzM5O3MgcGh5c2ljYWwgZXhhbWluYXRpb248L3NwYW4+PC9lbT48ZW0+PHNwYW4gc3R5bGU9XCJmb250LXNpemU6IDE4cHg7XCI+LCBhbmQgdGhlbiBwcmVzcyAmcXVvdDtDb250aW51ZS48L3NwYW4+JnF1b3Q7PC9lbT48L3A+In1dLCJmYW1pbHkiOiJ0ZXh0IiwidmFyaWFudCI6InBhcmFncmFwaCIsInNldHRpbmdzIjp7ImNhcmRNb2RlIjoiV0hJVEUiLCJwYWRkaW5nVG9wIjozLCJhY2NlbnRDb2xvciI6bnVsbCwicGFkZGluZ0JvdHRvbSI6MywiYmFja2dyb3VuZFR5cGUiOiJMSUdIVCIsImJhY2tncm91bmRDb2xvciI6IiIsImVudHJhbmNlQW5pbWF0aW9uIjp0cnVlfX0seyJpZCI6ImNrOGRjNnVkaTAwMzYzaDY2dXlyeW16bGQiLCJ0eXBlIjoiZGl2aWRlciIsIml0ZW1zIjpbeyJpZCI6ImNrOGRhdHF5bDAwMTAzaDY2aXl0dDFvc3QiLCJ0eXBlIjoiIiwidGl0bGUiOiJDT05USU5VRSIsImJ1dHRvbkNvbG9yIjoiYnJhbmQiLCJjb21wbGV0ZUhpbnQiOiJDb21wbGV0ZSB0aGUgY29udGVudCBhYm92ZSBiZWZvcmUgbW92aW5nIG9uLiJ9XSwiZmFtaWx5IjoiY29udGludWUiLCJ2YXJpYW50IjoiY29udGludWUiLCJzZXR0aW5ncyI6eyJwYWRkaW5nVG9wIjoiMyIsInBhZGRpbmdCb3R0b20iOiIwIiwiYmFja2dyb3VuZENvbG9yIjoiIiwiZW50cmFuY2VBbmltYXRpb24iOnRydWV9fSx7ImlkIjoiY2xtYjI1cTl5MDAxNDNiNzY3ZTBxdXBzdyIsInR5cGUiOiJ0ZXh0IiwiaXRlbXMiOlt7ImlkIjoiY2xtYjI1cTl6MDAxNTNiNzZzajZzbzV0eCIsInBhcmFncmFwaCI6IjxwPjxzdHJvbmc+PHNwYW4gc3R5bGU9XCJmb250LXNpemU6IDIwcHg7XCI+UmV2aWV3IHRoZSBwZXJ0aW5lbnQgaGVhbHRoIGhpc3RvcnkgSW5mb3JtYXRpb24geW91IG5vdGVkLjwvc3Bhbj48L3N0cm9uZz48L3A+PHA+PGVtPjxzcGFuIHN0eWxlPVwiZm9udC1zaXplOiAxOHB4O1wiPlJlY29yZCBhbnkgcGVydGluZW50IGZpbmRpbmdzIHRoYXQgeW91IG1pZ2h0IG5lZWQgbW92aW5nIGZvcndhcmQuPC9zcGFuPjwvZW0+PC9wPiJ9XSwiZmFtaWx5IjoidGV4dCIsInZhcmlhbnQiOiJwYXJhZ3JhcGgiLCJzZXR0aW5ncyI6eyJjYXJkTW9kZSI6IldISVRFIiwicGFkZGluZ1RvcCI6MywiYWNjZW50Q29sb3IiOm51bGwsInBhZGRpbmdCb3R0b20iOjMsImJhY2tncm91bmRUeXBlIjoiTElHSFQiLCJiYWNrZ3JvdW5kQ29sb3IiOiIiLCJlbnRyYW5jZUFuaW1hdGlvbiI6dHJ1ZX19LHsiaWQiOiJjazg4eDQxaTkwMDNhM2E2NnR5OXFyanQwIiwidHlwZSI6ImludGVyYWN0aXZlIiwiaXRlbXMiOlt7ImlkIjoiY2s4Z2U4eXFmMDAzMzNoNjY2d2lqMnlwYSIsInR5cGUiOiJsZXNzb24iLCJsYWJlbCI6IlJldmlldyIsImRlc2NyaXB0aW9uIjoiPHA+PHN0cm9uZz48c3BhbiBzdHlsZT1cImZvbnQtc2l6ZTogMThweDtcIj5PYnN0ZXRyaWMgaGlzdG9yeTwvc3Bhbj48L3N0cm9uZz48L3A+IiwiZGVzdGluYXRpb24iOiI5U3pkRHdmeVd6RmJMZktWZjBKaGNWNTdpbnJuYlJzTCJ9LHsiaWQiOiJjazhnZTlxbmcwMDNiM2g2NjVxODYyYzZiIiwidHlwZSI6Imxlc3NvbiIsImxhYmVsIjoiUmV2aWV3IiwiZGVzY3JpcHRpb24iOiI8cD48c3Ryb25nPjxzcGFuIHN0eWxlPVwiZm9udC1zaXplOiAxOHB4O1wiPkd5bmVjb2xvZ2ljIGhpc3Rvcnk8L3NwYW4+PC9zdHJvbmc+PC9wPiIsImRlc3RpbmF0aW9uIjoiU1JTZFNSYTJha1ctdk40N3ZuM0ZRM3VjVXhqZTlfQ0UifV0sImZhbWlseSI6ImJ1dHRvbnMiLCJ2YXJpYW50IjoiYnV0dG9uIHN0YWNrIiwic2V0dGluZ3MiOnsicGFkZGluZ1RvcCI6IjMiLCJidXR0b25Db2xvciI6IiNDNzVCMTIiLCJwYWRkaW5nQm90dG9tIjoiMCIsImJhY2tncm91bmRDb2xvciI6IiIsImVudHJhbmNlQW5pbWF0aW9uIjp0cnVlfX0seyJpZCI6ImNrOGs2aXh6dzAwM2wzaDY1YXU5cXB5cWgiLCJ0eXBlIjoiaW50ZXJhY3RpdmUiLCJpdGVtcyI6W3siaWQiOiJjazhrNmE3cHgwMDBjM2g2NWtzM2RrY3NhIiwibWVkaWEiOnsidG1wIjp7ImltYWdlIjp7ImtleSI6ImFzc2V0cy9yaXNlL2Fzc2V0cy9ibG9jay1kZWZhdWx0cy9wYXJhZ2xpZGUuanBnIiwic3JjIjoiaHR0cHM6Ly9hcnRpY3VsYXRldXNlcmNvbnRlbnQuY29tL2Fzc2V0cy9yaXNlL2Fzc2V0cy9ibG9jay1kZWZhdWx0cy9wYXJhZ2xpZGUuanBnIiwidHlwZSI6ImltYWdlIiwidGh1bWJuYWlsIjoiaHR0cHM6Ly9hcnRpY3VsYXRldXNlcmNvbnRlbnQuY29tL2Fzc2V0cy9yaXNlL2Fzc2V0cy9ibG9jay1kZWZhdWx0cy9wYXJhZ2xpZGVfdGh1bWIuanBnIiwib3JpZ2luYWxVcmwiOiJwYXJhZ2xpZGUuanBnIn19fSwidGl0bGUiOiJQYXN0IG1lZGljYWwgaGlzdG9yeSIsImRlc2NyaXB0aW9uIjoiPHVsPjxsaT5EaWFiZXRlczwvbGk+PGxpPkh5cGVydGVuc2lvbjwvbGk+PGxpPk9iZXNpdHk8L2xpPjwvdWw+In0seyJpZCI6ImNrOGs2YTdweDAwMGQzaDY1b3M1bWVmb3UiLCJ0aXRsZSI6IlBhc3Qgc3VyZ2ljYWwgaGlzdG9yeSIsImRlc2NyaXB0aW9uIjoiPHVsPjxsaT5DZXNhcmVhbiBzZWN0aW9uICZuZGFzaDsgMjAwNCZuYnNwOzwvbGk+PGxpPkxhcGFyb3Njb3BpYyBDaG9sZWN5c3RlY3RvbXkgJm5kYXNoOyAyMDE0Jm5ic3A7PC9saT48bGk+Um9ib3RpYyBhc3Npc3RlZCB0b3RhbCBsYXBhcm9zY29waWMgaHlzdGVyZWN0b215LCBiaWxhdGVyYWwgc2FscGluZ2VjdG9teSAmbmRhc2g7IDMgd2Vla3MgYWdvPC9saT48L3VsPiJ9LHsiaWQiOiJjazhrNmE3cHgwMDBlM2g2NWxyMmxwYXNiIiwidGl0bGUiOiJNZWRpY2F0aW9ucyIsImRlc2NyaXB0aW9uIjoiPHVsPjxsaT5NZXRmb3JtaW48L2xpPjxsaT5MaXNpbm9wcmlsPC9saT48L3VsPiJ9LHsiaWQiOiJjazhrNmx3MHgwMDNwM2g2NTVzN29oazBkIiwibWVkaWEiOnt9LCJ0aXRsZSI6Ik1lZGljYXRpb24gYWxsZXJnaWVzIiwiZGVzY3JpcHRpb24iOiI8cD5QZW5pY2lsbGluIC0gdGhlIHBhdGllbnQgcmVwb3J0cyBzaGUgZGV2ZWxvcHMgYSByYXNoLjwvcD4ifSx7ImlkIjoiY2s4azZtaHQ3MDAzcjNoNjVwcTBjdm9iNyIsIm1lZGlhIjp7fSwidGl0bGUiOiJGYW1pbHkgaGlzdG9yeSIsImRlc2NyaXB0aW9uIjoiPHA+Tm9uZTwvcD4ifSx7ImlkIjoiY2s4azZtbDB0MDAzdDNoNjU2Zm8wNWhydSIsIm1lZGlhIjp7fSwidGl0bGUiOiJTb2NpYWwgaGlzdG9yeSIsImRlc2NyaXB0aW9uIjoiPHA+PHN0cm9uZz5Tb2NpYWwgaGlzdG9yeTwvc3Ryb25nPjwvcD48cD5NYXJyaWVkLCB3b3JrcyBhdCBhIG1hbnVmYWN0dXJpbmcgcGxhbnQuPC9wPjxwPjxicj48L3A+PHA+PHN0cm9uZz5EcmluayBhbGNvaG9sPC9zdHJvbmc+PGJyPjEtMiBiZWVycy93ZWVrPC9wPjxwPjxicj48L3A+PHA+PHN0cm9uZz5TbW9rZS8gVG9iYWNjbyBoaXN0b3J5PC9zdHJvbmc+PGJyPlNtb2tlcyAxLzIgcGFjay9kYXkuPC9wPjxwPjxicj48L3A+PHA+PHN0cm9uZz5Vc2UgYW55IG90aGVyIHJlY3JlYXRpb25hbCBkcnVnczwvc3Ryb25nPjxicj5Ob25lPC9wPiIsImlzTmV3bHlJbnNlcnRlZCI6dHJ1ZX1dLCJmYW1pbHkiOiJpbnRlcmFjdGl2ZSIsInZhcmlhbnQiOiJhY2NvcmRpb24iLCJzZXR0aW5ncyI6eyJwYWRkaW5nVG9wIjozLCJ6b29tT25DbGljayI6ZmFsc2UsInBhZGRpbmdCb3R0b20iOiIwIiwiYmFja2dyb3VuZENvbG9yIjoiIiwiYWNjb3JkaW9uQmVoYXZpb3IiOiJvbmx5T25lIiwiZW50cmFuY2VBbmltYXRpb24iOnRydWV9fSx7ImlkIjoiY2s4ajJ0bjk3MDA4czNoNXhibW0yY2VsaSIsInR5cGUiOiJ0ZXh0IiwiaXRlbXMiOlt7ImlkIjoiY2s4ajA5bXcxMDAyMTNoNXhkZjI2czIybiIsInBhcmFncmFwaCI6IjxwIHN0eWxlPVwidGV4dC1hbGlnbjogY2VudGVyO1wiPjxzdHJvbmc+PHNwYW4gc3R5bGU9XCJmb250LXNpemU6IDIwcHg7XCI+UGxlYXNlIGNsaWNrIG9uIGVhY2ggc2VjdGlvbiBhYm92ZSBpbiBvcmRlciB0byBwcm9jZWVkLjwvc3Bhbj48L3N0cm9uZz48L3A+In1dLCJmYW1pbHkiOiJ0ZXh0IiwidmFyaWFudCI6InBhcmFncmFwaCIsInNldHRpbmdzIjp7InBhZGRpbmdUb3AiOjMsInBhZGRpbmdCb3R0b20iOiIwIiwiYmFja2dyb3VuZENvbG9yIjoiIiwiZW50cmFuY2VBbmltYXRpb24iOnRydWV9fSx7ImlkIjoiY2s4ZWtoeDBmMDA4YjNoNjFmZmgxbnZvdyIsInR5cGUiOiJkaXZpZGVyIiwiaXRlbXMiOlt7ImlkIjoiY2s4ZWdrejg0MDAxMDNoNjE5Zmlzc2xoZiIsInR5cGUiOiJjb21wbGV0ZUFsbCIsInRpdGxlIjoiQ09OVElOVUUiLCJidXR0b25Db2xvciI6ImJyYW5kIiwiY29tcGxldGVIaW50IjoiQ29tcGxldGUgdGhlIGNvbnRlbnQgYWJvdmUgYmVmb3JlIG1vdmluZyBvbi4ifV0sImZhbWlseSI6ImNvbnRpbnVlIiwidmFyaWFudCI6ImNvbnRpbnVlIiwic2V0dGluZ3MiOnsicGFkZGluZ1RvcCI6IjMiLCJwYWRkaW5nQm90dG9tIjoiMCIsImJhY2tncm91bmRDb2xvciI6IiIsImVudHJhbmNlQW5pbWF0aW9uIjp0cnVlfX0seyJpZCI6ImNrOGVoNDYxeDAwMnkzaDYxaTRlZTM4ZmoiLCJ0eXBlIjoidGV4dCIsIml0ZW1zIjpbeyJpZCI6ImNrOGVna3o4NTAwMjQzaDYxcXRjbXRrM3oiLCJoZWFkaW5nIjoiPHA+PHN0cm9uZz48c3BhbiBzdHlsZT1cImZvbnQtc2l6ZTogMjBweDtcIj5SZWZsZWN0PC9zcGFuPjwvc3Ryb25nPjwvcD4iLCJwYXJhZ3JhcGgiOiI8cD48c3BhbiBzdHlsZT1cImZvbnQtc2l6ZTogMThweDtcIj5QbGVhc2Ugd3JpdGUgZG93bi9yZWNvcmQgeW91ciByZWZsZWN0aW9ucyB0byB0aGUgZm9sbG93aW5nIHF1ZXN0aW9ucyBpbiB5b3VyIG5vdGVzLCBzbyB0aGF0IHlvdSBtYXkgaGF2ZSB0aGVtIGF2YWlsYWJsZSBmb3IgY2FzZSBkZWJyaWVmaW5nIGluIHRoZSBmdXR1cmUuPGJyPjwvc3Bhbj48L3A+PHVsPjxsaT48c3BhbiBzdHlsZT1cImZvbnQtc2l6ZTogMThweDtcIj48ZW0+V2hhdCBpbmZvcm1hdGlvbiBkaWQgeW91IGFzayBmb3Igb3JpZ2luYWxseSBiZWZvcmUgeW91ciByZXZpZXc/PC9lbT48YnI+PGJyPjwvc3Bhbj48L2xpPjxsaT48c3BhbiBzdHlsZT1cImZvbnQtc2l6ZTogMThweDtcIj48ZW0+V2hhdCBpbmZvcm1hdGlvbiBkaWQgeW91IG5vdCBhc2sgZm9yIGJlZm9yZSB5b3VyIHJldmlldz8gV2h5PzwvZW0+PGJyPjxicj48L3NwYW4+PC9saT48bGk+PHNwYW4gc3R5bGU9XCJmb250LXNpemU6IDE4cHg7XCI+PGVtPldoYXQgZmluZGluZ3MgZGlkIHlvdSBnYXRoZXIgZnJvbSB0aGUgaW5mb3JtYXRpb24gdGhhdCB5b3UgZGlkIG5vdCBvcmlnaW5hbGx5IGFzayBmb3IgdGhhdCB5b3UgdGhpbmsgd2lsbCBiZSByZWxldmFudCBtb3ZpbmcgZm9yd2FyZD88L2VtPjwvc3Bhbj48L2xpPjwvdWw+In1dLCJtZWRpYSI6e30sImZhbWlseSI6InRleHQiLCJ2YXJpYW50IjoiaGVhZGluZyBwYXJhZ3JhcGgiLCJzZXR0aW5ncyI6eyJwYWRkaW5nVG9wIjozLCJwYWRkaW5nQm90dG9tIjoiMCIsImJhY2tncm91bmRDb2xvciI6IiIsImVudHJhbmNlQW5pbWF0aW9uIjp0cnVlfX0seyJpZCI6ImNrOGRpNjV1bzAwNW8zaDY2enR3ZHZrcWUiLCJ0eXBlIjoiaW50ZXJhY3RpdmUiLCJpdGVtcyI6W3siaWQiOiJjazhkYXRxeWwwMDBwM2g2Nmg5ZHd1c3FnIiwidHlwZSI6Imxlc3NvbiIsImxhYmVsIjoiQ29udGludWUiLCJkZXNjcmlwdGlvbiI6IiIsImRlc3RpbmF0aW9uIjoiVHg4M1NmWmlhdk5DNDVhYTVmMnVROUVlVUtGUUNudTMifV0sImZhbWlseSI6ImJ1dHRvbnMiLCJ2YXJpYW50IjoiYnV0dG9uIiwic2V0dGluZ3MiOnsicGFkZGluZ1RvcCI6IjMiLCJwYWRkaW5nQm90dG9tIjoiMCIsImJhY2tncm91bmRDb2xvciI6IiIsImVudHJhbmNlQW5pbWF0aW9uIjp0cnVlfX1dLCJtZWRpYSI6e30sInBpbGVzIjpbXSwic2V0dGluZ3MiOnt9LCJkdXBsaWNhdGVkRnJvbUlkIjoiWHR5YnJwYlhEazR6X1ByTGJjRzJiT1Z4NFk3UEwzUVkiLCJkZWxldGVkIjpmYWxzZSwiY3JlYXRlZEF0IjoiMjAyMC0wMy0yOVQyMDozNjo0Ni4zMzNaIiwidXBkYXRlZEF0IjoiMjAyMy0wOS0wOFQyMDozNzowOC44NzJaIiwibGFzdFVwZGF0ZWRCeSI6ImF1dGgwfGI0MTNkZmYwLWQ3NTUtMDEzMi05YTUwLTIyMDAwYjJhMjMyOCIsInJlYWR5Ijp0cnVlLCJwb3NpdGlvbiI6bnVsbCwidHJhbnNmZXJyZWRBdCI6bnVsbCwiaXNQYXJ0bmVyQ29udGVudEF1dGhvciI6bnVsbCwiaGVhZGVySW1hZ2UiOnt9fSx7ImlkIjoiOVN6ZER3ZnlXekZiTGZLVmYwSmhjVjU3aW5ybmJSc0wiLCJvcmlnaW5hbElkIjpudWxsLCJhdXRob3IiOiJhdXRoMHxiNDEzZGZmMC1kNzU1LTAxMzItOWE1MC0yMjAwMGIyYTIzMjgiLCJzZWxlY3RlZEF1dGhvcklkIjoibm9uZSIsImNvdXJzZUlkIjoiLXQwWHI2V0dYVk1KQjFFcFY3eHB3anRTN0dPampEVHAiLCJ0aXRsZSI6Ik9ic3RldHJpYyBoaXN0b3J5IiwiZGVzY3JpcHRpb24iOiIiLCJ0eXBlIjoiYmxvY2tzIiwiaWNvbiI6IkFydGljbGUiLCJpdGVtcyI6W3siaWQiOiJjbG1iMjZodTQwMDFjM2I3Nnp2bXowcDR6IiwidHlwZSI6InRleHQiLCJpdGVtcyI6W3siaWQiOiJjbG1iMjZodTUwMDFkM2I3NncwMzR2NW01IiwicGFyYWdyYXBoIjoiPHA+PHN0cm9uZz48c3Ryb25nPjxzdHJvbmc+PHNwYW4gc3R5bGU9XCJmb250LXNpemU6IDIwcHg7XCI+V2hhdCBwZXJ0aW5lbnQgb2JzdGV0cmljIGhlYWx0aCBoaXN0b3J5IGluZm9ybWF0aW9uIGRvIHlvdSBuZWVkIGJlZm9yZSB0aGUgcGh5c2ljYWwgZXhhbWluYXRpb24/PC9zcGFuPjwvc3Ryb25nPjwvc3Ryb25nPjwvc3Ryb25nPjwvcD48cD48ZW0+PGVtPjxzcGFuIHN0eWxlPVwiZm9udC1zaXplOiAxOHB4O1wiPldyaXRlIGRvd24vcmVjb3JkLCBvbiB5b3VyIG93biwgdGhlIGFkZGl0aW9uYWwgc3BlY2lmaWMgcGVydGluZW50IG9ic3RldHJpYyBoZWFsdGggaGlzdG9yeSBpbmZvcm1hdGlvbiB5b3UgbmVlZCBiZWZvcmUgY29uZHVjdGluZyBNcnMuIExvcGV6JiMzOTtzIHBoeXNpY2FsIGV4YW1pbmF0aW9uPC9zcGFuPjwvZW0+PGVtPjxzcGFuIHN0eWxlPVwiZm9udC1zaXplOiAxOHB4O1wiPiwgYW5kIHRoZW4gcHJlc3MgJnF1b3Q7Q29udGludWUuJnF1b3Q7PC9zcGFuPjwvZW0+PC9lbT48L3A+In1dLCJmYW1pbHkiOiJ0ZXh0IiwidmFyaWFudCI6InBhcmFncmFwaCIsInNldHRpbmdzIjp7ImNhcmRNb2RlIjoiV0hJVEUiLCJwYWRkaW5nVG9wIjozLCJhY2NlbnRDb2xvciI6bnVsbCwicGFkZGluZ0JvdHRvbSI6MywiYmFja2dyb3VuZFR5cGUiOiJMSUdIVCIsImJhY2tncm91bmRDb2xvciI6IiIsImVudHJhbmNlQW5pbWF0aW9uIjp0cnVlfX0seyJpZCI6ImNrOGVpOXg3cDAwNXczaDYxZmtzb3NtOGYiLCJ0eXBlIjoiZGl2aWRlciIsIml0ZW1zIjpbeyJpZCI6ImNrOGVna3o4NDAwMTAzaDYxOWZpc3NsaGYiLCJ0eXBlIjoiIiwidGl0bGUiOiJDT05USU5VRSIsImJ1dHRvbkNvbG9yIjoiYnJhbmQiLCJjb21wbGV0ZUhpbnQiOiJDb21wbGV0ZSB0aGUgY29udGVudCBhYm92ZSBiZWZvcmUgbW92aW5nIG9uLiJ9XSwibWVkaWEiOnt9LCJmYW1pbHkiOiJjb250aW51ZSIsInZhcmlhbnQiOiJjb250aW51ZSIsInNldHRpbmdzIjp7InBhZGRpbmdUb3AiOiIzIiwicGFkZGluZ0JvdHRvbSI6IjAiLCJiYWNrZ3JvdW5kQ29sb3IiOiIiLCJlbnRyYW5jZUFuaW1hdGlvbiI6dHJ1ZX19LHsiaWQiOiJjbG1iMjcwdm0wMDFrM2I3NmhleDFpODZjIiwidHlwZSI6InRleHQiLCJpdGVtcyI6W3siaWQiOiJjbG1iMjcwdm0wMDFsM2I3NmE3NHNkd3NvIiwicGFyYWdyYXBoIjoiPHA+PHN0cm9uZz48c3BhbiBzdHlsZT1cImZvbnQtc2l6ZTogMjBweDtcIj5SZXZpZXcgdGhlIHBlcnRpbmVudCBvYnN0ZXRyaWMgaGVhbHRoIGhpc3RvcnkgaW5mb3JtYXRpb24gdGhhdCB5b3Ugbm90ZWQuPC9zcGFuPjwvc3Ryb25nPjwvcD48cD48ZW0+PHNwYW4gc3R5bGU9XCJmb250LXNpemU6IDE4cHg7XCI+UmVjb3JkIGFueSBwZXJ0aW5lbnQgZmluZGluZ3MgdGhhdCB5b3UgbWlnaHQgbmVlZCBtb3ZpbmcgZm9yd2FyZC48L3NwYW4+PC9lbT48L3A+In1dLCJmYW1pbHkiOiJ0ZXh0IiwidmFyaWFudCI6InBhcmFncmFwaCIsInNldHRpbmdzIjp7ImNhcmRNb2RlIjoiV0hJVEUiLCJwYWRkaW5nVG9wIjozLCJhY2NlbnRDb2xvciI6bnVsbCwicGFkZGluZ0JvdHRvbSI6MywiYmFja2dyb3VuZFR5cGUiOiJMSUdIVCIsImJhY2tncm91bmRDb2xvciI6IiIsImVudHJhbmNlQW5pbWF0aW9uIjp0cnVlfX0seyJpZCI6ImNsbWIyNzF1cDAwMXMzYjc2ajBmNHExNmkiLCJ0eXBlIjoidGV4dCIsIml0ZW1zIjpbeyJpZCI6ImNsbWIyNzF1cDAwMXQzYjc2OWV1M29za2kiLCJwYXJhZ3JhcGgiOiI8cD48c3Ryb25nPjxzdHJvbmc+PHNwYW4gc3R5bGU9XCJmb250LXNpemU6IDE4cHg7XCI+TWlzY2FycmlhZ2UvIEVjdG9waWMgcHJlZ25hbmN5LyBBYm5vcm1hbCBwcmVnbmFuY3k8L3NwYW4+PC9zdHJvbmc+PC9zdHJvbmc+PHNwYW4gc3R5bGU9XCJmb250LXNpemU6IDE4cHg7XCI+PGJyPjxzdHJvbmc+MTk5ODombmJzcDs8L3N0cm9uZz5TcG9udGFuZW91cyBhYm9ydGlvbiBhdCA2IHdrcyBnZXN0YXRpb25hbCBhZ2U8YnI+PHN0cm9uZz4yMDAwOiZuYnNwOzwvc3Ryb25nPk1pc3NlZCBhYm9ydGlvbiBhdCA5IHdrcyBnZXN0YXRpb25hbCBhZ2UsIHJlcXVpcmVkIHN1Y3Rpb24gRCZhbXA7Qzxicj48c3Ryb25nPjIwMDM6Jm5ic3A7PC9zdHJvbmc+U3BvbnRhbmVvdXMgYWJvcnRpb24gYXQgNiB3a3MgZ2VzdGF0aW9uYWwgYWdlPC9zcGFuPjwvcD48cD48c3BhbiBzdHlsZT1cImZvbnQtc2l6ZTogMThweDtcIj48c3Ryb25nPkRlbGl2ZXJpZXM8L3N0cm9uZz48YnI+PHN0cm9uZz4yMDAxOiZuYnNwOzwvc3Ryb25nPlNwb250YW5lb3VzIHZhZ2luYWwgZGVsaXZlcnkgKFNWRCkgYXQgMzggd2Vla3Mgb2YgZ2VzdGF0aW9uLCBmZW1hbGUsIDM0MDBnLCBEZWxpdmVyeSBjb21wbGljYXRlZCBieSBhIDJuZCBkZWdyZWUgcGVyaW5lYWwgbGFjZXJhdGlvbjsgTm8gZXBpc2lvdG9teTxicj48c3Ryb25nPjIwMDQ6Jm5ic3A7PC9zdHJvbmc+Q2VzYXJlYW4gc2VjdGlvbiB3aXRoIGJpbGF0ZXJhbCB0dWJhbCBsaWdhdGlvbiBhdCAzOSB3ZWVrcyBvZiBnZXN0YXRpb24gZm9yIGJyZWVjaCBwcmVzZW50YXRpb24sIG1hbGUgMzUwMGc8L3NwYW4+PC9wPjxwPjxzcGFuIHN0eWxlPVwiZm9udC1zaXplOiAxOHB4O1wiPjxzdHJvbmc+VmFnaW5hbCB0ZWFyLyBFcGlzaW90b215PC9zdHJvbmc+PGJyPjxzdHJvbmc+MjAwMTogJm5ic3A7PC9zdHJvbmc+Mm5kIGRlZ3JlZSBwZXJpbmVhbCBsYWNlcmF0aW9uLjtObyBlcGlzaW90b215PC9zcGFuPjwvcD48cD48c3BhbiBzdHlsZT1cImZvbnQtc2l6ZTogMThweDtcIj48c3Ryb25nPkhvdyBiaWcgd2FzIGxhcmdlc3QgaW5mYW50PC9zdHJvbmc+PGJyPjM1MDBnPC9zcGFuPjwvcD48cD48c3BhbiBzdHlsZT1cImZvbnQtc2l6ZTogMThweDtcIj48c3Ryb25nPkFueSBvdGhlciBvYnN0ZXRyaWMgaXNzdWVzPC9zdHJvbmc+PGJyPk5vPC9zcGFuPjwvcD4ifV0sImZhbWlseSI6InRleHQiLCJ2YXJpYW50IjoicGFyYWdyYXBoIiwic2V0dGluZ3MiOnsiY2FyZE1vZGUiOiJXSElURSIsInBhZGRpbmdUb3AiOjMsImFjY2VudENvbG9yIjpudWxsLCJwYWRkaW5nQm90dG9tIjozLCJiYWNrZ3JvdW5kVHlwZSI6IkxJR0hUIiwiYmFja2dyb3VuZENvbG9yIjoiIiwiZW50cmFuY2VBbmltYXRpb24iOnRydWV9fSx7ImlkIjoiY2s4ZWtuaW05MDA4ZDNoNjFxcDU0am1wNSIsInR5cGUiOiJkaXZpZGVyIiwiaXRlbXMiOlt7ImlkIjoiY2s4ZWdrejg0MDAxMDNoNjE5Zmlzc2xoZiIsInR5cGUiOiJjb21wbGV0ZUFsbCIsInRpdGxlIjoiQ09OVElOVUUiLCJidXR0b25Db2xvciI6ImJyYW5kIiwiY29tcGxldGVIaW50IjoiQ29tcGxldGUgdGhlIGNvbnRlbnQgYWJvdmUgYmVmb3JlIG1vdmluZyBvbi4ifV0sImZhbWlseSI6ImNvbnRpbnVlIiwidmFyaWFudCI6ImNvbnRpbnVlIiwic2V0dGluZ3MiOnsicGFkZGluZ1RvcCI6IjMiLCJwYWRkaW5nQm90dG9tIjoiMCIsImJhY2tncm91bmRDb2xvciI6IiIsImVudHJhbmNlQW5pbWF0aW9uIjp0cnVlfX0seyJpZCI6ImNrOGVpNm05MTAwNWczaDYxeDg4Y3E5bGciLCJ0eXBlIjoidGV4dCIsIml0ZW1zIjpbeyJpZCI6ImNrOGVpNmR0ZjAwNWQzaDYxNWlvcDdwMTAiLCJoZWFkaW5nIjoiPHA+PHN0cm9uZz48c3BhbiBzdHlsZT1cImZvbnQtc2l6ZTogMjBweDtcIj5SZWZsZWN0PC9zcGFuPjwvc3Ryb25nPjwvcD4iLCJwYXJhZ3JhcGgiOiI8cD48c3BhbiBzdHlsZT1cImZvbnQtc2l6ZTogMThweDtcIj5QbGVhc2Ugd3JpdGUgZG93bi9yZWNvcmQgeW91ciByZWZsZWN0aW9ucyB0byB0aGUgZm9sbG93aW5nIHF1ZXN0aW9ucyBpbiB5b3VyIG5vdGVzLCBzbyB0aGF0IHlvdSBtYXkgaGF2ZSB0aGVtIGF2YWlsYWJsZSBmb3IgY2FzZSBkZWJyaWVmaW5nIGluIHRoZSBmdXR1cmUuPGJyPjwvc3Bhbj48L3A+PHVsPjxsaT48c3BhbiBzdHlsZT1cImZvbnQtc2l6ZTogMThweDtcIj48ZW0+V2hhdCBpbmZvcm1hdGlvbiBkaWQgeW91IGFzayBmb3Igb3JpZ2luYWxseSBiZWZvcmUgeW91ciByZXZpZXc/PC9lbT48YnI+PGJyPjwvc3Bhbj48L2xpPjxsaT48c3BhbiBzdHlsZT1cImZvbnQtc2l6ZTogMThweDtcIj48ZW0+V2hhdCBpbmZvcm1hdGlvbiBkaWQgeW91IG5vdCBhc2sgZm9yIGJlZm9yZSB5b3VyIHJldmlldz8gV2h5PzwvZW0+PGJyPjxicj48L3NwYW4+PC9saT48bGk+PGVtPjxzcGFuIHN0eWxlPVwiZm9udC1zaXplOiAxOHB4O1wiPldoYXQgZmluZGluZ3MgZGlkIHlvdSBnYXRoZXIgZnJvbSB0aGUgaW5mb3JtYXRpb24gdGhhdCB5b3UgZGlkIG5vdCBvcmlnaW5hbGx5IGFzayBmb3IgdGhhdCB5b3UgdGhpbmsgd2lsbCBiZSByZWxldmFudCBtb3ZpbmcgZm9yd2FyZD88L3NwYW4+PC9lbT48L2xpPjwvdWw+In1dLCJtZWRpYSI6e30sImZhbWlseSI6InRleHQiLCJ2YXJpYW50IjoiaGVhZGluZyBwYXJhZ3JhcGgiLCJzZXR0aW5ncyI6eyJwYWRkaW5nVG9wIjozLCJwYWRkaW5nQm90dG9tIjoiMCIsImJhY2tncm91bmRDb2xvciI6IiIsImVudHJhbmNlQW5pbWF0aW9uIjp0cnVlfX0seyJpZCI6ImNrOGRpNjV1bzAwNW8zaDY2enR3ZHZrcWUiLCJ0eXBlIjoiaW50ZXJhY3RpdmUiLCJpdGVtcyI6W3siaWQiOiJjazhkYXRxeWwwMDBwM2g2Nmg5ZHd1c3FnIiwidHlwZSI6Imxlc3NvbiIsImxhYmVsIjoiR28gQmFjayIsImRlc2NyaXB0aW9uIjoiIiwiZGVzdGluYXRpb24iOiJ6V1F3VkRSd2hPWlJOTFM4ejF1bi1iM21uS0YwME9iUyJ9XSwiZmFtaWx5IjoiYnV0dG9ucyIsInZhcmlhbnQiOiJidXR0b24iLCJzZXR0aW5ncyI6eyJwYWRkaW5nVG9wIjoiMyIsImJ1dHRvbkNvbG9yIjoiI0M3NUIxMiIsInBhZGRpbmdCb3R0b20iOiIwIiwiYmFja2dyb3VuZENvbG9yIjoiIiwiZW50cmFuY2VBbmltYXRpb24iOnRydWV9fV0sIm1lZGlhIjp7fSwicGlsZXMiOltdLCJzZXR0aW5ncyI6e30sImR1cGxpY2F0ZWRGcm9tSWQiOiJ2ZmkyWjEwVndoN2dtUmdVdzhheGFvY2toY1duUHZHUiIsImRlbGV0ZWQiOmZhbHNlLCJjcmVhdGVkQXQiOiIyMDIwLTAzLTMwVDE0OjI3OjQ3LjM1M1oiLCJ1cGRhdGVkQXQiOiIyMDIzLTA5LTA4VDIwOjM4OjMwLjk5OVoiLCJsYXN0VXBkYXRlZEJ5IjoiYXV0aDB8YjQxM2RmZjAtZDc1NS0wMTMyLTlhNTAtMjIwMDBiMmEyMzI4IiwicmVhZHkiOnRydWUsInBvc2l0aW9uIjpudWxsLCJ0cmFuc2ZlcnJlZEF0IjpudWxsLCJpc1BhcnRuZXJDb250ZW50QXV0aG9yIjpudWxsLCJoZWFkZXJJbWFnZSI6e319LHsiaWQiOiJTUlNkU1JhMmFrVy12TjQ3dm4zRlEzdWNVeGplOV9DRSIsIm9yaWdpbmFsSWQiOm51bGwsImF1dGhvciI6ImF1dGgwfGI0MTNkZmYwLWQ3NTUtMDEzMi05YTUwLTIyMDAwYjJhMjMyOCIsInNlbGVjdGVkQXV0aG9ySWQiOiJub25lIiwiY291cnNlSWQiOiItdDBYcjZXR1hWTUpCMUVwVjd4cHdqdFM3R09qakRUcCIsInRpdGxlIjoiR3luZWNvbG9naWMgaGlzdG9yeSIsImRlc2NyaXB0aW9uIjoiIiwidHlwZSI6ImJsb2NrcyIsImljb24iOiJBcnRpY2xlIiwiaXRlbXMiOlt7ImlkIjoiY2xtYjI4M2hvMDAyMDNiNzY2ajJzbTJmaiIsInR5cGUiOiJ0ZXh0IiwiaXRlbXMiOlt7ImlkIjoiY2xtYjI4M2hwMDAyMTNiNzY5dDludGlxdyIsInBhcmFncmFwaCI6IjxwPjxzdHJvbmc+PHN0cm9uZz48c3Ryb25nPjxzdHJvbmc+PHNwYW4gc3R5bGU9XCJmb250LXNpemU6IDIwcHg7XCI+V2hhdCBwZXJ0aW5lbnQgZ3luZWNvbG9naWMgaGVhbHRoIGhpc3RvcnkgaW5mb3JtYXRpb24gZG8geW91IG5lZWQgYmVmb3JlIHRoZSBwaHlzaWNhbCBleGFtaW5hdGlvbj88L3NwYW4+PC9zdHJvbmc+PC9zdHJvbmc+PC9zdHJvbmc+PC9zdHJvbmc+PC9wPjxwPjxlbT48ZW0+PGVtPjxzcGFuIHN0eWxlPVwiZm9udC1zaXplOiAxOHB4O1wiPldyaXRlIGRvd24vcmVjb3JkLCBvbiB5b3VyIG93biwgdGhlIGFkZGl0aW9uYWwgc3BlY2lmaWMgcGVydGluZW50IGd5bmVjb2xvZ2ljIGhlYWx0aCBoaXN0b3J5IGluZm9ybWF0aW9uIHlvdSBuZWVkIGJlZm9yZSBjb25kdWN0aW5nIE1ycy4gTG9wZXomIzM5O3MgcGh5c2ljYWwgZXhhbWluYXRpb248L3NwYW4+PC9lbT48L2VtPjxlbT48ZW0+PHNwYW4gc3R5bGU9XCJmb250LXNpemU6IDE4cHg7XCI+LCBhbmQgdGhlbiBwcmVzcyAmcXVvdDtDb250aW51ZS4mcXVvdDs8L3NwYW4+PC9lbT48L2VtPjwvZW0+PC9wPiJ9XSwiZmFtaWx5IjoidGV4dCIsInZhcmlhbnQiOiJwYXJhZ3JhcGgiLCJzZXR0aW5ncyI6eyJjYXJkTW9kZSI6IldISVRFIiwicGFkZGluZ1RvcCI6MywiYWNjZW50Q29sb3IiOm51bGwsInBhZGRpbmdCb3R0b20iOjMsImJhY2tncm91bmRUeXBlIjoiTElHSFQiLCJiYWNrZ3JvdW5kQ29sb3IiOiIiLCJlbnRyYW5jZUFuaW1hdGlvbiI6dHJ1ZX19LHsiaWQiOiJjazhlaWJxcm8wMDZjM2g2MTBucmUxY2g3IiwidHlwZSI6ImRpdmlkZXIiLCJpdGVtcyI6W3siaWQiOiJjazhlZ2t6ODQwMDEwM2g2MTlmaXNzbGhmIiwidHlwZSI6IiIsInRpdGxlIjoiQ09OVElOVUUiLCJidXR0b25Db2xvciI6ImJyYW5kIiwiY29tcGxldGVIaW50IjoiQ29tcGxldGUgdGhlIGNvbnRlbnQgYWJvdmUgYmVmb3JlIG1vdmluZyBvbi4ifV0sIm1lZGlhIjp7fSwiZmFtaWx5IjoiY29udGludWUiLCJ2YXJpYW50IjoiY29udGludWUiLCJzZXR0aW5ncyI6eyJwYWRkaW5nVG9wIjoiMyIsInBhZGRpbmdCb3R0b20iOiIwIiwiYmFja2dyb3VuZENvbG9yIjoiIiwiZW50cmFuY2VBbmltYXRpb24iOnRydWV9fSx7ImlkIjoiY2xtYjI4bGxhMDAyODNiNzZsYnVrMjF2OCIsInR5cGUiOiJ0ZXh0IiwiaXRlbXMiOlt7ImlkIjoiY2xtYjI4bGxhMDAyOTNiNzY2dzVxN2pveCIsInBhcmFncmFwaCI6IjxwPjxzdHJvbmc+PHNwYW4gc3R5bGU9XCJmb250LXNpemU6IDIwcHg7XCI+UmV2aWV3IHRoZSBwZXJ0aW5lbnQgZ3luZWNvbG9naWMgaGVhbHRoIGhpc3RvcnkgaW5mb3JtYXRpb24gdGhhdCB5b3Ugbm90ZWQuPC9zcGFuPjwvc3Ryb25nPjwvcD48cD48ZW0+PHNwYW4gc3R5bGU9XCJmb250LXNpemU6IDE4cHg7XCI+UmVjb3JkIGFueSBwZXJ0aW5lbnQgZmluZGluZ3MgdGhhdCB5b3UgbWlnaHQgbmVlZCBtb3ZpbmcgZm9yd2FyZC48L3NwYW4+PC9lbT48L3A+In1dLCJmYW1pbHkiOiJ0ZXh0IiwidmFyaWFudCI6InBhcmFncmFwaCIsInNldHRpbmdzIjp7ImNhcmRNb2RlIjoiV0hJVEUiLCJwYWRkaW5nVG9wIjozLCJhY2NlbnRDb2xvciI6bnVsbCwicGFkZGluZ0JvdHRvbSI6MywiYmFja2dyb3VuZFR5cGUiOiJMSUdIVCIsImJhY2tncm91bmRDb2xvciI6IiIsImVudHJhbmNlQW5pbWF0aW9uIjp0cnVlfX0seyJpZCI6ImNsbWIyOG1iazAwMmczYjc2dHY5c2FlOXMiLCJ0eXBlIjoidGV4dCIsIml0ZW1zIjpbeyJpZCI6ImNsbWIyOG1iazAwMmgzYjc2cGI5dDIyZnciLCJwYXJhZ3JhcGgiOiI8cD48c3Ryb25nPjxzcGFuIHN0eWxlPVwiZm9udC1zaXplOiAxOHB4O1wiPk1lbmFyY2hlPC9zcGFuPjwvc3Ryb25nPjxzcGFuIHN0eWxlPVwiZm9udC1zaXplOiAxOHB4O1wiPjxicj4xMnlvPC9zcGFuPjwvcD48cD48c3BhbiBzdHlsZT1cImZvbnQtc2l6ZTogMThweDtcIj48c3Ryb25nPkNvbnRyYWNlcHRpb248L3N0cm9uZz48YnI+QmlsYXRlcmFsIHR1YmFsIGxpZ2F0aW9uIGR1cmluZyBjZXNhcmVhbiBzZWN0aW9uIGluIDIwMDQuPC9zcGFuPjwvcD48cD48c3BhbiBzdHlsZT1cImZvbnQtc2l6ZTogMThweDtcIj48c3Ryb25nPk1lbnN0cnVhbCBoaXN0b3J5PC9zdHJvbmc+PGJyPklycmVndWxhciwgaGVhdnkgYmxlZWRpbmcgcmVsYXRlZCB0byB1dGVyaW5lIGZpYnJvaWRzIHByaW9yIHRvIGh5c3RlcmVjdG9teS48L3NwYW4+PC9wPjxwPjxzcGFuIHN0eWxlPVwiZm9udC1zaXplOiAxOHB4O1wiPjxzdHJvbmc+TGFzdCBtZW5zdHJ1YWwgcGVyaW9kIChMTVApPC9zdHJvbmc+PGJyPlVuc3VyZSwgdGhleSB3ZXJlIHZlcnkgaXJyZWd1bGFyLjwvc3Bhbj48L3A+PHA+PHNwYW4gc3R5bGU9XCJmb250LXNpemU6IDE4cHg7XCI+PHN0cm9uZz5IaXN0b3J5IG9mIHBlbHZpYyBpbmZlY3Rpb25zLyBTZXh1YWxseSB0cmFuc21pdHRlZCBpbmZlY3Rpb24gKFNUSSkvIFBlbHZpYyBpbmZsYW1tYXRvcnkgZGlzZWFzZSAoUElEKTwvc3Ryb25nPjxicj5ObyBoaXN0b3J5IG9mIGluZmVjdGlvbi48L3NwYW4+PC9wPjxwPjxzcGFuIHN0eWxlPVwiZm9udC1zaXplOiAxOHB4O1wiPjxzdHJvbmc+U2V4dWFsbHkgYWN0aXZlLyBJbnRlcmNvdXJzZTwvc3Ryb25nPjxzdHJvbmc+PGJyPjwvc3Ryb25nPk5vdCBjdXJyZW50bHkgZHVlIHRvIHBvc3RvcGVyYXRpdmUgcmVzdHJpY3Rpb25zLjwvc3Bhbj48L3A+PHA+PHNwYW4gc3R5bGU9XCJmb250LXNpemU6IDE4cHg7XCI+PHN0cm9uZz5EeXNwYXJldW5pYTwvc3Ryb25nPjxicj5Obzwvc3Bhbj48L3A+PHA+PHNwYW4gc3R5bGU9XCJmb250LXNpemU6IDE4cHg7XCI+PHN0cm9uZz5MYXN0IFBhcCBzbWVhcjwvc3Ryb25nPjxicj5Ob3JtYWwgYW5kIG9idGFpbmVkIGEgbW9udGggcHJpb3IgdG8gaHlzdGVyZWN0b215Ljwvc3Bhbj48L3A+PHA+PHNwYW4gc3R5bGU9XCJmb250LXNpemU6IDE4cHg7XCI+PHN0cm9uZz5IaXN0b3J5IG9mIGFibm9ybWFsIFBhcCBzbWVhcnM8L3N0cm9uZz48YnI+Tm88L3NwYW4+PC9wPjxwPjxzcGFuIHN0eWxlPVwiZm9udC1zaXplOiAxOHB4O1wiPjxzdHJvbmc+QW55IG90aGVyIEdZTiBpc3N1ZXM8L3N0cm9uZz48YnI+Tm88L3NwYW4+PC9wPiJ9XSwiZmFtaWx5IjoidGV4dCIsInZhcmlhbnQiOiJwYXJhZ3JhcGgiLCJzZXR0aW5ncyI6eyJjYXJkTW9kZSI6IldISVRFIiwicGFkZGluZ1RvcCI6MywiYWNjZW50Q29sb3IiOm51bGwsInBhZGRpbmdCb3R0b20iOjMsImJhY2tncm91bmRUeXBlIjoiTElHSFQiLCJiYWNrZ3JvdW5kQ29sb3IiOiIiLCJlbnRyYW5jZUFuaW1hdGlvbiI6dHJ1ZX19LHsiaWQiOiJjazhla3B0cTcwMDhlM2g2MW5jYmdnMXUwIiwidHlwZSI6ImRpdmlkZXIiLCJpdGVtcyI6W3siaWQiOiJjazhlZ2t6ODQwMDEwM2g2MTlmaXNzbGhmIiwidHlwZSI6ImNvbXBsZXRlQWxsIiwidGl0bGUiOiJDT05USU5VRSIsImJ1dHRvbkNvbG9yIjoiYnJhbmQiLCJjb21wbGV0ZUhpbnQiOiJDb21wbGV0ZSB0aGUgY29udGVudCBhYm92ZSBiZWZvcmUgbW92aW5nIG9uLiJ9XSwiZmFtaWx5IjoiY29udGludWUiLCJ2YXJpYW50IjoiY29udGludWUiLCJzZXR0aW5ncyI6eyJwYWRkaW5nVG9wIjoiMyIsInBhZGRpbmdCb3R0b20iOiIwIiwiYmFja2dyb3VuZENvbG9yIjoiIiwiZW50cmFuY2VBbmltYXRpb24iOnRydWV9fSx7ImlkIjoiY2s4ZWlyZGFwMDA3MjNoNjEzMmM1eG50YSIsInR5cGUiOiJ0ZXh0IiwiaXRlbXMiOlt7ImlkIjoiY2s4ZWlxdG5lMDA2eDNoNjFhcWNwdHp6eSIsImhlYWRpbmciOiI8cD48c3Ryb25nPjxzcGFuIHN0eWxlPVwiZm9udC1zaXplOiAyMHB4O1wiPlJlZmxlY3Q8L3NwYW4+PC9zdHJvbmc+PC9wPiIsInBhcmFncmFwaCI6IjxwPjxzcGFuIHN0eWxlPVwiZm9udC1zaXplOiAxOHB4O1wiPlBsZWFzZSB3cml0ZSBkb3duL3JlY29yZCB5b3VyIHJlZmxlY3Rpb25zIHRvIHRoZSBmb2xsb3dpbmcgcXVlc3Rpb25zIGluIHlvdXIgbm90ZXMsIHNvIHRoYXQgeW91IG1heSBoYXZlIHRoZW0gYXZhaWxhYmxlIGZvciBjYXNlIGRlYnJpZWZpbmcgaW4gdGhlIGZ1dHVyZS48YnI+PC9zcGFuPjwvcD48dWw+PGxpPjxzcGFuIHN0eWxlPVwiZm9udC1zaXplOiAxOHB4O1wiPjxlbT5XaGF0IGluZm9ybWF0aW9uIGRpZCB5b3UgYXNrIGZvciBvcmlnaW5hbGx5IGJlZm9yZSB5b3VyIHJldmlldz88L2VtPjxicj48YnI+PC9zcGFuPjwvbGk+PGxpPjxzcGFuIHN0eWxlPVwiZm9udC1zaXplOiAxOHB4O1wiPjxlbT5XaGF0IGluZm9ybWF0aW9uIGRpZCB5b3Ugbm90IGFzayBmb3IgYmVmb3JlIHlvdXIgcmV2aWV3PyBXaHk/PC9lbT48YnI+PGJyPjwvc3Bhbj48L2xpPjxsaT48ZW0+PHNwYW4gc3R5bGU9XCJmb250LXNpemU6IDE4cHg7XCI+V2hhdCBmaW5kaW5ncyBkaWQgeW91IGdhdGhlciBmcm9tIHRoZSBpbmZvcm1hdGlvbiB0aGF0IHlvdSBkaWQgbm90IG9yaWdpbmFsbHkgYXNrIGZvciB0aGF0IHlvdSB0aGluayB3aWxsIGJlIHJlbGV2YW50IG1vdmluZyBmb3J3YXJkPzwvc3Bhbj48L2VtPjwvbGk+PC91bD4ifV0sIm1lZGlhIjp7fSwiZmFtaWx5IjoidGV4dCIsInZhcmlhbnQiOiJoZWFkaW5nIHBhcmFncmFwaCIsInNldHRpbmdzIjp7InBhZGRpbmdUb3AiOjMsInBhZGRpbmdCb3R0b20iOiIwIiwiYmFja2dyb3VuZENvbG9yIjoiIiwiZW50cmFuY2VBbmltYXRpb24iOnRydWV9fSx7ImlkIjoiY2s4ZGk2NXVvMDA1bzNoNjZ6dHdkdmtxZSIsInR5cGUiOiJpbnRlcmFjdGl2ZSIsIml0ZW1zIjpbeyJpZCI6ImNrOGRhdHF5bDAwMHAzaDY2aDlkd3VzcWciLCJ0eXBlIjoibGVzc29uIiwibGFiZWwiOiJHbyBCYWNrIiwiZGVzY3JpcHRpb24iOiIiLCJkZXN0aW5hdGlvbiI6InpXUXdWRFJ3aE9aUk5MUzh6MXVuLWIzbW5LRjAwT2JTIn1dLCJmYW1pbHkiOiJidXR0b25zIiwidmFyaWFudCI6ImJ1dHRvbiIsInNldHRpbmdzIjp7InBhZGRpbmdUb3AiOjMsImJ1dHRvbkNvbG9yIjoiI0M3NUIxMiIsInBhZGRpbmdCb3R0b20iOiIwIiwiYmFja2dyb3VuZENvbG9yIjoiIiwiZW50cmFuY2VBbmltYXRpb24iOnRydWV9fV0sIm1lZGlhIjp7fSwicGlsZXMiOltdLCJzZXR0aW5ncyI6e30sImR1cGxpY2F0ZWRGcm9tSWQiOiJtQ3poM2lRT29jaFNmLUs1N0djYVVDT2NKWHVkWHhFRCIsImRlbGV0ZWQiOmZhbHNlLCJjcmVhdGVkQXQiOiIyMDIwLTAzLTMwVDE0OjMxOjM4LjI2NFoiLCJ1cGRhdGVkQXQiOiIyMDIzLTA5LTA4VDIwOjQwOjA4Ljk5MFoiLCJsYXN0VXBkYXRlZEJ5IjoiYXV0aDB8YjQxM2RmZjAtZDc1NS0wMTMyLTlhNTAtMjIwMDBiMmEyMzI4IiwicmVhZHkiOnRydWUsInBvc2l0aW9uIjpudWxsLCJ0cmFuc2ZlcnJlZEF0IjpudWxsLCJpc1BhcnRuZXJDb250ZW50QXV0aG9yIjpudWxsLCJoZWFkZXJJbWFnZSI6e319LHsiaWQiOiJUeDgzU2ZaaWF2TkM0NWFhNWYydVE5RWVVS0ZRQ251MyIsIm9yaWdpbmFsSWQiOm51bGwsImF1dGhvciI6ImF1dGgwfGI0MTNkZmYwLWQ3NTUtMDEzMi05YTUwLTIyMDAwYjJhMjMyOCIsInNlbGVjdGVkQXV0aG9ySWQiOiJub25lIiwiY291cnNlSWQiOiItdDBYcjZXR1hWTUpCMUVwVjd4cHdqdFM3R09qakRUcCIsInRpdGxlIjoiT3RoZXIgUGVydGluZW50IEhlYWx0aCBIaXN0b3J5IChDb250aW51ZWQpIiwiZGVzY3JpcHRpb24iOiIiLCJ0eXBlIjoiYmxvY2tzIiwiaWNvbiI6IkFydGljbGUiLCJpdGVtcyI6W3siaWQiOiJjazhkZ3lpbDgwMDVhM2g2NjZxd3N2dHptIiwidHlwZSI6ImludGVyYWN0aXZlIiwiaXRlbXMiOlt7ImlkIjoiY2s4ZGF0cXlsMDAwcDNoNjZoOWR3dXNxZyIsInR5cGUiOiJsZXNzb24iLCJsYWJlbCI6IkJhY2siLCJkZXNjcmlwdGlvbiI6IiIsImRlc3RpbmF0aW9uIjoieldRd1ZEUndoT1pSTkxTOHoxdW4tYjNtbktGMDBPYlMifV0sImZhbWlseSI6ImJ1dHRvbnMiLCJ2YXJpYW50IjoiYnV0dG9uIiwic2V0dGluZ3MiOnsicGFkZGluZ1RvcCI6MywicGFkZGluZ0JvdHRvbSI6IjAiLCJiYWNrZ3JvdW5kQ29sb3IiOiIiLCJlbnRyYW5jZUFuaW1hdGlvbiI6dHJ1ZX19LHsiaWQiOiJjbG1iMmE4bmUwMDJvM2I3NjZ6bmw1cHBtIiwidHlwZSI6InRleHQiLCJpdGVtcyI6W3siaWQiOiJjbG1iMmE4bmUwMDJwM2I3NjR4dWEyejZrIiwicGFyYWdyYXBoIjoiPHA+PHN0cm9uZz48c3Ryb25nPjxzdHJvbmc+PHNwYW4gc3R5bGU9XCJmb250LXNpemU6IDIwcHg7XCI+Tm93IHRoYXQgeW91IGhhdmUgb2J0YWluZWQgaW5mb3JtYXRpb24gb24gTXJzLiBMb3BleiYjMzk7cyBwZXJ0aW5lbnQgaGVhbHRoIGhpc3RvcnksIHc8L3NwYW4+PHN0cm9uZz48c3BhbiBzdHlsZT1cImZvbnQtc2l6ZTogMjBweDtcIj5oYXQgZWxzZSBkbyB5b3UgbmVlZCB0byBjb21wbGV0ZSB0aGUgaGlzdG9yeSBwb3J0aW9uIG9mIHRoZSBIaXN0b3J5IGFuZCBQaHlzaWNhbCBFeGFtaW5hdGlvbiBiZWZvcmUgeW91IHByb2NlZWQgd2l0aCBNcnMuIExvcGV6JiMzOTtzIHBoeXNpY2FsIGV4YW1pbmF0aW9uPzwvc3Bhbj48L3N0cm9uZz48L3N0cm9uZz48L3N0cm9uZz48L3N0cm9uZz48L3A+PHA+PGVtPjxlbT48ZW0+PHNwYW4gc3R5bGU9XCJmb250LXNpemU6IDE4cHg7XCI+V3JpdGUgZG93bi9yZWNvcmQsIG9uIHlvdXIgb3duLCB3aGF0IGVsc2UgeW91IG1pZ2h0IG5lZWQgdG8gY29tcGxldGUgdGhlIGhpc3RvcnkgcG9ydGlvbiBiZWZvcmUgcHJvY2VlZGluZyB3aXRoIE1ycy4gTG9wZXomIzM5O3MgcGh5c2ljYWwgZXhhbWluYXRpb248L3NwYW4+PC9lbT48L2VtPjxlbT48ZW0+PHNwYW4gc3R5bGU9XCJmb250LXNpemU6IDE4cHg7XCI+LCBhbmQgdGhlbiBwcmVzcyAmcXVvdDtDb250aW51ZS4mcXVvdDs8L3NwYW4+PC9lbT48L2VtPjwvZW0+PC9wPiJ9XSwiZmFtaWx5IjoidGV4dCIsInZhcmlhbnQiOiJwYXJhZ3JhcGgiLCJzZXR0aW5ncyI6eyJjYXJkTW9kZSI6IldISVRFIiwicGFkZGluZ1RvcCI6MywiYWNjZW50Q29sb3IiOm51bGwsInBhZGRpbmdCb3R0b20iOjMsImJhY2tncm91bmRUeXBlIjoiTElHSFQiLCJiYWNrZ3JvdW5kQ29sb3IiOiIiLCJlbnRyYW5jZUFuaW1hdGlvbiI6dHJ1ZX19LHsiaWQiOiJjazhlaWJxcm8wMDZjM2g2MTBucmUxY2g3IiwidHlwZSI6ImRpdmlkZXIiLCJpdGVtcyI6W3siaWQiOiJjazhlZ2t6ODQwMDEwM2g2MTlmaXNzbGhmIiwidHlwZSI6IiIsInRpdGxlIjoiQ09OVElOVUUiLCJidXR0b25Db2xvciI6ImJyYW5kIiwiY29tcGxldGVIaW50IjoiQ29tcGxldGUgdGhlIGNvbnRlbnQgYWJvdmUgYmVmb3JlIG1vdmluZyBvbi4ifV0sIm1lZGlhIjp7fSwiZmFtaWx5IjoiY29udGludWUiLCJ2YXJpYW50IjoiY29udGludWUiLCJzZXR0aW5ncyI6eyJwYWRkaW5nVG9wIjoiMyIsInBhZGRpbmdCb3R0b20iOiIwIiwiYmFja2dyb3VuZENvbG9yIjoiIiwiZW50cmFuY2VBbmltYXRpb24iOnRydWV9fSx7ImlkIjoiY2xtYjJhdDZrMDAydzNiNzZtcWc2azVpaCIsInR5cGUiOiJ0ZXh0IiwiaXRlbXMiOlt7ImlkIjoiY2xtYjJhdDZrMDAyeDNiNzZibndvZmYzaCIsInBhcmFncmFwaCI6IjxwPjxzdHJvbmc+PHN0cm9uZz48c3Ryb25nPjxzcGFuIHN0eWxlPVwiZm9udC1zaXplOiAyMHB4O1wiPllvdSBzaG91bGQgY29uZHVjdCBhIHJldmlldyBvZiBzeXN0ZW1zIGJlZm9yZSBwcm9jZWVkaW5nIHdpdGggdGhlIHBoeXNpY2FsIGV4YW1pbmF0aW9uLjwvc3Bhbj48L3N0cm9uZz48L3N0cm9uZz48L3N0cm9uZz48L3A+PHA+PHNwYW4gc3R5bGU9XCJmb250LXNpemU6IDE4cHg7XCI+UG9zaXRpdmUgZm9yIGNocm9uaWMgbG93ZXIgYmFjayBwYWluLiBBbGwgb3RoZXIgcGVydGluZW50IHJldmlldyBvZiBzeXN0ZW1zIGlzIG5lZ2F0aXZlLCBleGNlcHQgYXMgbWVudGlvbmVkIHByZXZpb3VzbHkuPC9zcGFuPjwvcD4ifV0sImZhbWlseSI6InRleHQiLCJ2YXJpYW50IjoicGFyYWdyYXBoIiwic2V0dGluZ3MiOnsiY2FyZE1vZGUiOiJXSElURSIsInBhZGRpbmdUb3AiOjMsImFjY2VudENvbG9yIjpudWxsLCJwYWRkaW5nQm90dG9tIjozLCJiYWNrZ3JvdW5kVHlwZSI6IkxJR0hUIiwiYmFja2dyb3VuZENvbG9yIjoiIiwiZW50cmFuY2VBbmltYXRpb24iOnRydWV9fSx7ImlkIjoiY2s4ZWtwdHE3MDA4ZTNoNjFuY2JnZzF1MCIsInR5cGUiOiJkaXZpZGVyIiwiaXRlbXMiOlt7ImlkIjoiY2s4ZWdrejg0MDAxMDNoNjE5Zmlzc2xoZiIsInR5cGUiOiJjb21wbGV0ZUFsbCIsInRpdGxlIjoiQ09OVElOVUUiLCJidXR0b25Db2xvciI6ImJyYW5kIiwiY29tcGxldGVIaW50IjoiQ29tcGxldGUgdGhlIGNvbnRlbnQgYWJvdmUgYmVmb3JlIG1vdmluZyBvbi4ifV0sImZhbWlseSI6ImNvbnRpbnVlIiwidmFyaWFudCI6ImNvbnRpbnVlIiwic2V0dGluZ3MiOnsicGFkZGluZ1RvcCI6IjAiLCJwYWRkaW5nQm90dG9tIjoiMCIsImJhY2tncm91bmRDb2xvciI6IiIsImVudHJhbmNlQW5pbWF0aW9uIjp0cnVlfX0seyJpZCI6ImNrOGVpcmRhcDAwNzIzaDYxMzJjNXhudGEiLCJ0eXBlIjoidGV4dCIsIml0ZW1zIjpbeyJpZCI6ImNrOGVpcXRuZTAwNngzaDYxYXFjcHR6enkiLCJoZWFkaW5nIjoiPHA+PHN0cm9uZz48c3BhbiBzdHlsZT1cImZvbnQtc2l6ZTogMjBweDtcIj5SZWZsZWN0PC9zcGFuPjwvc3Ryb25nPjwvcD4iLCJwYXJhZ3JhcGgiOiI8cD48c3BhbiBzdHlsZT1cImZvbnQtc2l6ZTogMThweDtcIj5QbGVhc2Ugd3JpdGUgZG93bi9yZWNvcmQgeW91ciByZWZsZWN0aW9ucyB0byB0aGUgZm9sbG93aW5nIHF1ZXN0aW9ucyBpbiB5b3VyIG5vdGVzLCBzbyB0aGF0IHlvdSBtYXkgaGF2ZSB0aGVtIGF2YWlsYWJsZSBmb3IgY2FzZSBkZWJyaWVmaW5nIGluIHRoZSBmdXR1cmUuPC9zcGFuPjwvcD48dWw+PGxpPjxzcGFuIHN0eWxlPVwiZm9udC1zaXplOiAxOHB4O1wiPjxlbT5EaWQgeW91IG5vdGUgdGhhdCBhIHJldmlldyBvZiBzeXN0ZW1zIHNob3VsZCBiZSBjb25kdWN0ZWQgYmVmb3JlIHByb2NlZWRpbmcgd2l0aCB0aGUgcGh5c2ljYWwgZXhhbWluYXRpb24/PC9lbT48YnI+PGJyPjwvc3Bhbj48L2xpPjxsaT48c3BhbiBzdHlsZT1cImZvbnQtc2l6ZTogMThweDtcIj48ZW0+SWYgbm90LCB3aHk/PC9lbT48YnI+PGJyPjwvc3Bhbj48L2xpPjxsaT48c3BhbiBzdHlsZT1cImZvbnQtc2l6ZTogMThweDtcIj48ZW0+V2h5IGlzIGl0IGltcG9ydGFudCB0byBjb25kdWN0IHRoaXMgcmV2aWV3PzwvZW0+PC9zcGFuPjwvbGk+PC91bD4ifV0sIm1lZGlhIjp7fSwiZmFtaWx5IjoidGV4dCIsInZhcmlhbnQiOiJoZWFkaW5nIHBhcmFncmFwaCIsInNldHRpbmdzIjp7InBhZGRpbmdUb3AiOjMsInBhZGRpbmdCb3R0b20iOiIwIiwiYmFja2dyb3VuZENvbG9yIjoiIiwiZW50cmFuY2VBbmltYXRpb24iOnRydWV9fSx7ImlkIjoiY2s4ZGk2NXVvMDA1bzNoNjZ6dHdkdmtxZSIsInR5cGUiOiJpbnRlcmFjdGl2ZSIsIml0ZW1zIjpbeyJpZCI6ImNrOGRhdHF5bDAwMHAzaDY2aDlkd3VzcWciLCJ0eXBlIjoibGVzc29uIiwibGFiZWwiOiJDb250aW51ZSIsImRlc2NyaXB0aW9uIjoiIiwiZGVzdGluYXRpb24iOiIwMFFoeDZoYVpaVkNSWUZpbmtMWFFQUEpHbWVBb2ZBdCJ9XSwiZmFtaWx5IjoiYnV0dG9ucyIsInZhcmlhbnQiOiJidXR0b24iLCJzZXR0aW5ncyI6eyJwYWRkaW5nVG9wIjoiMCIsInBhZGRpbmdCb3R0b20iOiIwIiwiYmFja2dyb3VuZENvbG9yIjoiIiwiZW50cmFuY2VBbmltYXRpb24iOnRydWV9fV0sIm1lZGlhIjp7fSwicGlsZXMiOltdLCJzZXR0aW5ncyI6e30sImR1cGxpY2F0ZWRGcm9tSWQiOiJKQVNMaHNIeVR2R1JlaDRsczlMS3hzbVZSa2VIZmxhbSIsImRlbGV0ZWQiOmZhbHNlLCJjcmVhdGVkQXQiOiIyMDIwLTAzLTMwVDE1OjM5OjE4LjU0MloiLCJ1cGRhdGVkQXQiOiIyMDIzLTA5LTA4VDIwOjQxOjA2LjM0MVoiLCJsYXN0VXBkYXRlZEJ5IjoiYXV0aDB8YjQxM2RmZjAtZDc1NS0wMTMyLTlhNTAtMjIwMDBiMmEyMzI4IiwicmVhZHkiOnRydWUsInBvc2l0aW9uIjpudWxsLCJ0cmFuc2ZlcnJlZEF0IjpudWxsLCJpc1BhcnRuZXJDb250ZW50QXV0aG9yIjpudWxsLCJoZWFkZXJJbWFnZSI6e319LHsiaWQiOiIwMFFoeDZoYVpaVkNSWUZpbmtMWFFQUEpHbWVBb2ZBdCIsIm9yaWdpbmFsSWQiOm51bGwsImF1dGhvciI6ImF1dGgwfGI0MTNkZmYwLWQ3NTUtMDEzMi05YTUwLTIyMDAwYjJhMjMyOCIsInNlbGVjdGVkQXV0aG9ySWQiOiJub25lIiwiY291cnNlSWQiOiItdDBYcjZXR1hWTUpCMUVwVjd4cHdqdFM3R09qakRUcCIsInRpdGxlIjoiUGh5c2ljYWwgRXhhbWluYXRpb24iLCJkZXNjcmlwdGlvbiI6IiIsInR5cGUiOiJibG9ja3MiLCJpY29uIjoiQXJ0aWNsZSIsIml0ZW1zIjpbeyJpZCI6ImNrOGRneWlsODAwNWEzaDY2NnF3c3Z0em0iLCJ0eXBlIjoiaW50ZXJhY3RpdmUiLCJpdGVtcyI6W3siaWQiOiJjazhkYXRxeWwwMDBwM2g2Nmg5ZHd1c3FnIiwidHlwZSI6Imxlc3NvbiIsImxhYmVsIjoiQmFjayIsImRlc2NyaXB0aW9uIjoiIiwiZGVzdGluYXRpb24iOiJUeDgzU2ZaaWF2TkM0NWFhNWYydVE5RWVVS0ZRQ251MyJ9XSwiZmFtaWx5IjoiYnV0dG9ucyIsInZhcmlhbnQiOiJidXR0b24iLCJzZXR0aW5ncyI6eyJwYWRkaW5nVG9wIjozLCJwYWRkaW5nQm90dG9tIjoiMCIsImJhY2tncm91bmRDb2xvciI6IiIsImVudHJhbmNlQW5pbWF0aW9uIjp0cnVlfX0seyJpZCI6ImNsbWIyYmc0bzAwMzQzYjc2a2F0Nms2NjciLCJ0eXBlIjoidGV4dCIsIml0ZW1zIjpbeyJpZCI6ImNsbWIyYmc0cDAwMzUzYjc2Z2Nla3pnc28iLCJwYXJhZ3JhcGgiOiI8cD48c3BhbiBzdHlsZT1cImZvbnQtc2l6ZTogMjBweDtcIj5Zb3UgaGF2ZSBub3cgY29tcGxldGVkIE1ycy4gTG9wZXomIzM5O3MgaGVhbHRoIGhpc3RvcnkuPC9zcGFuPjwvcD48cD48c3Ryb25nPjxzdHJvbmc+PHN0cm9uZz48c3BhbiBzdHlsZT1cImZvbnQtc2l6ZTogMjBweDtcIj5CZWZvcmUgcGVyZm9ybWluZyBhIHRob3JvdWdoIHBoeXNpY2FsIGV4YW1pbmF0aW9uIG9uIE1ycy4gTG9wZXosIHdoYXQgYXJlIHRoZSBmaXJzdCBvYmplY3RpdmUgZmluZGluZ3MgeW91IHdvdWxkIHdhbnQgdG8gb2J0YWluIGVpdGhlciB5b3Vyc2VsZiBvciBmcm9tIGEgbWVkaWNhbCBhc3Npc3RhbnQ/PC9zcGFuPjwvc3Ryb25nPjwvc3Ryb25nPjwvc3Ryb25nPjwvcD48cD48ZW0+PGVtPjxlbT48c3BhbiBzdHlsZT1cImZvbnQtc2l6ZTogMThweDtcIj5Xcml0ZSBkb3duL3JlY29yZCwgb24geW91ciBvd24sIHRoZSBmaXJzdCBvYmplY3RpdmUgcGh5c2ljYWwgZXhhbWluYXRpb24gZmluZGluZ3MgeW91IHdvdWxkIGxpa2UgZm9yIE1ycy4gTG9wZXo8L3NwYW4+PC9lbT48L2VtPjxlbT48ZW0+PHNwYW4gc3R5bGU9XCJmb250LXNpemU6IDE4cHg7XCI+LCBhbmQgdGhlbiBwcmVzcyAmcXVvdDtDb250aW51ZS4mcXVvdDs8L3NwYW4+PC9lbT48L2VtPjwvZW0+PC9wPiJ9XSwiZmFtaWx5IjoidGV4dCIsInZhcmlhbnQiOiJwYXJhZ3JhcGgiLCJzZXR0aW5ncyI6eyJjYXJkTW9kZSI6IldISVRFIiwicGFkZGluZ1RvcCI6MywiYWNjZW50Q29sb3IiOm51bGwsInBhZGRpbmdCb3R0b20iOjMsImJhY2tncm91bmRUeXBlIjoiTElHSFQiLCJiYWNrZ3JvdW5kQ29sb3IiOiIiLCJlbnRyYW5jZUFuaW1hdGlvbiI6dHJ1ZX19LHsiaWQiOiJjazhlaWJxcm8wMDZjM2g2MTBucmUxY2g3IiwidHlwZSI6ImRpdmlkZXIiLCJpdGVtcyI6W3siaWQiOiJjazhlZ2t6ODQwMDEwM2g2MTlmaXNzbGhmIiwidHlwZSI6IiIsInRpdGxlIjoiQ09OVElOVUUiLCJidXR0b25Db2xvciI6ImJyYW5kIiwiY29tcGxldGVIaW50IjoiQ29tcGxldGUgdGhlIGNvbnRlbnQgYWJvdmUgYmVmb3JlIG1vdmluZyBvbi4ifV0sIm1lZGlhIjp7fSwiZmFtaWx5IjoiY29udGludWUiLCJ2YXJpYW50IjoiY29udGludWUiLCJzZXR0aW5ncyI6eyJwYWRkaW5nVG9wIjozLCJwYWRkaW5nQm90dG9tIjoiMCIsImJhY2tncm91bmRDb2xvciI6IiIsImVudHJhbmNlQW5pbWF0aW9uIjp0cnVlfX0seyJpZCI6ImNsbWIyYzBqNzAwM2MzYjc2YjF3ZWRweWkiLCJ0eXBlIjoidGV4dCIsIml0ZW1zIjpbeyJpZCI6ImNsbWIyYzBqODAwM2QzYjc2aGNkZGxwOTgiLCJwYXJhZ3JhcGgiOiI8cD48c3Ryb25nPjxzcGFuIHN0eWxlPVwiZm9udC1zaXplOiAyMHB4O1wiPlJldmlldyB0aGUgZmlyc3Qgb2JqZWN0aXZlIHBoeXNpY2FsIGV4YW1pbmF0aW9uIGZpbmRpbmdzIHlvdSByZWNvcmRlZC4gVGhlc2Ugc2hvdWxkIGhhdmUgYmVlbiBmb2N1c2VkIG9uIHZhcmlvdXMgYmFzaWMgdml0YWwgc2lnbnMuPC9zcGFuPjwvc3Ryb25nPjwvcD4ifV0sImZhbWlseSI6InRleHQiLCJ2YXJpYW50IjoicGFyYWdyYXBoIiwic2V0dGluZ3MiOnsiY2FyZE1vZGUiOiJXSElURSIsInBhZGRpbmdUb3AiOjMsImFjY2VudENvbG9yIjpudWxsLCJwYWRkaW5nQm90dG9tIjozLCJiYWNrZ3JvdW5kVHlwZSI6IkxJR0hUIiwiYmFja2dyb3VuZENvbG9yIjoiIiwiZW50cmFuY2VBbmltYXRpb24iOnRydWV9fSx7ImlkIjoiY2xtYjJjaHBsMDAzazNiNzY2Mms2a3M0ayIsInR5cGUiOiJ0ZXh0IiwiaXRlbXMiOlt7ImlkIjoiY2xtYjJjaHBtMDAzbDNiNzY2bjFvNzZpMSIsInBhcmFncmFwaCI6IjxwPjxzdHJvbmc+PHNwYW4gc3R5bGU9XCJmb250LXNpemU6IDE4cHg7XCI+UGF0aWVudCBWaXRhbCBTaWduczwvc3Bhbj48L3N0cm9uZz48L3A+PHA+PHNwYW4gc3R5bGU9XCJmb250LXNpemU6IDE4cHg7XCI+PHN0cm9uZz5IZWFydCBSYXRlOiZuYnNwOzwvc3Ryb25nPjcyIGJwbTwvc3Bhbj48L3A+PHA+PHNwYW4gc3R5bGU9XCJmb250LXNpemU6IDE4cHg7XCI+PHN0cm9uZz5SZXNwaXJhdG9yeSBSYXRlOiZuYnNwOzwvc3Ryb25nPjE2IGJwbTwvc3Bhbj48L3A+PHA+PHNwYW4gc3R5bGU9XCJmb250LXNpemU6IDE4cHg7XCI+PHN0cm9uZz5CbG9vZCBQcmVzc3VyZTombmJzcDs8L3N0cm9uZz4xMzgvNzYgbW1IZzwvc3Bhbj48L3A+PHA+PHNwYW4gc3R5bGU9XCJmb250LXNpemU6IDE4cHg7XCI+PHN0cm9uZz5UZW1wZXJhdHVyZTombmJzcDs8L3N0cm9uZz45OC43IEY8L3NwYW4+PC9wPjxwPjxzcGFuIHN0eWxlPVwiZm9udC1zaXplOiAxOHB4O1wiPjxzdHJvbmc+UGFpbiBTY29yZTombmJzcDs8L3N0cm9uZz4yLzEwPC9zcGFuPjwvcD4ifV0sImZhbWlseSI6InRleHQiLCJ2YXJpYW50IjoicGFyYWdyYXBoIiwic2V0dGluZ3MiOnsiY2FyZE1vZGUiOiJXSElURSIsInBhZGRpbmdUb3AiOjMsImFjY2VudENvbG9yIjpudWxsLCJwYWRkaW5nQm90dG9tIjozLCJiYWNrZ3JvdW5kVHlwZSI6IkxJR0hUIiwiYmFja2dyb3VuZENvbG9yIjoiIiwiZW50cmFuY2VBbmltYXRpb24iOnRydWV9fSx7ImlkIjoiY2s4ZWtwdHE3MDA4ZTNoNjFuY2JnZzF1MCIsInR5cGUiOiJkaXZpZGVyIiwiaXRlbXMiOlt7ImlkIjoiY2s4ZWdrejg0MDAxMDNoNjE5Zmlzc2xoZiIsInR5cGUiOiJjb21wbGV0ZUFsbCIsInRpdGxlIjoiQ09OVElOVUUiLCJidXR0b25Db2xvciI6ImJyYW5kIiwiY29tcGxldGVIaW50IjoiQ29tcGxldGUgdGhlIGNvbnRlbnQgYWJvdmUgYmVmb3JlIG1vdmluZyBvbi4ifV0sImZhbWlseSI6ImNvbnRpbnVlIiwidmFyaWFudCI6ImNvbnRpbnVlIiwic2V0dGluZ3MiOnsicGFkZGluZ1RvcCI6MywicGFkZGluZ0JvdHRvbSI6IjAiLCJiYWNrZ3JvdW5kQ29sb3IiOiIiLCJlbnRyYW5jZUFuaW1hdGlvbiI6dHJ1ZX19LHsiaWQiOiJjazhlaXJkYXAwMDcyM2g2MTMyYzV4bnRhIiwidHlwZSI6InRleHQiLCJpdGVtcyI6W3siaWQiOiJjazhlaXF0bmUwMDZ4M2g2MWFxY3B0enp5IiwiaGVhZGluZyI6IjxwPjxzdHJvbmc+PHNwYW4gc3R5bGU9XCJmb250LXNpemU6IDIwcHg7XCI+UmVmbGVjdDwvc3Bhbj48L3N0cm9uZz48L3A+IiwicGFyYWdyYXBoIjoiPHA+PHNwYW4gc3R5bGU9XCJmb250LXNpemU6IDE4cHg7XCI+UGxlYXNlIHdyaXRlIGRvd24vcmVjb3JkIHlvdXIgcmVmbGVjdGlvbnMgdG8gdGhlIGZvbGxvd2luZyBxdWVzdGlvbnMgaW4geW91ciBub3Rlcywgc28gdGhhdCB5b3UgbWF5IGhhdmUgdGhlbSBhdmFpbGFibGUgZm9yIGNhc2UgZGVicmllZmluZyBpbiB0aGUgZnV0dXJlLjxicj48L3NwYW4+PC9wPjx1bD48bGk+PHNwYW4gc3R5bGU9XCJmb250LXNpemU6IDE4cHg7XCI+PGVtPldoYXQgb2JqZWN0aXZlIGZpbmRpbmdzIGRpZCB5b3UgcmVjb3JkIHRoYXQgeW91IHdhbnRlZCBiZWZvcmUgeW91ciByZXZpZXc/PC9lbT48YnI+PGJyPjwvc3Bhbj48L2xpPjxsaT48c3BhbiBzdHlsZT1cImZvbnQtc2l6ZTogMThweDtcIj48ZW0+V2hhdCBvYmplY3RpdmUgZmluZGluZ3MgZGlkIHlvdSBub3QgcmVjb3JkIHRoYXQgeW91IHdhbnRlZCBiZWZvcmUgeW91ciByZXZpZXc/IFdoeT88L2VtPjxicj48YnI+PC9zcGFuPjwvbGk+PGxpPjxzcGFuIHN0eWxlPVwiZm9udC1zaXplOiAxOHB4O1wiPjxlbT5XaGF0IGZpbmRpbmdzIGRpZCB5b3UgZ2F0aGVyIGZyb20gdGhlIG9iamVjdGl2ZSBmaW5kaW5ncyB0aGF0IHlvdSBkaWQgbm90IG9yaWdpbmFsbHkgcmVjb3JkIHRoYXQgeW91IHRoaW5rIHdpbGwgYmUgcmVsZXZhbnQgbW92aW5nIGZvcndhcmQ/PC9lbT48L3NwYW4+PC9saT48L3VsPiJ9XSwibWVkaWEiOnt9LCJmYW1pbHkiOiJ0ZXh0IiwidmFyaWFudCI6ImhlYWRpbmcgcGFyYWdyYXBoIiwic2V0dGluZ3MiOnsicGFkZGluZ1RvcCI6MywicGFkZGluZ0JvdHRvbSI6IjAiLCJiYWNrZ3JvdW5kQ29sb3IiOiIiLCJlbnRyYW5jZUFuaW1hdGlvbiI6dHJ1ZX19LHsiaWQiOiJjazhkaTY1dW8wMDVvM2g2Nnp0d2R2a3FlIiwidHlwZSI6ImludGVyYWN0aXZlIiwiaXRlbXMiOlt7ImlkIjoiY2s4ZGF0cXlsMDAwcDNoNjZoOWR3dXNxZyIsInR5cGUiOiJsZXNzb24iLCJsYWJlbCI6IkNvbnRpbnVlIiwiZGVzY3JpcHRpb24iOiIiLCJkZXN0aW5hdGlvbiI6InB0QzZHSzFGcExTMnlFVVhOd1ZkMXB4QTNLa1NZZERlIn1dLCJmYW1pbHkiOiJidXR0b25zIiwidmFyaWFudCI6ImJ1dHRvbiIsInNldHRpbmdzIjp7InBhZGRpbmdUb3AiOjMsInBhZGRpbmdCb3R0b20iOiIwIiwiYmFja2dyb3VuZENvbG9yIjoiIiwiZW50cmFuY2VBbmltYXRpb24iOnRydWV9fV0sIm1lZGlhIjp7fSwicGlsZXMiOltdLCJzZXR0aW5ncyI6e30sImR1cGxpY2F0ZWRGcm9tSWQiOiJKQVNMaHNIeVR2R1JlaDRsczlMS3hzbVZSa2VIZmxhbSIsImRlbGV0ZWQiOmZhbHNlLCJjcmVhdGVkQXQiOiIyMDIwLTAzLTMwVDE4OjA4OjA5LjYzNVoiLCJ1cGRhdGVkQXQiOiIyMDIzLTA5LTA4VDIwOjQyOjIwLjY1M1oiLCJsYXN0VXBkYXRlZEJ5IjoiYXV0aDB8YjQxM2RmZjAtZDc1NS0wMTMyLTlhNTAtMjIwMDBiMmEyMzI4IiwicmVhZHkiOnRydWUsInBvc2l0aW9uIjpudWxsLCJ0cmFuc2ZlcnJlZEF0IjpudWxsLCJpc1BhcnRuZXJDb250ZW50QXV0aG9yIjpudWxsLCJoZWFkZXJJbWFnZSI6e319LHsiaWQiOiJwdEM2R0sxRnBMUzJ5RVVYTndWZDFweEEzS2tTWWREZSIsIm9yaWdpbmFsSWQiOm51bGwsImF1dGhvciI6ImF1dGgwfGI0MTNkZmYwLWQ3NTUtMDEzMi05YTUwLTIyMDAwYjJhMjMyOCIsInNlbGVjdGVkQXV0aG9ySWQiOiJub25lIiwiY291cnNlSWQiOiItdDBYcjZXR1hWTUpCMUVwVjd4cHdqdFM3R09qakRUcCIsInRpdGxlIjoiUGh5c2ljYWwgRXhhbWluYXRpb24gKENvbnRpbnVlZCkiLCJkZXNjcmlwdGlvbiI6IiIsInR5cGUiOiJibG9ja3MiLCJpY29uIjoiQXJ0aWNsZSIsIml0ZW1zIjpbeyJpZCI6ImNrOGRneWlsODAwNWEzaDY2NnF3c3Z0em0iLCJ0eXBlIjoiaW50ZXJhY3RpdmUiLCJpdGVtcyI6W3siaWQiOiJjazhkYXRxeWwwMDBwM2g2Nmg5ZHd1c3FnIiwidHlwZSI6Imxlc3NvbiIsImxhYmVsIjoiQmFjayIsImRlc2NyaXB0aW9uIjoiIiwiZGVzdGluYXRpb24iOiIwMFFoeDZoYVpaVkNSWUZpbmtMWFFQUEpHbWVBb2ZBdCJ9XSwiZmFtaWx5IjoiYnV0dG9ucyIsInZhcmlhbnQiOiJidXR0b24iLCJzZXR0aW5ncyI6eyJwYWRkaW5nVG9wIjozLCJwYWRkaW5nQm90dG9tIjoiMCIsImJhY2tncm91bmRDb2xvciI6IiIsImVudHJhbmNlQW5pbWF0aW9uIjp0cnVlfX0seyJpZCI6ImNsbWIyZGptYzAwM3MzYjc2dmxvbmZ4MXYiLCJ0eXBlIjoidGV4dCIsIml0ZW1zIjpbeyJpZCI6ImNsbWIyZGptYzAwM3QzYjc2c2Q1d3ZxcnUiLCJwYXJhZ3JhcGgiOiI8cD48c3Ryb25nPjxzdHJvbmc+PHN0cm9uZz48c3BhbiBzdHlsZT1cImZvbnQtc2l6ZTogMThweDtcIj5Xb3VsZCB5b3UgbGlrZSBhbnkgb3RoZXIgdml0YWwgc2lnbnMgb24gTXJzLiBMb3Blej88L3NwYW4+PC9zdHJvbmc+PC9zdHJvbmc+PC9zdHJvbmc+PC9wPjxwPjxlbT48ZW0+PGVtPjxzcGFuIHN0eWxlPVwiZm9udC1zaXplOiAxOHB4O1wiPldyaXRlIGRvd24vcmVjb3JkLCBvbiB5b3VyIG93biwgaWYgeW91IHdvdWxkIGxpa2UgYW55IG90aGVyIHZpdGFsIHNpZ25zIG9uIE1ycy4gTG9wZXosIGFuZCBpZiBzbywgd2hhdCBvbmVzLCBhbmQ8L3NwYW4+PC9lbT48L2VtPjxlbT48ZW0+PHNwYW4gc3R5bGU9XCJmb250LXNpemU6IDE4cHg7XCI+Jm5ic3A7dGhlbiBwcmVzcyAmcXVvdDtDb250aW51ZS4mcXVvdDs8L3NwYW4+PC9lbT48L2VtPjwvZW0+PC9wPiJ9XSwiZmFtaWx5IjoidGV4dCIsInZhcmlhbnQiOiJwYXJhZ3JhcGgiLCJzZXR0aW5ncyI6eyJjYXJkTW9kZSI6IldISVRFIiwicGFkZGluZ1RvcCI6MywiYWNjZW50Q29sb3IiOm51bGwsInBhZGRpbmdCb3R0b20iOjMsImJhY2tncm91bmRUeXBlIjoiTElHSFQiLCJiYWNrZ3JvdW5kQ29sb3IiOiIiLCJlbnRyYW5jZUFuaW1hdGlvbiI6dHJ1ZX19LHsiaWQiOiJjazhlaWJxcm8wMDZjM2g2MTBucmUxY2g3IiwidHlwZSI6ImRpdmlkZXIiLCJpdGVtcyI6W3siaWQiOiJjazhlZ2t6ODQwMDEwM2g2MTlmaXNzbGhmIiwidHlwZSI6IiIsInRpdGxlIjoiQ09OVElOVUUiLCJidXR0b25Db2xvciI6ImJyYW5kIiwiY29tcGxldGVIaW50IjoiQ29tcGxldGUgdGhlIGNvbnRlbnQgYWJvdmUgYmVmb3JlIG1vdmluZyBvbi4ifV0sIm1lZGlhIjp7fSwiZmFtaWx5IjoiY29udGludWUiLCJ2YXJpYW50IjoiY29udGludWUiLCJzZXR0aW5ncyI6eyJwYWRkaW5nVG9wIjozLCJwYWRkaW5nQm90dG9tIjoiMCIsImJhY2tncm91bmRDb2xvciI6IiIsImVudHJhbmNlQW5pbWF0aW9uIjp0cnVlfX0seyJpZCI6ImNsbWIyZTEzYTAwNDAzYjc2amY0eGMzNXkiLCJ0eXBlIjoidGV4dCIsIml0ZW1zIjpbeyJpZCI6ImNsbWIyZTEzYTAwNDEzYjc2bTFpeTh2Zm4iLCJwYXJhZ3JhcGgiOiI8cD48c3Ryb25nPjxzcGFuIHN0eWxlPVwiZm9udC1zaXplOiAyMHB4O1wiPlJldmlldyB0aGUgb3RoZXIgdml0YWwgc2lnbnMgdGhhdCB5b3Ugbm90ZWQuPC9zcGFuPjwvc3Ryb25nPjwvcD4ifV0sImZhbWlseSI6InRleHQiLCJ2YXJpYW50IjoicGFyYWdyYXBoIiwic2V0dGluZ3MiOnsiY2FyZE1vZGUiOiJXSElURSIsInBhZGRpbmdUb3AiOjMsImFjY2VudENvbG9yIjpudWxsLCJwYWRkaW5nQm90dG9tIjozLCJiYWNrZ3JvdW5kVHlwZSI6IkxJR0hUIiwiYmFja2dyb3VuZENvbG9yIjoiIiwiZW50cmFuY2VBbmltYXRpb24iOnRydWV9fSx7ImlkIjoiY2xtYjJlZWtiMDA0ODNiNzZvbzhxbmkwZyIsInR5cGUiOiJ0ZXh0IiwiaXRlbXMiOlt7ImlkIjoiY2xtYjJlZWtiMDA0OTNiNzZldzVhcDR2ayIsInBhcmFncmFwaCI6IjxwPjxzdHJvbmc+PHNwYW4gc3R5bGU9XCJmb250LXNpemU6IDE4cHg7XCI+QWRkaXRpb25hbCBQYXRpZW50IFZpdGFsIFNpZ25zPC9zcGFuPjwvc3Ryb25nPjwvcD48cD48c3BhbiBzdHlsZT1cImZvbnQtc2l6ZTogMThweDtcIj48c3Ryb25nPkhlaWdodDombmJzcDs8L3N0cm9uZz41IGZlZXQgMyBpbmNoZXM8L3NwYW4+PC9wPjxwPjxzcGFuIHN0eWxlPVwiZm9udC1zaXplOiAxOHB4O1wiPjxzdHJvbmc+V2VpZ2h0OiZuYnNwOzwvc3Ryb25nPjE4NiBsYnM8L3NwYW4+PC9wPjxwPjxzcGFuIHN0eWxlPVwiZm9udC1zaXplOiAxOHB4O1wiPjxzdHJvbmc+Qm9keSBNYXNzIEluZGV4IChCTUkpOiZuYnNwOzwvc3Ryb25nPjMzIGtnL208L3NwYW4+PHN1cD48c3BhbiBzdHlsZT1cImZvbnQtc2l6ZTogMThweDtcIj4yPC9zcGFuPjwvc3VwPjwvcD4ifV0sImZhbWlseSI6InRleHQiLCJ2YXJpYW50IjoicGFyYWdyYXBoIiwic2V0dGluZ3MiOnsiY2FyZE1vZGUiOiJXSElURSIsInBhZGRpbmdUb3AiOjMsImFjY2VudENvbG9yIjpudWxsLCJwYWRkaW5nQm90dG9tIjozLCJiYWNrZ3JvdW5kVHlwZSI6IkxJR0hUIiwiYmFja2dyb3VuZENvbG9yIjoiIiwiZW50cmFuY2VBbmltYXRpb24iOnRydWV9fSx7ImlkIjoiY2s4ZWtwdHE3MDA4ZTNoNjFuY2JnZzF1MCIsInR5cGUiOiJkaXZpZGVyIiwiaXRlbXMiOlt7ImlkIjoiY2s4ZWdrejg0MDAxMDNoNjE5Zmlzc2xoZiIsInR5cGUiOiJjb21wbGV0ZUFsbCIsInRpdGxlIjoiQ09OVElOVUUiLCJidXR0b25Db2xvciI6ImJyYW5kIiwiY29tcGxldGVIaW50IjoiQ29tcGxldGUgdGhlIGNvbnRlbnQgYWJvdmUgYmVmb3JlIG1vdmluZyBvbi4ifV0sImZhbWlseSI6ImNvbnRpbnVlIiwidmFyaWFudCI6ImNvbnRpbnVlIiwic2V0dGluZ3MiOnsicGFkZGluZ1RvcCI6MywicGFkZGluZ0JvdHRvbSI6IjAiLCJiYWNrZ3JvdW5kQ29sb3IiOiIiLCJlbnRyYW5jZUFuaW1hdGlvbiI6dHJ1ZX19LHsiaWQiOiJjazhlaXJkYXAwMDcyM2g2MTMyYzV4bnRhIiwidHlwZSI6InRleHQiLCJpdGVtcyI6W3siaWQiOiJjazhlaXF0bmUwMDZ4M2g2MWFxY3B0enp5IiwiaGVhZGluZyI6IjxwPjxzdHJvbmc+PHNwYW4gc3R5bGU9XCJmb250LXNpemU6IDIwcHg7XCI+UmVmbGVjdDwvc3Bhbj48L3N0cm9uZz48L3A+IiwicGFyYWdyYXBoIjoiPHA+PHNwYW4gc3R5bGU9XCJmb250LXNpemU6IDE4cHg7XCI+UGxlYXNlIHdyaXRlIGRvd24vcmVjb3JkIHlvdXIgcmVmbGVjdGlvbnMgdG8gdGhlIGZvbGxvd2luZyBxdWVzdGlvbnMgaW4geW91ciBub3Rlcywgc28gdGhhdCB5b3UgbWF5IGhhdmUgdGhlbSBhdmFpbGFibGUgZm9yIGNhc2UgZGVicmllZmluZyBpbiB0aGUgZnV0dXJlLjxicj48L3NwYW4+PC9wPjx1bD48bGk+PHNwYW4gc3R5bGU9XCJmb250LXNpemU6IDE4cHg7XCI+PGVtPkRpZCB5b3UgYXNrIHRvIHNlZSBhbnkgb3RoZXIgdml0YWwgc2lnbnM/IElmIHNvLCB3aGF0IG9uZXM/PC9lbT48YnI+PGJyPjwvc3Bhbj48L2xpPjxsaT48c3BhbiBzdHlsZT1cImZvbnQtc2l6ZTogMThweDtcIj48ZW0+SWYgbm90LCB3aHkgbm90PzwvZW0+PGJyPjxicj48L3NwYW4+PC9saT48bGk+PHNwYW4gc3R5bGU9XCJmb250LXNpemU6IDE4cHg7XCI+PGVtPklmIHlvdSBkaWQgbm90IGFzayBmb3IgYW55IGFkZGl0aW9uYWwgdml0YWwgc2lnbnMsIGFyZSB0aGVyZSBhbnkgZmluZGluZ3MgZnJvbSB0aGVzZSB0aGF0IHlvdSB0aGluayB3aWxsIGJlIHJlbGV2YW50IG1vdmluZyBmb3J3YXJkPzwvZW0+PC9zcGFuPjwvbGk+PC91bD4ifV0sIm1lZGlhIjp7fSwiZmFtaWx5IjoidGV4dCIsInZhcmlhbnQiOiJoZWFkaW5nIHBhcmFncmFwaCIsInNldHRpbmdzIjp7InBhZGRpbmdUb3AiOjMsInBhZGRpbmdCb3R0b20iOiIwIiwiYmFja2dyb3VuZENvbG9yIjoiIiwiZW50cmFuY2VBbmltYXRpb24iOnRydWV9fSx7ImlkIjoiY2s4ZGk2NXVvMDA1bzNoNjZ6dHdkdmtxZSIsInR5cGUiOiJpbnRlcmFjdGl2ZSIsIml0ZW1zIjpbeyJpZCI6ImNrOGRhdHF5bDAwMHAzaDY2aDlkd3VzcWciLCJ0eXBlIjoibGVzc29uIiwibGFiZWwiOiJDb250aW51ZSIsImRlc2NyaXB0aW9uIjoiIiwiZGVzdGluYXRpb24iOiI2My1LXzM1bzR0UVROaC1QOEVwZUROVk11Q1Bvd2Q0bSJ9XSwiZmFtaWx5IjoiYnV0dG9ucyIsInZhcmlhbnQiOiJidXR0b24iLCJzZXR0aW5ncyI6eyJwYWRkaW5nVG9wIjozLCJwYWRkaW5nQm90dG9tIjoiMCIsImJhY2tncm91bmRDb2xvciI6IiIsImVudHJhbmNlQW5pbWF0aW9uIjp0cnVlfX1dLCJtZWRpYSI6e30sInBpbGVzIjpbXSwic2V0dGluZ3MiOnt9LCJkdXBsaWNhdGVkRnJvbUlkIjoicjRDd0dwRk84dHV3b0pBYk9XdzZjdWlXVkhIbzlYdVkiLCJkZWxldGVkIjpmYWxzZSwiY3JlYXRlZEF0IjoiMjAyMC0wMy0zMFQxOTowNzo0OS4yMDJaIiwidXBkYXRlZEF0IjoiMjAyMy0wOS0wOFQyMDo0Mzo1Mi42NzhaIiwibGFzdFVwZGF0ZWRCeSI6ImF1dGgwfGI0MTNkZmYwLWQ3NTUtMDEzMi05YTUwLTIyMDAwYjJhMjMyOCIsInJlYWR5Ijp0cnVlLCJwb3NpdGlvbiI6bnVsbCwidHJhbnNmZXJyZWRBdCI6bnVsbCwiaXNQYXJ0bmVyQ29udGVudEF1dGhvciI6bnVsbCwiaGVhZGVySW1hZ2UiOnt9fSx7ImlkIjoiNjMtS18zNW80dFFUTmgtUDhFcGVETlZNdUNQb3dkNG0iLCJvcmlnaW5hbElkIjpudWxsLCJhdXRob3IiOiJhdXRoMHxiNDEzZGZmMC1kNzU1LTAxMzItOWE1MC0yMjAwMGIyYTIzMjgiLCJzZWxlY3RlZEF1dGhvcklkIjoibm9uZSIsImNvdXJzZUlkIjoiLXQwWHI2V0dYVk1KQjFFcFY3eHB3anRTN0dPampEVHAiLCJ0aXRsZSI6IlBoeXNpY2FsIEV4YW1pbmF0aW9uIChDb250aW51ZWQpIiwiZGVzY3JpcHRpb24iOiIiLCJ0eXBlIjoiYmxvY2tzIiwiaWNvbiI6IkFydGljbGUiLCJpdGVtcyI6W3siaWQiOiJjazhkZ3lpbDgwMDVhM2g2NjZxd3N2dHptIiwidHlwZSI6ImludGVyYWN0aXZlIiwiaXRlbXMiOlt7ImlkIjoiY2s4ZGF0cXlsMDAwcDNoNjZoOWR3dXNxZyIsInR5cGUiOiJsZXNzb24iLCJsYWJlbCI6IkJhY2siLCJkZXNjcmlwdGlvbiI6IiIsImRlc3RpbmF0aW9uIjoicHRDNkdLMUZwTFMyeUVVWE53VmQxcHhBM0trU1lkRGUifV0sImZhbWlseSI6ImJ1dHRvbnMiLCJ2YXJpYW50IjoiYnV0dG9uIiwic2V0dGluZ3MiOnsicGFkZGluZ1RvcCI6MywicGFkZGluZ0JvdHRvbSI6IjAiLCJiYWNrZ3JvdW5kQ29sb3IiOiIiLCJlbnRyYW5jZUFuaW1hdGlvbiI6dHJ1ZX19LHsiaWQiOiJjbG1iMmV6N2IwMDRvM2I3NjN6bHZtYnFwIiwidHlwZSI6InRleHQiLCJpdGVtcyI6W3siaWQiOiJjbG1iMmV6N2MwMDRwM2I3NmNsaDFvb3ZzIiwicGFyYWdyYXBoIjoiPHA+PHN0cm9uZz48c3Ryb25nPjxzdHJvbmc+PHNwYW4gc3R5bGU9XCJmb250LXNpemU6IDIwcHg7XCI+Tm93IHRoYXQgeW91IGhhdmUgb2J0YWluZWQgYWxsIHRoZSBwZXJ0aW5lbnQgdml0YWwgc2lnbnMgYW5kIGFyZSByZWFkeSB0byBzdGFydCB0aGUgcGh5c2ljYWwgZXhhbWluYXRpb24sIHNwZWNpZmljYWxseSB3aGF0IHBoeXNpY2FsIGV4YW1pbmF0aW9uIHBhcmFtZXRlcnM8L3NwYW4+PC9zdHJvbmc+PC9zdHJvbmc+PC9zdHJvbmc+PHN0cm9uZz48c3Ryb25nPjxzdHJvbmc+PHNwYW4gc3R5bGU9XCJmb250LXNpemU6IDIwcHg7XCI+Jm5ic3A7d291bGQgeW91IGxpa2Ugb24gTXJzLiBMb3Blej88L3NwYW4+PC9zdHJvbmc+PC9zdHJvbmc+PC9zdHJvbmc+PC9wPjxwPjxlbT48ZW0+PGVtPjxzcGFuIHN0eWxlPVwiZm9udC1zaXplOiAxOHB4O1wiPldyaXRlIGRvd24vcmVjb3JkLCBvbiB5b3VyIG93biwgd2hhdCBvdGhlciBzcGVjaWZpYyBwaHlzaWNhbCBleGFtaW5hdGlvbiBwYXJhbWV0ZXJzIHlvdSB3b3VsZCBsaWtlIG9uIE1ycy4gTG9wZXosIGFuZDwvc3Bhbj48L2VtPjwvZW0+PGVtPjxlbT48c3BhbiBzdHlsZT1cImZvbnQtc2l6ZTogMThweDtcIj4mbmJzcDt0aGVuIHByZXNzICZxdW90O0NvbnRpbnVlLiZxdW90Ozwvc3Bhbj48L2VtPjwvZW0+PC9lbT48L3A+In1dLCJmYW1pbHkiOiJ0ZXh0IiwidmFyaWFudCI6InBhcmFncmFwaCIsInNldHRpbmdzIjp7ImNhcmRNb2RlIjoiV0hJVEUiLCJwYWRkaW5nVG9wIjozLCJhY2NlbnRDb2xvciI6bnVsbCwicGFkZGluZ0JvdHRvbSI6MywiYmFja2dyb3VuZFR5cGUiOiJMSUdIVCIsImJhY2tncm91bmRDb2xvciI6IiIsImVudHJhbmNlQW5pbWF0aW9uIjp0cnVlfX0seyJpZCI6ImNrOGVpYnFybzAwNmMzaDYxMG5yZTFjaDciLCJ0eXBlIjoiZGl2aWRlciIsIml0ZW1zIjpbeyJpZCI6ImNrOGVna3o4NDAwMTAzaDYxOWZpc3NsaGYiLCJ0eXBlIjoiIiwidGl0bGUiOiJDT05USU5VRSIsImJ1dHRvbkNvbG9yIjoiYnJhbmQiLCJjb21wbGV0ZUhpbnQiOiJDb21wbGV0ZSB0aGUgY29udGVudCBhYm92ZSBiZWZvcmUgbW92aW5nIG9uLiJ9XSwibWVkaWEiOnt9LCJmYW1pbHkiOiJjb250aW51ZSIsInZhcmlhbnQiOiJjb250aW51ZSIsInNldHRpbmdzIjp7InBhZGRpbmdUb3AiOjMsInBhZGRpbmdCb3R0b20iOiIwIiwiYmFja2dyb3VuZENvbG9yIjoiIiwiZW50cmFuY2VBbmltYXRpb24iOnRydWV9fSx7ImlkIjoiY2xtYjJma2xnMDA0dzNiNzZ4YjF2YXR1eSIsInR5cGUiOiJ0ZXh0IiwiaXRlbXMiOlt7ImlkIjoiY2xtYjJma2xnMDA0eDNiNzZ6a3BzN2tnbSIsInBhcmFncmFwaCI6IjxwPjxzdHJvbmc+PHNwYW4gc3R5bGU9XCJmb250LXNpemU6IDIwcHg7XCI+UmV2aWV3IHRoZSBwaHlzaWNhbCBleGFtaW5hdGlvbiBwYXJhbWV0ZXJzIHlvdSBub3RlZC48L3NwYW4+PC9zdHJvbmc+PC9wPiJ9XSwiZmFtaWx5IjoidGV4dCIsInZhcmlhbnQiOiJwYXJhZ3JhcGgiLCJzZXR0aW5ncyI6eyJjYXJkTW9kZSI6IldISVRFIiwicGFkZGluZ1RvcCI6MywiYWNjZW50Q29sb3IiOm51bGwsInBhZGRpbmdCb3R0b20iOjMsImJhY2tncm91bmRUeXBlIjoiTElHSFQiLCJiYWNrZ3JvdW5kQ29sb3IiOiIiLCJlbnRyYW5jZUFuaW1hdGlvbiI6dHJ1ZX19LHsiaWQiOiJjazhqMjdrZzQwMDVlM2g1eDM3bXE1YTloIiwidHlwZSI6ImludGVyYWN0aXZlIiwiaXRlbXMiOlt7ImlkIjoiY2s4azh4YzY0MDA0aDNoNjVnYnVlMXFtZiIsIm1lZGlhIjp7fSwidGl0bGUiOiJWaXRhbCBTaWducyAtIFN1bW1hcnkiLCJkZXNjcmlwdGlvbiI6IjxwPjxzdHJvbmc+SGVhcnQgUmF0ZTombmJzcDs8L3N0cm9uZz43MiBicG08L3A+PHA+PHN0cm9uZz5SZXNwaXJhdG9yeSBSYXRlOiZuYnNwOzwvc3Ryb25nPjE2IGJwbTwvcD48cD48c3Ryb25nPkJsb29kIFByZXNzdXJlOiZuYnNwOzwvc3Ryb25nPjEzOC83NiBtbUhnPC9wPjxwPjxzdHJvbmc+VGVtcGVyYXR1cmU6Jm5ic3A7PC9zdHJvbmc+OTguNyBGPC9wPjxwPjxzdHJvbmc+UGFpbiBTY29yZTombmJzcDs8L3N0cm9uZz4yLzEwPC9wPjxwPjxzdHJvbmc+SGVpZ2h0OiZuYnNwOzwvc3Ryb25nPjUgZmVldCAzIGluY2hlczwvcD48cD48c3Ryb25nPldlaWdodDombmJzcDs8L3N0cm9uZz4xODYgbGJzPC9wPjxwPjxzdHJvbmc+Qm9keSBNYXNzIEluZGV4IChCTUkpOiZuYnNwOzwvc3Ryb25nPjMzIGtnL208c3VwPjI8L3N1cD48L3A+IiwiaXNOZXdseUluc2VydGVkIjp0cnVlfSx7ImlkIjoiY2s4ajA5bXcwMDAwYzNoNXhuZXUxMXpraCIsIm1lZGlhIjp7InRtcCI6eyJpbWFnZSI6eyJrZXkiOiJhc3NldHMvcmlzZS9hc3NldHMvYmxvY2stZGVmYXVsdHMvcGFyYWdsaWRlLmpwZyIsInNyYyI6Imh0dHBzOi8vYXJ0aWN1bGF0ZXVzZXJjb250ZW50LmNvbS9hc3NldHMvcmlzZS9hc3NldHMvYmxvY2stZGVmYXVsdHMvcGFyYWdsaWRlLmpwZyIsInR5cGUiOiJpbWFnZSIsInRodW1ibmFpbCI6Imh0dHBzOi8vYXJ0aWN1bGF0ZXVzZXJjb250ZW50LmNvbS9hc3NldHMvcmlzZS9hc3NldHMvYmxvY2stZGVmYXVsdHMvcGFyYWdsaWRlX3RodW1iLmpwZyIsIm9yaWdpbmFsVXJsIjoicGFyYWdsaWRlLmpwZyJ9fX0sInRpdGxlIjoiR2VuZXJhbCIsImRlc2NyaXB0aW9uIjoiPHA+TWlsZGx5IGFueGlvdXMgYW5kIHNvbWV3aGF0IHVuY29tZm9ydGFibGUgYnV0IG5vdCBpbiBhY3V0ZSBkaXN0cmVzcy48L3A+In0seyJpZCI6ImNrOGowOW13MDAwMGQzaDV4bTNtOW9nOXYiLCJ0aXRsZSI6IkhlYWQgYW5kIE5lY2siLCJkZXNjcmlwdGlvbiI6IjxwPk5vcm1vY2VwaGFsaWMsIEF0cmF1bWF0aWM8L3A+In0seyJpZCI6ImNrOGowOW13MDAwMGUzaDV4bGJoeDB0Y2oiLCJ0aXRsZSI6IkNhcmRpb3Zhc2N1bGFyIiwiZGVzY3JpcHRpb24iOiI8cD5SZWd1bGFyIHJhdGUgYW5kIHJoeXRobSAoUlJSKTsgbm8gcnVicywgbXVybXVycywgb3IgZ2FsbG9wczwvcD4ifSx7ImlkIjoiY2s4ajI4bnE4MDA1aTNoNXh3YzJwdXVudSIsIm1lZGlhIjp7fSwidGl0bGUiOiJQdWxtb25hcnkiLCJkZXNjcmlwdGlvbiI6IjxwPkNsZWFyIHRvIGF1c2N1bHRhdGlvbiBiaWxhdGVyYWxseSAoQ1RBQik7IG5vIHdoZWV6ZXMsIHJob25jaGksIG9yIHJhbGVzPC9wPiJ9LHsiaWQiOiJjazhqMjhweHEwMDVrM2g1eHRndnE3dWNhIiwibWVkaWEiOnt9LCJ0aXRsZSI6IkFiZG9tZW4iLCJkZXNjcmlwdGlvbiI6IjxwPk11bHRpcGxlIHNtYWxsIDEtMiBjbSBzdXJnaWNhbCBpbmNpc2lvbnMgYXJlIGNsZWFuLCBkcnkgYW5kIGludGFjdCwgbm8gZXJ5dGhlbWEgLCBlZGVtYSBvciBpbmR1cmF0aW9uLiBTb2Z0LCBvYmVzZSwgbm8gZGlzdGVudGlvbiwgc2xpZ2h0IHRlbmRlcm5lc3Mgd2l0aCBwYWxwYXRpb24gYnV0IG5vIHJlYm91bmQvIGd1YXJkaW5nLjwvcD4ifSx7ImlkIjoiY2s4ajI5OGxvMDA1cjNoNXh0Y2M1ZmNxZCIsIm1lZGlhIjp7fSwidGl0bGUiOiJMb3dlciBleHRyZW1pdGllcyIsImRlc2NyaXB0aW9uIjoiPHA+V2FybSwgd2VsbCBwZXJmdXNlZCBiaWxhdGVyYWwgbG93ZXIgZXh0cmVtaXR5LiBObyBlZGVtYSBiaWxhdGVyYWxseS4gUGFscGFibGUgcGVyaXBoZXJhbCBwdWxzZXMgYmlsYXRlcmFsbHkuPC9wPiJ9LHsiaWQiOiJjazhqMjk5ejQwMDV0M2g1eDg1aTl1YmU2IiwibWVkaWEiOnsidG1wIjp7ImltYWdlIjp7ImtleSI6InJpc2UvY291cnNlcy8tdDBYcjZXR1hWTUpCMUVwVjd4cHdqdFM3R09qakRUcC9vMkp2Nzg3YjI4dUZnU3NCLWM2X3JfZXhhbS5wbmciLCJ0eXBlIjoiaW1hZ2UiLCJjcnVzaGVkS2V5IjoicmlzZS9jb3Vyc2VzLy10MFhyNldHWFZNSkIxRXBWN3hwd2p0UzdHT2pqRFRwL2dPTXViX3NLUE1FSjJzY2MuanBnIiwib3JpZ2luYWxVcmwiOiJjNl9yX2V4YW0ucG5nIiwidXNlQ3J1c2hlZEtleSI6dHJ1ZX19fSwidGl0bGUiOiJSZWN0YWwiLCJkZXNjcmlwdGlvbiI6IjxwPk5vIG1hc3Nlcy48L3A+In1dLCJmYW1pbHkiOiJpbnRlcmFjdGl2ZSIsInZhcmlhbnQiOiJhY2NvcmRpb24iLCJzZXR0aW5ncyI6eyJwYWRkaW5nVG9wIjozLCJ6b29tT25DbGljayI6ZmFsc2UsInBhZGRpbmdCb3R0b20iOiIwIiwiYmFja2dyb3VuZENvbG9yIjoiIiwiYWNjb3JkaW9uQmVoYXZpb3IiOiJvbmx5T25lIiwiZW50cmFuY2VBbmltYXRpb24iOnRydWV9fSx7ImlkIjoiY2s4a2J4cjc3MDAyeTNoNjZud2MyMWFwaSIsInR5cGUiOiJpbnRlcmFjdGl2ZSIsIml0ZW1zIjpbeyJpZCI6ImNrOGtibHFpeTAwMHAzaDY2aGR0NWlkdWwiLCJ0eXBlIjoibGVzc29uIiwibGFiZWwiOiJSZXZpZXciLCJkZXNjcmlwdGlvbiI6IjxwPjxzdHJvbmc+PHNwYW4gc3R5bGU9XCJmb250LXNpemU6IDIwcHg7XCI+UGVsdmljPC9zcGFuPjwvc3Ryb25nPjwvcD4iLCJkZXN0aW5hdGlvbiI6Ik9nSGc1U2swRlNLR3JEOVNLQW1MVDJfend1U2tyWmVHIn1dLCJmYW1pbHkiOiJidXR0b25zIiwidmFyaWFudCI6ImJ1dHRvbiBzdGFjayIsInNldHRpbmdzIjp7InBhZGRpbmdUb3AiOjMsImJ1dHRvbkNvbG9yIjoiI0M3NUIxMiIsInBhZGRpbmdCb3R0b20iOiIwIiwiYmFja2dyb3VuZENvbG9yIjoiIiwiZW50cmFuY2VBbmltYXRpb24iOnRydWV9fSx7ImlkIjoiY2tidHBmMDRyMDA1NDNoNjd5d2xuZmt0ZCIsInR5cGUiOiJpbnRlcmFjdGl2ZSIsIml0ZW1zIjpbeyJpZCI6ImNrYnRwZjA0cjAwNTUzaDY3bmh1Y2NueDQiLCJ0eXBlIjoibGVzc29uIiwibGFiZWwiOiJSZXZpZXciLCJkZXNjcmlwdGlvbiI6IjxwPjxzdHJvbmc+PHNwYW4gc3R5bGU9XCJmb250LXNpemU6IDIwcHg7XCI+VXJvZ3luZWNvbG9naWM8L3NwYW4+PC9zdHJvbmc+PC9wPiIsImRlc3RpbmF0aW9uIjoiQmRhTW9qdGJaeVJyOFpQZGtpNURsS2dqZTVrVm1EUFcifV0sImZhbWlseSI6ImJ1dHRvbnMiLCJ2YXJpYW50IjoiYnV0dG9uIHN0YWNrIiwic2V0dGluZ3MiOnsicGFkZGluZ1RvcCI6MywiYnV0dG9uQ29sb3IiOiIjQzc1QjEyIiwicGFkZGluZ0JvdHRvbSI6IjAiLCJiYWNrZ3JvdW5kQ29sb3IiOiIiLCJlbnRyYW5jZUFuaW1hdGlvbiI6dHJ1ZX19LHsiaWQiOiJjazhqMzJqa3QwMDh0M2g1eG5pZ3d2enE2IiwidHlwZSI6InRleHQiLCJpdGVtcyI6W3siaWQiOiJjazhqMDltdzEwMDIxM2g1eGRmMjZzMjJuIiwicGFyYWdyYXBoIjoiPHAgc3R5bGU9XCJ0ZXh0LWFsaWduOiBjZW50ZXI7XCI+PHN0cm9uZz48c3BhbiBzdHlsZT1cImZvbnQtc2l6ZTogMjBweDtcIj5QbGVhc2UgY2xpY2sgb24gZWFjaCBzZWN0aW9uIGFib3ZlIGluIG9yZGVyIHRvIHByb2NlZWQuPC9zcGFuPjwvc3Ryb25nPjwvcD4ifV0sImZhbWlseSI6InRleHQiLCJ2YXJpYW50IjoicGFyYWdyYXBoIiwic2V0dGluZ3MiOnsicGFkZGluZ1RvcCI6MywicGFkZGluZ0JvdHRvbSI6IjAiLCJiYWNrZ3JvdW5kQ29sb3IiOiIiLCJlbnRyYW5jZUFuaW1hdGlvbiI6dHJ1ZX19LHsiaWQiOiJjazhla3B0cTcwMDhlM2g2MW5jYmdnMXUwIiwidHlwZSI6ImRpdmlkZXIiLCJpdGVtcyI6W3siaWQiOiJjazhlZ2t6ODQwMDEwM2g2MTlmaXNzbGhmIiwidHlwZSI6ImNvbXBsZXRlQWxsIiwidGl0bGUiOiJDT05USU5VRSIsImJ1dHRvbkNvbG9yIjoiYnJhbmQiLCJjb21wbGV0ZUhpbnQiOiJDb21wbGV0ZSB0aGUgY29udGVudCBhYm92ZSBiZWZvcmUgbW92aW5nIG9uLiJ9XSwiZmFtaWx5IjoiY29udGludWUiLCJ2YXJpYW50IjoiY29udGludWUiLCJzZXR0aW5ncyI6eyJwYWRkaW5nVG9wIjozLCJwYWRkaW5nQm90dG9tIjoiMCIsImJhY2tncm91bmRDb2xvciI6IiIsImVudHJhbmNlQW5pbWF0aW9uIjp0cnVlfX0seyJpZCI6ImNrOGVpcmRhcDAwNzIzaDYxMzJjNXhudGEiLCJ0eXBlIjoidGV4dCIsIml0ZW1zIjpbeyJpZCI6ImNrOGVpcXRuZTAwNngzaDYxYXFjcHR6enkiLCJoZWFkaW5nIjoiPHA+PHN0cm9uZz48c3BhbiBzdHlsZT1cImZvbnQtc2l6ZTogMjBweDtcIj5SZWZsZWN0PC9zcGFuPjwvc3Ryb25nPjwvcD4iLCJwYXJhZ3JhcGgiOiI8cD48c3BhbiBzdHlsZT1cImZvbnQtc2l6ZTogMThweDtcIj5QbGVhc2Ugd3JpdGUgZG93bi9yZWNvcmQgeW91ciByZWZsZWN0aW9ucyB0byB0aGUgZm9sbG93aW5nIHF1ZXN0aW9ucyBpbiB5b3VyIG5vdGVzLCBzbyB0aGF0IHlvdSBtYXkgaGF2ZSB0aGVtIGF2YWlsYWJsZSBmb3IgY2FzZSBkZWJyaWVmaW5nIGluIHRoZSBmdXR1cmUuPGJyPjwvc3Bhbj48L3A+PHVsPjxsaT48c3BhbiBzdHlsZT1cImZvbnQtc2l6ZTogMThweDtcIj48ZW0+V2hhdCBwaHlzaWNhbCBleGFtaW5hdGlvbiBwYXJhbWV0ZXJzIGRpZCB5b3Ugb3JpZ2luYWxseSBub3RlIHRoYXQgeW91IHdvdWxkIGxpa2U/PC9lbT48YnI+PGJyPjwvc3Bhbj48L2xpPjxsaT48c3BhbiBzdHlsZT1cImZvbnQtc2l6ZTogMThweDtcIj48ZW0+V2hhdCBwaHlzaWNhbCBleGFtaW5hdGlvbiBwYXJhbWV0ZXJzIGRpZCB5b3Ugbm90IG9yaWdpbmFsbHkgbm90ZT88L2VtPjxicj48YnI+PC9zcGFuPjwvbGk+PGxpPjxzcGFuIHN0eWxlPVwiZm9udC1zaXplOiAxOHB4O1wiPjxlbT48ZW0+V2hhdCBmaW5kaW5ncyBkaWQgeW91IGdhdGhlciBmcm9tIHRoZSBwaHlzaWNhbCBleGFtaW5hdGlvbiBwYXJhbWV0ZXJzIHRoYXQgeW91IGRpZCBub3Qgb3JpZ2luYWxseSBub3RlIHRoYXQgeW91IHRoaW5rIHdpbGwgYmUgcmVsZXZhbnQgbW92aW5nIGZvcndhcmQ/PC9lbT48L2VtPjwvc3Bhbj48L2xpPjwvdWw+In1dLCJtZWRpYSI6e30sImZhbWlseSI6InRleHQiLCJ2YXJpYW50IjoiaGVhZGluZyBwYXJhZ3JhcGgiLCJzZXR0aW5ncyI6eyJwYWRkaW5nVG9wIjozLCJwYWRkaW5nQm90dG9tIjoiMCIsImJhY2tncm91bmRDb2xvciI6IiIsImVudHJhbmNlQW5pbWF0aW9uIjp0cnVlfX0seyJpZCI6ImNrOGRpNjV1bzAwNW8zaDY2enR3ZHZrcWUiLCJ0eXBlIjoiaW50ZXJhY3RpdmUiLCJpdGVtcyI6W3siaWQiOiJjazhkYXRxeWwwMDBwM2g2Nmg5ZHd1c3FnIiwidHlwZSI6Imxlc3NvbiIsImxhYmVsIjoiQ29udGludWUiLCJkZXNjcmlwdGlvbiI6IiIsImRlc3RpbmF0aW9uIjoibXdWR0g4VmhwNkp2Uk1uQ1A2VWNjSFowMS04akxCSmMifV0sImZhbWlseSI6ImJ1dHRvbnMiLCJ2YXJpYW50IjoiYnV0dG9uIiwic2V0dGluZ3MiOnsicGFkZGluZ1RvcCI6MywicGFkZGluZ0JvdHRvbSI6IjAiLCJiYWNrZ3JvdW5kQ29sb3IiOiIiLCJlbnRyYW5jZUFuaW1hdGlvbiI6dHJ1ZX19XSwibWVkaWEiOnt9LCJwaWxlcyI6W10sInNldHRpbmdzIjp7fSwiZHVwbGljYXRlZEZyb21JZCI6ImlzVmxIdnJIU3RtVXl3NUJqOElvTV95eW9JU3dvQ1lIIiwiZGVsZXRlZCI6ZmFsc2UsImNyZWF0ZWRBdCI6IjIwMjAtMDMtMzBUMTk6Mzk6NTguNjU1WiIsInVwZGF0ZWRBdCI6IjIwMjMtMDktMDhUMjA6NDQ6NDMuMjU0WiIsImxhc3RVcGRhdGVkQnkiOiJhdXRoMHxiNDEzZGZmMC1kNzU1LTAxMzItOWE1MC0yMjAwMGIyYTIzMjgiLCJyZWFkeSI6dHJ1ZSwicG9zaXRpb24iOm51bGwsInRyYW5zZmVycmVkQXQiOm51bGwsImlzUGFydG5lckNvbnRlbnRBdXRob3IiOm51bGwsImhlYWRlckltYWdlIjp7fX0seyJpZCI6Ik9nSGc1U2swRlNLR3JEOVNLQW1MVDJfend1U2tyWmVHIiwib3JpZ2luYWxJZCI6bnVsbCwiYXV0aG9yIjoiYXV0aDB8YjQxM2RmZjAtZDc1NS0wMTMyLTlhNTAtMjIwMDBiMmEyMzI4Iiwic2VsZWN0ZWRBdXRob3JJZCI6Im5vbmUiLCJjb3Vyc2VJZCI6Ii10MFhyNldHWFZNSkIxRXBWN3hwd2p0UzdHT2pqRFRwIiwidGl0bGUiOiJQZWx2aWMiLCJkZXNjcmlwdGlvbiI6IiIsInR5cGUiOiJibG9ja3MiLCJpY29uIjoiQXJ0aWNsZSIsIml0ZW1zIjpbeyJpZCI6ImNsbWIyZzdlazAwNTQzYjc2ZjMyYXh5czgiLCJ0eXBlIjoidGV4dCIsIml0ZW1zIjpbeyJpZCI6ImNsbWIyZzdlbDAwNTUzYjc2dHRueXIwZGEiLCJwYXJhZ3JhcGgiOiI8cD48c3Ryb25nPjxzcGFuIHN0eWxlPVwiZm9udC1zaXplOiAyMHB4O1wiPldoYXQgYXJlIHRoZSBzcGVjaWZpYyBwYXJ0cyBvZiBhIHBlbHZpYyBleGFtIHRoYXQgbmVlZCB0byBiZSBjb21wbGV0ZWQ/PC9zcGFuPjwvc3Ryb25nPjwvcD48cD48ZW0+PHNwYW4gc3R5bGU9XCJmb250LXNpemU6IDE4cHg7XCI+V3JpdGUgZG93bi9yZWNvcmQgb24geW91ciBvd24sIHRoZSBzcGVjaWZpYyBwYXJ0cyBvZiBhIHBlbHZpYzwvc3Bhbj48L2VtPjxlbT48c3BhbiBzdHlsZT1cImZvbnQtc2l6ZTogMThweDtcIj4mbmJzcDtleGFtIHRoYXQgbmVlZCB0byBiZSBjb21wbGV0ZWQsIGFuZCB0aGVuIHByZXNzICZxdW90O0NvbnRpbnVlLiZxdW90Ozwvc3Bhbj48L2VtPjwvcD4ifV0sImZhbWlseSI6InRleHQiLCJ2YXJpYW50IjoicGFyYWdyYXBoIiwic2V0dGluZ3MiOnsiY2FyZE1vZGUiOiJXSElURSIsInBhZGRpbmdUb3AiOjMsImFjY2VudENvbG9yIjpudWxsLCJwYWRkaW5nQm90dG9tIjozLCJiYWNrZ3JvdW5kVHlwZSI6IkxJR0hUIiwiYmFja2dyb3VuZENvbG9yIjoiIiwiZW50cmFuY2VBbmltYXRpb24iOnRydWV9fSx7ImlkIjoiY2s4ZXhmcjcxMDBjdTNoNjF5aGo4djFieSIsInR5cGUiOiJkaXZpZGVyIiwiaXRlbXMiOlt7ImlkIjoiY2s4ZWdrejg0MDAxMDNoNjE5Zmlzc2xoZiIsInR5cGUiOiJjb21wbGV0ZUFsbCIsInRpdGxlIjoiQ09OVElOVUUiLCJidXR0b25Db2xvciI6ImJyYW5kIiwiY29tcGxldGVIaW50IjoiQ29tcGxldGUgdGhlIGNvbnRlbnQgYWJvdmUgYmVmb3JlIG1vdmluZyBvbi4ifV0sImZhbWlseSI6ImNvbnRpbnVlIiwidmFyaWFudCI6ImNvbnRpbnVlIiwic2V0dGluZ3MiOnsicGFkZGluZ1RvcCI6MywicGFkZGluZ0JvdHRvbSI6IjAiLCJiYWNrZ3JvdW5kQ29sb3IiOiIiLCJlbnRyYW5jZUFuaW1hdGlvbiI6dHJ1ZX19LHsiaWQiOiJjazhnNnd5ZTcwMDM2M2g2NmFwajNoM2JmIiwidHlwZSI6InRleHQiLCJpdGVtcyI6W3siaWQiOiJjazhnNGs4c3UwMDI2M2g2NmQxZHh0YnBoIiwiaGVhZGluZyI6IjxzdHJvbmc+SGVhZGluZzwvc3Ryb25nPiIsInBhcmFncmFwaCI6IjxwPjxzcGFuIHN0eWxlPVwiZm9udC1zaXplOiAxOHB4O1wiPlRoZSBzcGVjaWZpYyBwYXJ0cyBvZiBhIHBlbHZpYyBleGFtIHRoYXQgbmVlZCB0byBiZSBjb21wbGV0ZWQgYXJlOjwvc3Bhbj48L3A+PHVsPjxsaT48c3BhbiBzdHlsZT1cImZvbnQtc2l6ZTogMThweDtcIj48c3Ryb25nPlNwZWN1bHVtIGV4YW08L3N0cm9uZz48L3NwYW4+PC9saT48bGk+PHNwYW4gc3R5bGU9XCJmb250LXNpemU6IDE4cHg7XCI+PHN0cm9uZz5CaW1hbnVhbCBleGFtPC9zdHJvbmc+PC9zcGFuPjwvbGk+PC91bD48cD48c3BhbiBzdHlsZT1cImZvbnQtc2l6ZTogMThweDtcIj5SZXZpZXcgdGhlIGZpbmRpbmdzIGZvciBNcnMuIExvcGV6JiMzOTtzIGV4YW0gYmVsb3csIG1ha2luZyBzdXJlIHRvIHJlbWVtYmVyIHRvIHJlY29yZCBhbnkgcGVydGluZW50IGZpbmRpbmdzLjwvc3Bhbj48L3A+In1dLCJtZWRpYSI6e30sImZhbWlseSI6InRleHQiLCJ2YXJpYW50IjoicGFyYWdyYXBoIiwic2V0dGluZ3MiOnsicGFkZGluZ1RvcCI6MywicGFkZGluZ0JvdHRvbSI6MCwiYmFja2dyb3VuZENvbG9yIjoiIiwiZW50cmFuY2VBbmltYXRpb24iOnRydWV9fSx7ImlkIjoiY2xrY3J6azZ3MDAwMjNiNzUybjMzZzJoeCIsInR5cGUiOiJ0ZXh0IiwiaXRlbXMiOlt7ImlkIjoiY2xrY3J6azZ3MDAwMzNiNzUzd2hqeWhvNCIsImhlYWRpbmciOiI8c3Ryb25nPkhlYWRpbmc8L3N0cm9uZz4iLCJwYXJhZ3JhcGgiOiI8cD48c3Ryb25nPlBlbHZpYyBleGFtIGZpbmRpbmdzPC9zdHJvbmc+PC9wPjxwPk5vcm1hbCBhcHBlYXJpbmcgZXh0ZXJuYWwgZmVtYWxlIGdlbml0YWxpYS4gTm9ybWFsIGhhaXIgZGlzdHJpYnV0aW9uLiBObyBjbGl0b3JhbCBlbmxhcmdlbWVudC4gTm8gc2tpbiBjaGFuZ2VzLCByYXNoZXMsIG9yIGxlc2lvbnMgdmlzdWFsaXplZC4gVGhlcmUgaXMgZXhjZXNzIG1vaXN0dXJlIG5vdGVkLjwvcD48cD48c3Ryb25nPlNwZWN1bHVtIGV4YW0gZmluZGluZ3M8L3N0cm9uZz48L3A+PHA+Tm9ybWFsIGFwcGVhcmluZyBpbnRhY3QgdmFnaW5hbCBjdWZmLiBQb29saW5nIG9mIGNsZWFyIHllbGxvdyBsaXF1aWQgaW4gdGhlIGFwZXggb2YgdGhlIHZhZ2luYS4gVGhlcmUgaXMgbm8gc3Vycm91bmRpbmcgaW5mbGFtbWF0aW9uIG9yIGV2aWRlbmNlIG9mIHB1cnVsZW50IGRyYWluYWdlLiAmbmJzcDs8L3A+PHA+PHN0cm9uZz5CaW1hbnVhbCBleGFtIGZpbmRpbmdzPC9zdHJvbmc+PGJyPlNsaWdodGx5IHRlbmRlciwgYnV0IGludGFjdCwgdmFnaW5hbCBjdWZmIHdpdGggaW5kdXJhdGlvbi4gTm8gZGlzY3JldGUgbWFzcyBwYWxwYWJsZS4gTm8gY2xlYXIgZGVmZWN0IGFwcHJlY2lhYmxlLjwvcD4ifV0sIm1lZGlhIjp7fSwiZmFtaWx5IjoidGV4dCIsInZhcmlhbnQiOiJwYXJhZ3JhcGgiLCJzZXR0aW5ncyI6eyJwYWRkaW5nVG9wIjozLCJwYWRkaW5nQm90dG9tIjowLCJiYWNrZ3JvdW5kQ29sb3IiOiIiLCJlbnRyYW5jZUFuaW1hdGlvbiI6dHJ1ZX19LHsiaWQiOiJjazg4eGNlM3cwMDNyM2E2Nm15bTQ1czE0IiwidHlwZSI6ImludGVyYWN0aXZlIiwiaXRlbXMiOlt7ImlkIjoiY2s4OHU2Z3Z6MDAwcDNhNjZ3bTh0NHBmeiIsInR5cGUiOiJsZXNzb24iLCJsYWJlbCI6IkdvIGJhY2siLCJkZXNjcmlwdGlvbiI6IiIsImRlc3RpbmF0aW9uIjoiNjMtS18zNW80dFFUTmgtUDhFcGVETlZNdUNQb3dkNG0ifV0sImZhbWlseSI6ImJ1dHRvbnMiLCJ2YXJpYW50IjoiYnV0dG9uIiwic2V0dGluZ3MiOnsicGFkZGluZ1RvcCI6MywiYnV0dG9uQ29sb3IiOiIjQzc1QjEyIiwicGFkZGluZ0JvdHRvbSI6IjAiLCJiYWNrZ3JvdW5kQ29sb3IiOiIiLCJlbnRyYW5jZUFuaW1hdGlvbiI6dHJ1ZX19XSwibWVkaWEiOnt9LCJwaWxlcyI6W10sInNldHRpbmdzIjp7fSwiZHVwbGljYXRlZEZyb21JZCI6IjlrRFdQc2RyQ01TZmV4MlVTeG1GTWFvODBwd1JpU1pjIiwiZGVsZXRlZCI6ZmFsc2UsImNyZWF0ZWRBdCI6IjIwMjAtMDMtMzBUMjA6MjE6NTcuNzY2WiIsInVwZGF0ZWRBdCI6IjIwMjMtMDktMDhUMjA6NDU6MjAuMjM5WiIsImxhc3RVcGRhdGVkQnkiOiJhdXRoMHxiNDEzZGZmMC1kNzU1LTAxMzItOWE1MC0yMjAwMGIyYTIzMjgiLCJyZWFkeSI6dHJ1ZSwicG9zaXRpb24iOm51bGwsInRyYW5zZmVycmVkQXQiOm51bGwsImlzUGFydG5lckNvbnRlbnRBdXRob3IiOm51bGwsImhlYWRlckltYWdlIjp7fX0seyJpZCI6IkJkYU1vanRiWnlScjhaUGRraTVEbEtnamU1a1ZtRFBXIiwib3JpZ2luYWxJZCI6bnVsbCwiYXV0aG9yIjoiYXV0aDB8YjQxM2RmZjAtZDc1NS0wMTMyLTlhNTAtMjIwMDBiMmEyMzI4Iiwic2VsZWN0ZWRBdXRob3JJZCI6Im5vbmUiLCJjb3Vyc2VJZCI6Ii10MFhyNldHWFZNSkIxRXBWN3hwd2p0UzdHT2pqRFRwIiwidGl0bGUiOiJVcm9neW5lY29sb2dpYyIsImRlc2NyaXB0aW9uIjoiIiwidHlwZSI6ImJsb2NrcyIsImljb24iOiJBcnRpY2xlIiwiaXRlbXMiOlt7ImlkIjoiY2s4ZzZ3eWU3MDAzNjNoNjZhcGozaDNiZiIsInR5cGUiOiJ0ZXh0IiwiaXRlbXMiOlt7ImlkIjoiY2s4ZzRrOHN1MDAyNjNoNjZkMWR4dGJwaCIsImhlYWRpbmciOiI8cD48c3Ryb25nPjxzdHJvbmc+PHNwYW4gc3R5bGU9XCJmb250LXNpemU6IDIwcHg7XCI+QXJlIHRoZXJlIGFueSBzcGVjaWZpYyB1cm9neW5lY29sb2dpYyBleGFtaW5hdGlvbiBwYXJhbWV0ZXJzIHlvdSB3b3VsZCBsaWtlIGZvciBNcnMuIExvcGV6Pzwvc3Bhbj48L3N0cm9uZz48L3N0cm9uZz48L3A+IiwicGFyYWdyYXBoIjoiPHA+PHNwYW4gc3R5bGU9XCJmb250LXNpemU6IDE4cHg7XCI+PGVtPjxlbT48ZW0+V3JpdGUgZG93bi9yZWNvcmQsIG9uIHlvdXIgb3duLCBpZiB0aGVyZSBhcmUgYW55IHNwZWNpZmljIHVyb2d5bmVjb2xvZ2ljIGZpbmRpbmdzIGZvciBNcnMuIExvcGV6IHlvdSB3b3VsZCBsaWtlLCBhbmQgSWYgc28sIHdoaWNoIG9uZXMsIGFuZCB0aGVuLCBwcmVzcyAmcXVvdDtDb250aW51ZS4mcXVvdDs8L2VtPjwvZW0+PC9lbT48L3NwYW4+PC9wPiJ9XSwibWVkaWEiOnt9LCJmYW1pbHkiOiJ0ZXh0IiwidmFyaWFudCI6InN1YmhlYWRpbmcgcGFyYWdyYXBoIiwic2V0dGluZ3MiOnsicGFkZGluZ1RvcCI6MywicGFkZGluZ0JvdHRvbSI6MCwiYmFja2dyb3VuZENvbG9yIjoiIiwiZW50cmFuY2VBbmltYXRpb24iOnRydWV9fSx7ImlkIjoiY2tidHA1dnlsMDA1MTNoNjdmamo0YWE0eSIsInR5cGUiOiJkaXZpZGVyIiwiaXRlbXMiOlt7ImlkIjoiY2tidG1sZWdjMDAxMDNoNjdhcjdydjhkOSIsInR5cGUiOiJjb21wbGV0ZUFsbCIsInRpdGxlIjoiQ09OVElOVUUiLCJidXR0b25Db2xvciI6ImJyYW5kIiwiY29tcGxldGVIaW50IjoiQ29tcGxldGUgdGhlIGNvbnRlbnQgYWJvdmUgYmVmb3JlIG1vdmluZyBvbi4ifV0sImZhbWlseSI6ImNvbnRpbnVlIiwidmFyaWFudCI6ImNvbnRpbnVlIiwic2V0dGluZ3MiOnsicGFkZGluZ1RvcCI6MywicGFkZGluZ0JvdHRvbSI6MywiYmFja2dyb3VuZENvbG9yIjoiIiwiZW50cmFuY2VBbmltYXRpb24iOnRydWV9fSx7ImlkIjoiY2xtYjJndno3MDA1YzNiNzZoeHp5YXB3MyIsInR5cGUiOiJ0ZXh0IiwiaXRlbXMiOlt7ImlkIjoiY2xtYjJndno3MDA1ZDNiNzYybHJvZmRoZyIsInBhcmFncmFwaCI6IjxwPjxzdHJvbmc+PHNwYW4gc3R5bGU9XCJmb250LXNpemU6IDE4cHg7XCI+VXJvZ3luZWNvbG9naWMgZXhhbSBmaW5kaW5nczwvc3Bhbj48L3N0cm9uZz48L3A+PHA+PHN0cm9uZz48c3BhbiBzdHlsZT1cImZvbnQtc2l6ZTogMThweDtcIj5Qcm9sYXBzZSBleGFtOiZuYnNwOzwvc3Bhbj48L3N0cm9uZz48c3BhbiBzdHlsZT1cImZvbnQtc2l6ZTogMThweDtcIj4gTm8gdmFnaW5hbCB3YWxsIGxheGl0eSBvbiBzcGVjdWx1bSBleGFtPGJyPjxzdHJvbmc+UGVsdmljIGZsb29yIG11c2NsZSBzdHJlbmd0aDombmJzcDs8L3N0cm9uZz4xLzU8YnI+PHN0cm9uZz5Qb3N0IHZvaWQgcmVzaWR1YWw6Jm5ic3A7PC9zdHJvbmc+MTBtbDwvc3Bhbj48L3A+In1dLCJmYW1pbHkiOiJ0ZXh0IiwidmFyaWFudCI6InBhcmFncmFwaCIsInNldHRpbmdzIjp7ImNhcmRNb2RlIjoiV0hJVEUiLCJwYWRkaW5nVG9wIjozLCJhY2NlbnRDb2xvciI6bnVsbCwicGFkZGluZ0JvdHRvbSI6MywiYmFja2dyb3VuZFR5cGUiOiJMSUdIVCIsImJhY2tncm91bmRDb2xvciI6IiIsImVudHJhbmNlQW5pbWF0aW9uIjp0cnVlfX0seyJpZCI6ImNrY2F6dWo1czAwMzczaDV5c2R5djZ5d3UiLCJ0eXBlIjoiZGl2aWRlciIsIml0ZW1zIjpbeyJpZCI6ImNrYnRtbGVnYzAwMTAzaDY3YXI3cnY4ZDkiLCJ0eXBlIjoiY29tcGxldGVBbGwiLCJ0aXRsZSI6IkNPTlRJTlVFIiwiYnV0dG9uQ29sb3IiOiJicmFuZCIsImNvbXBsZXRlSGludCI6IkNvbXBsZXRlIHRoZSBjb250ZW50IGFib3ZlIGJlZm9yZSBtb3Zpbmcgb24uIn1dLCJmYW1pbHkiOiJjb250aW51ZSIsInZhcmlhbnQiOiJjb250aW51ZSIsInNldHRpbmdzIjp7InBhZGRpbmdUb3AiOjMsInBhZGRpbmdCb3R0b20iOjMsImJhY2tncm91bmRDb2xvciI6IiIsImVudHJhbmNlQW5pbWF0aW9uIjp0cnVlfX0seyJpZCI6ImNrY2F6czZmOTAwMzIzaDV5eGwyZzRuYTMiLCJ0eXBlIjoidGV4dCIsIml0ZW1zIjpbeyJpZCI6ImNrY2F6cnpibzAwMnozaDV5emNwM3JkZ3EiLCJoZWFkaW5nIjoiPHA+PHN0cm9uZz48c3Ryb25nPjxzcGFuIHN0eWxlPVwiZm9udC1zaXplOiAyMHB4O1wiPkFyZSB0aGVyZSBhbnkgb3RoZXIgdGVzdHMgeW91IHdvdWxkIHdhbnQgdG8gcGVyZm9ybSBmb3IgTXJzLiBMb3BleiBhcyBwYXJ0IG9mIHRoZSB1cm9neW5lY29sb2dpYyBleGFtaW5hdGlvbj88L3NwYW4+PC9zdHJvbmc+PC9zdHJvbmc+PC9wPiIsInBhcmFncmFwaCI6IjxwPjxzcGFuIHN0eWxlPVwiZm9udC1zaXplOiAxOHB4O1wiPjxlbT48ZW0+PGVtPldyaXRlIGRvd24vcmVjb3JkLCBvbiB5b3VyIG93biwgaWYgdGhlcmUgYXJlIGFueSBvdGhlciB0ZXN0cyB5b3Ugd291bGQgd2FudCB0byBwZXJmb3JtIGZvciBNcnMuIExvcGV6IGFzIHBhcnQgb2YgdGhlIHVyb2d5bmVjb2xvZ2ljIGV4YW1pbmF0aW9uLCBhbmQgSWYgc28sIHdoaWNoIG9uZXMsIGFuZCB0aGVuLCBwcmVzcyAmcXVvdDtDb250aW51ZS4mcXVvdDs8L2VtPjwvZW0+PC9lbT48L3NwYW4+PC9wPiJ9XSwibWVkaWEiOnt9LCJmYW1pbHkiOiJ0ZXh0IiwidmFyaWFudCI6InN1YmhlYWRpbmcgcGFyYWdyYXBoIiwic2V0dGluZ3MiOnsicGFkZGluZ1RvcCI6MywicGFkZGluZ0JvdHRvbSI6MCwiYmFja2dyb3VuZENvbG9yIjoiIiwiZW50cmFuY2VBbmltYXRpb24iOnRydWV9fSx7ImlkIjoiY2tjYXp2M3czMDAzOTNoNXlzNWx5M3c3bCIsInR5cGUiOiJkaXZpZGVyIiwiaXRlbXMiOlt7ImlkIjoiY2tjYXl1ejAyMDAxMDNoNXk3aDZ3cWh1NCIsInR5cGUiOiJjb21wbGV0ZUFsbCIsInRpdGxlIjoiQ09OVElOVUUiLCJidXR0b25Db2xvciI6ImJyYW5kIiwiY29tcGxldGVIaW50IjoiQ29tcGxldGUgdGhlIGNvbnRlbnQgYWJvdmUgYmVmb3JlIG1vdmluZyBvbi4ifV0sImZhbWlseSI6ImNvbnRpbnVlIiwidmFyaWFudCI6ImNvbnRpbnVlIiwic2V0dGluZ3MiOnsicGFkZGluZ1RvcCI6MywicGFkZGluZ0JvdHRvbSI6MywiYmFja2dyb3VuZENvbG9yIjoiIiwiZW50cmFuY2VBbmltYXRpb24iOnRydWV9fSx7ImlkIjoiY2xtYjJob2I0MDA1azNiNzZieDltc2c0dyIsInR5cGUiOiJ0ZXh0IiwiaXRlbXMiOlt7ImlkIjoiY2xtYjJob2I0MDA1bDNiNzZwZGxsbWVvNSIsInBhcmFncmFwaCI6IjxwPjxzdHJvbmc+PHNwYW4gc3R5bGU9XCJmb250LXNpemU6IDIwcHg7XCI+WW91IG1heSBoYXZlIG5vdGVkIHRoYXQgeW91IHdhbnQgdG8gY29tcGxldGUgYSBUYW1wb24gdGVzdC4mbmJzcDs8L3NwYW4+PC9zdHJvbmc+PHNwYW4gc3R5bGU9XCJmb250LXNpemU6IDIwcHg7XCI+PGJyPjwvc3Bhbj48c3Ryb25nPjxzcGFuIHN0eWxlPVwiZm9udC1zaXplOiAyMHB4O1wiPihDb3N0OiAkNSAtICQ1MCBVU0QpPC9zcGFuPjwvc3Ryb25nPjwvcD48cD48c3BhbiBzdHlsZT1cImZvbnQtc2l6ZTogMThweDtcIj5BZnRlciB0aGUgY2F0aGV0ZXIgaXMgcGxhY2VkIGluIHRoZSBibGFkZGVyIGFuZCB0aGUgYmxhZGRlciBlbXB0aWVkIHRvIGRldGVybWluZSB0aGUgcG9zdCB2b2lkIHJlc2lkdWFsLCBhIHRhbXBvbiBvciBnYXV6ZSBpcyBwbGFjZWQgaW4gdGhlIHZhZ2luYSBhbmQgdGhlbiB0aGUgYmxhZGRlciBpcyByZXRyb2dyYWRlIGZpbGxlZCB3aXRoIGNvbG9yZWQgc3RlcmlsZSB3YXRlciBvciBzYWxpbmUgKGUuZy4sIDIwMCBtbCBvZiB3YXRlciBvciBzYWxpbmUgbWl4ZWQgd2l0aCBhIGZldyBkcm9wcyBvZiBtZXRoeWxlbmUgYmx1ZSkuIFRoZSB0YW1wb24vIGdhdXplIGlzIHRoZW4gcmVtb3ZlZCBhbmQgaXQgaXMgbm90ZWQgdG8gYmUgd2V0IGFuZCBsaWdodCBibHVlIGluIGNvbG9yLiZuYnNwOzwvc3Bhbj48L3A+PHA+PHNwYW4gc3R5bGU9XCJmb250LXNpemU6IDE4cHg7XCI+Kk5vdGU6IENvc3QgZGVwZW5kcyBvbiBpbnN1cmFuY2UsIGxvY2F0aW9uIG9mIGxhYiwgZ2VvZ3JhcGh5Ljwvc3Bhbj48L3A+In1dLCJmYW1pbHkiOiJ0ZXh0IiwidmFyaWFudCI6InBhcmFncmFwaCIsInNldHRpbmdzIjp7ImNhcmRNb2RlIjoiV0hJVEUiLCJwYWRkaW5nVG9wIjozLCJhY2NlbnRDb2xvciI6bnVsbCwicGFkZGluZ0JvdHRvbSI6MywiYmFja2dyb3VuZFR5cGUiOiJMSUdIVCIsImJhY2tncm91bmRDb2xvciI6IiIsImVudHJhbmNlQW5pbWF0aW9uIjp0cnVlfX0seyJpZCI6ImNrY2F6eDF3eTAwM2EzaDV5NG1hcGs5ZTEiLCJ0eXBlIjoiZGl2aWRlciIsIml0ZW1zIjpbeyJpZCI6ImNrY2F5dXowMjAwMTAzaDV5N2g2d3FodTQiLCJ0eXBlIjoiY29tcGxldGVBbGwiLCJ0aXRsZSI6IkNPTlRJTlVFIiwiYnV0dG9uQ29sb3IiOiJicmFuZCIsImNvbXBsZXRlSGludCI6IkNvbXBsZXRlIHRoZSBjb250ZW50IGFib3ZlIGJlZm9yZSBtb3Zpbmcgb24uIn1dLCJmYW1pbHkiOiJjb250aW51ZSIsInZhcmlhbnQiOiJjb250aW51ZSIsInNldHRpbmdzIjp7InBhZGRpbmdUb3AiOjMsInBhZGRpbmdCb3R0b20iOjMsImJhY2tncm91bmRDb2xvciI6IiIsImVudHJhbmNlQW5pbWF0aW9uIjp0cnVlfX0seyJpZCI6ImNrYnRwN2wwbTAwNTMzaDY3aW1icmo0YjciLCJ0eXBlIjoidGV4dCIsIml0ZW1zIjpbeyJpZCI6ImNrYnRtbGVnYzAwMjUzaDY3YjRuM2l0eTYiLCJoZWFkaW5nIjoiPHA+PHN0cm9uZz48c3BhbiBzdHlsZT1cImZvbnQtc2l6ZTogMjBweDtcIj5SZWZsZWN0PC9zcGFuPjwvc3Ryb25nPjwvcD4iLCJwYXJhZ3JhcGgiOiI8cD48c3BhbiBzdHlsZT1cImZvbnQtc2l6ZTogMThweDtcIj5QbGVhc2Ugd3JpdGUgZG93bi9yZWNvcmQgeW91ciByZWZsZWN0aW9ucyB0byB0aGUgZm9sbG93aW5nIHF1ZXN0aW9ucyBpbiB5b3VyIG5vdGVzLCBzbyB0aGF0IHlvdSBtYXkgaGF2ZSB0aGVtIGF2YWlsYWJsZSBmb3IgY2FzZSBkZWJyaWVmaW5nIGluIHRoZSBmdXR1cmUuPC9zcGFuPjwvcD48dWw+PGxpPjxzcGFuIHN0eWxlPVwiZm9udC1zaXplOiAxOHB4O1wiPjxlbT5JZiB5b3UgZGlkIG5vdCBvcmlnaW5hbGx5IG5vdGUgeW91IHdhbnRlZCBhbnkgc3BlY2lmaWMgdXJvZ3luZWNvbG9naWMgcGFyYW1ldGVycyB5b3Ugd2FudGVkLCB3aHk/PC9lbT48L3NwYW4+PC9saT48bGk+PGVtPjxzcGFuIHN0eWxlPVwiZm9udC1zaXplOiAxOHB4O1wiPklzIHRoZXJlIGFueSBmaW5kaW5ncyBmcm9tIHRoZSB1cm9neW5lY29sb2dpYyBwYXJhbWV0ZXJzIHRoYXQgeW91IHRoaW5rIHdpbGwgYmUgcmVsZXZhbnQgbW92aW5nIGZvcndhcmQ/PC9zcGFuPjwvZW0+PGVtPjxzcGFuIHN0eWxlPVwiZm9udC1zaXplOiAxOHB4O1wiPjwvc3Bhbj48L2VtPjwvbGk+PC91bD4ifV0sImZhbWlseSI6InRleHQiLCJ2YXJpYW50Ijoic3ViaGVhZGluZyBwYXJhZ3JhcGgiLCJzZXR0aW5ncyI6eyJwYWRkaW5nVG9wIjozLCJwYWRkaW5nQm90dG9tIjozLCJiYWNrZ3JvdW5kQ29sb3IiOiIiLCJlbnRyYW5jZUFuaW1hdGlvbiI6dHJ1ZX19LHsiaWQiOiJjazg4eGNlM3cwMDNyM2E2Nm15bTQ1czE0IiwidHlwZSI6ImludGVyYWN0aXZlIiwiaXRlbXMiOlt7ImlkIjoiY2s4OHU2Z3Z6MDAwcDNhNjZ3bTh0NHBmeiIsInR5cGUiOiJsZXNzb24iLCJsYWJlbCI6IkdvIGJhY2siLCJkZXNjcmlwdGlvbiI6IiIsImRlc3RpbmF0aW9uIjoiNjMtS18zNW80dFFUTmgtUDhFcGVETlZNdUNQb3dkNG0ifV0sImZhbWlseSI6ImJ1dHRvbnMiLCJ2YXJpYW50IjoiYnV0dG9uIiwic2V0dGluZ3MiOnsicGFkZGluZ1RvcCI6MywiYnV0dG9uQ29sb3IiOiIjQzc1QjEyIiwicGFkZGluZ0JvdHRvbSI6IjAiLCJiYWNrZ3JvdW5kQ29sb3IiOiIiLCJlbnRyYW5jZUFuaW1hdGlvbiI6dHJ1ZX19XSwibWVkaWEiOnt9LCJwaWxlcyI6W10sInNldHRpbmdzIjp7fSwiZHVwbGljYXRlZEZyb21JZCI6Ik9lT2ZWMmo3b1JOV1hqZWtqemhtUkhfTzUyT0xMS1k4IiwiZGVsZXRlZCI6ZmFsc2UsImNyZWF0ZWRBdCI6IjIwMjAtMDYtMjRUMTg6MzI6NDEuNjIyWiIsInVwZGF0ZWRBdCI6IjIwMjMtMDktMDhUMjA6NDY6MzEuNzUyWiIsImxhc3RVcGRhdGVkQnkiOiJhdXRoMHxiNDEzZGZmMC1kNzU1LTAxMzItOWE1MC0yMjAwMGIyYTIzMjgiLCJyZWFkeSI6dHJ1ZSwicG9zaXRpb24iOm51bGwsInRyYW5zZmVycmVkQXQiOm51bGwsImlzUGFydG5lckNvbnRlbnRBdXRob3IiOm51bGwsImhlYWRlckltYWdlIjp7fX0seyJpZCI6Im13VkdIOFZocDZKdlJNbkNQNlVjY0haMDEtOGpMQkpjIiwib3JpZ2luYWxJZCI6bnVsbCwiYXV0aG9yIjoiYXV0aDB8YjQxM2RmZjAtZDc1NS0wMTMyLTlhNTAtMjIwMDBiMmEyMzI4Iiwic2VsZWN0ZWRBdXRob3JJZCI6Im5vbmUiLCJjb3Vyc2VJZCI6Ii10MFhyNldHWFZNSkIxRXBWN3hwd2p0UzdHT2pqRFRwIiwidGl0bGUiOiJPdGhlciBQaHlzaWNhbCBFeGFtaW5hdGlvbiBGaW5kaW5ncy8gT2ZmaWNlIFRlc3RzIiwiZGVzY3JpcHRpb24iOiIiLCJ0eXBlIjoiYmxvY2tzIiwiaWNvbiI6IkFydGljbGUiLCJpdGVtcyI6W3siaWQiOiJjazhkZ3lpbDgwMDVhM2g2NjZxd3N2dHptIiwidHlwZSI6ImludGVyYWN0aXZlIiwiaXRlbXMiOlt7ImlkIjoiY2s4ZGF0cXlsMDAwcDNoNjZoOWR3dXNxZyIsInR5cGUiOiJsZXNzb24iLCJsYWJlbCI6IkJhY2siLCJkZXNjcmlwdGlvbiI6IiIsImRlc3RpbmF0aW9uIjoiNjMtS18zNW80dFFUTmgtUDhFcGVETlZNdUNQb3dkNG0ifV0sImZhbWlseSI6ImJ1dHRvbnMiLCJ2YXJpYW50IjoiYnV0dG9uIiwic2V0dGluZ3MiOnsicGFkZGluZ1RvcCI6MywicGFkZGluZ0JvdHRvbSI6IjAiLCJiYWNrZ3JvdW5kQ29sb3IiOiIiLCJlbnRyYW5jZUFuaW1hdGlvbiI6dHJ1ZX19LHsiaWQiOiJjbG1iMmlmbjkwMDV3M2I3NjZ2N3NtcXFnIiwidHlwZSI6InRleHQiLCJpdGVtcyI6W3siaWQiOiJjbG1iMmlmbjkwMDV4M2I3Nm1kcHJ1Ynp2IiwicGFyYWdyYXBoIjoiPHA+PHN0cm9uZz48c3Ryb25nPjxzdHJvbmc+PHNwYW4gc3R5bGU9XCJmb250LXNpemU6IDIwcHg7XCI+Tm93IHRoYXQgeW91IGhhdmUgY29tcGxldGVkIHRoZSBtYWluIHBvcnRpb24gb2YgdGhlIHBoeXNpY2FsIGV4YW1pbmF0aW9uIG9uIE1ycy4gTG9wZXosIGFyZSB0aGVyZSBhbnkgb3RoZXIgcGh5c2ljYWwgZXhhbWluYXRpb24gZmluZGluZ3MgYW5kL29yIG9mZmljZSB0ZXN0cyB5b3Ugd291bGQgbGlrZSB0byBvYnRhaW4gZm9yIE1ycy4gTG9wZXo/PC9zcGFuPjwvc3Ryb25nPjwvc3Ryb25nPjwvc3Ryb25nPjwvcD48cD48ZW0+PGVtPjxlbT48c3BhbiBzdHlsZT1cImZvbnQtc2l6ZTogMThweDtcIj5Xcml0ZSBkb3duL3JlY29yZCwgb24geW91ciBvd24sIGlmIHRoZXJlIGFyZSBhbnkgb3RoZXIgc3BlY2lmaWMgcGh5c2ljYWwgZXhhbWluYXRpb24gZmluZGluZ3MgYW5kL29yIG9mZmljZSB0ZXN0cyB5b3Ugd291bGQgbGlrZSB0byBvYnRhaW4gZm9yIE1ycy4gTG9wZXosIGFuZCBpZiBzbywgd2hpY2ggb25lcy4gVGhlbiwgcHJlc3MgJnF1b3Q7Q29udGludWUuJnF1b3Q7PC9zcGFuPjwvZW0+PC9lbT48L2VtPjwvcD4ifV0sImZhbWlseSI6InRleHQiLCJ2YXJpYW50IjoicGFyYWdyYXBoIiwic2V0dGluZ3MiOnsiY2FyZE1vZGUiOiJXSElURSIsInBhZGRpbmdUb3AiOjMsImFjY2VudENvbG9yIjpudWxsLCJwYWRkaW5nQm90dG9tIjozLCJiYWNrZ3JvdW5kVHlwZSI6IkxJR0hUIiwiYmFja2dyb3VuZENvbG9yIjoiIiwiZW50cmFuY2VBbmltYXRpb24iOnRydWV9fSx7ImlkIjoiY2s4ZWlicXJvMDA2YzNoNjEwbnJlMWNoNyIsInR5cGUiOiJkaXZpZGVyIiwiaXRlbXMiOlt7ImlkIjoiY2s4ZWdrejg0MDAxMDNoNjE5Zmlzc2xoZiIsInR5cGUiOiIiLCJ0aXRsZSI6IkNPTlRJTlVFIiwiYnV0dG9uQ29sb3IiOiJicmFuZCIsImNvbXBsZXRlSGludCI6IkNvbXBsZXRlIHRoZSBjb250ZW50IGFib3ZlIGJlZm9yZSBtb3Zpbmcgb24uIn1dLCJtZWRpYSI6e30sImZhbWlseSI6ImNvbnRpbnVlIiwidmFyaWFudCI6ImNvbnRpbnVlIiwic2V0dGluZ3MiOnsicGFkZGluZ1RvcCI6MywicGFkZGluZ0JvdHRvbSI6IjAiLCJiYWNrZ3JvdW5kQ29sb3IiOiIiLCJlbnRyYW5jZUFuaW1hdGlvbiI6dHJ1ZX19LHsiaWQiOiJjbG1iMml4c20wMDY0M2I3NmJ1M2w2dTh2IiwidHlwZSI6InRleHQiLCJpdGVtcyI6W3siaWQiOiJjbG1iMml4c20wMDY1M2I3NmpnM2VtdDkxIiwicGFyYWdyYXBoIjoiPHA+PHN0cm9uZz48c3BhbiBzdHlsZT1cImZvbnQtc2l6ZTogMjBweDtcIj5SZXZpZXcgYW55IG9mIHRoZSBvdGhlciA8c3Ryb25nPjxzdHJvbmc+PHN0cm9uZz5waHlzaWNhbCBleGFtaW5hdGlvbiBmaW5kaW5ncyBhbmQvb3Igb2ZmaWNlIHRlc3RzPC9zdHJvbmc+PC9zdHJvbmc+PC9zdHJvbmc+IHlvdSBub3RlZC48L3NwYW4+PC9zdHJvbmc+PC9wPiJ9XSwiZmFtaWx5IjoidGV4dCIsInZhcmlhbnQiOiJwYXJhZ3JhcGgiLCJzZXR0aW5ncyI6eyJjYXJkTW9kZSI6IldISVRFIiwicGFkZGluZ1RvcCI6MywiYWNjZW50Q29sb3IiOm51bGwsInBhZGRpbmdCb3R0b20iOjMsImJhY2tncm91bmRUeXBlIjoiTElHSFQiLCJiYWNrZ3JvdW5kQ29sb3IiOiIiLCJlbnRyYW5jZUFuaW1hdGlvbiI6dHJ1ZX19LHsiaWQiOiJjazhpNTMwNjMwMDJ6M2g2NnpkcGl4OHJ3IiwidHlwZSI6ImludGVyYWN0aXZlIiwiaXRlbXMiOlt7ImlkIjoiY2s4cnBzdXI3MDAzZzNoNXh1dmFoZ2NhNiIsIm1lZGlhIjp7ImltYWdlIjp7ImtleSI6InJpc2UvY291cnNlcy8tdDBYcjZXR1hWTUpCMUVwVjd4cHdqdFM3R09qakRUcC9vd3hQNGVCc1ltUDRtN0hPLVNjcmVlbiUyNTIwU2hvdCUyNTIwMjAyMC0wNi0yNSUyNTIwYXQlMjUyMDUuMDguMDAlMjUyMFBNLnBuZyIsInR5cGUiOiJpbWFnZSIsImNydXNoZWRLZXkiOiJ0VWhrbUF1TTJ0WkhVc1NIX1diSTNUVTRXWVBxUkRic28ucG5nIiwib3JpZ2luYWxVcmwiOiJTY3JlZW4gU2hvdCAyMDIwLTA2LTI1IGF0IDUuMDguMDAgUE0ucG5nIiwidXNlQ3J1c2hlZEtleSI6dHJ1ZX19LCJ0aXRsZSI6IlVyaW5lIGRpcCAoQ29zdDogJDMgVVNEKS8gVXJpbmFseXNpcyAoQ29zdDogJDQ1IC0gJDI0NyBVU0QpIiwiZGVzY3JpcHRpb24iOiI8cD4qTm90ZTogQ29zdCBkZXBlbmRzIG9uIGluc3VyYW5jZSwgbG9jYXRpb24gb2YgbGFiLCBnZW9ncmFwaHkuPC9wPiJ9LHsiaWQiOiJja2NiMDJ0cnUwMDNlM2g1eXZ0em82Z2w4IiwibWVkaWEiOnt9LCJ0aXRsZSI6IkNyZWF0aW5pbmUgdGVzdCBvZiB2YWdpbmFsIGZsdWlkIChDb3N0OiAkMjUgLSAkNzQgVVNEKSIsImRlc2NyaXB0aW9uIjoiPHA+VmFnaW5hbCBmbHVpZCBpcyBjb2xsZWN0ZWQgaW4gYSBzcGVjaW1lbiBjdXAgYW5kIHRoZW4gc2VudCBmb3IgbGFib3JhdG9yeSB0ZXN0aW5nIGZvciB0aGUgY3JlYXRpbmluZSBsZXZlbC48L3A+PHA+PGJyPjwvcD48cD4qTm90ZTogQ29zdCBkZXBlbmRzIG9uIGluc3VyYW5jZSwgbG9jYXRpb24gb2YgbGFiLCBnZW9ncmFwaHkuPC9wPiIsImlzTmV3bHlJbnNlcnRlZCI6dHJ1ZX0seyJpZCI6ImNrOGk0emhvNTAwMGQzaDY2Y2JvZjVuOGUiLCJ0aXRsZSI6IkNvbXBsZXRlIEJsb29kIENvdW50IChDQkMpIChDb3N0OiAkMTAgLSAkMjAwIFVTRCkiLCJkZXNjcmlwdGlvbiI6IjxwPk5vdCBpbmRpY2F0ZWQgYXQgdGhpcyB0aW1lLjwvcD48cD48YnI+PC9wPjxwPipOb3RlOiBDb3N0IGRlcGVuZHMgb24gaW5zdXJhbmNlLCBsb2NhdGlvbiBvZiBsYWIsIGdlb2dyYXBoeS48L3A+In0seyJpZCI6ImNrOGk0emhvNTAwMGUzaDY2MGptNTh6c2MiLCJ0aXRsZSI6IkJhc2ljIE1ldGFib2xpYyBQcm9maWxlIChCTVApIChDb3N0OiAkMTAgLSAkNjUgVVNEKSIsImRlc2NyaXB0aW9uIjoiPHA+Tm90IGluZGljYXRlZCBhdCB0aGlzIHRpbWUuPC9wPjxwPjxicj48L3A+PHA+Kk5vdGU6IENvc3QgZGVwZW5kcyBvbiBpbnN1cmFuY2UsIGxvY2F0aW9uIG9mIGxhYiwgZ2VvZ3JhcGh5LjwvcD4ifV0sImZhbWlseSI6ImludGVyYWN0aXZlIiwidmFyaWFudCI6ImFjY29yZGlvbiIsInNldHRpbmdzIjp7InBhZGRpbmdUb3AiOjMsInpvb21PbkNsaWNrIjpmYWxzZSwicGFkZGluZ0JvdHRvbSI6IjAiLCJiYWNrZ3JvdW5kQ29sb3IiOiIiLCJhY2NvcmRpb25CZWhhdmlvciI6Im9ubHlPbmUiLCJlbnRyYW5jZUFuaW1hdGlvbiI6dHJ1ZX19LHsiaWQiOiJjazhqM2F3NWwwMDh2M2g1eGZ2NGU0eGdpIiwidHlwZSI6InRleHQiLCJpdGVtcyI6W3siaWQiOiJjazhqMDltdzEwMDIxM2g1eGRmMjZzMjJuIiwicGFyYWdyYXBoIjoiPHAgc3R5bGU9XCJ0ZXh0LWFsaWduOiBjZW50ZXI7XCI+PHN0cm9uZz48c3BhbiBzdHlsZT1cImZvbnQtc2l6ZTogMjBweDtcIj5QbGVhc2UgY2xpY2sgb24gZWFjaCBzZWN0aW9uIGFib3ZlIGluIG9yZGVyIHRvIHByb2NlZWQuPC9zcGFuPjwvc3Ryb25nPjwvcD4ifV0sImZhbWlseSI6InRleHQiLCJ2YXJpYW50IjoicGFyYWdyYXBoIiwic2V0dGluZ3MiOnsicGFkZGluZ1RvcCI6MywicGFkZGluZ0JvdHRvbSI6IjAiLCJiYWNrZ3JvdW5kQ29sb3IiOiIiLCJlbnRyYW5jZUFuaW1hdGlvbiI6dHJ1ZX19LHsiaWQiOiJjazhla3B0cTcwMDhlM2g2MW5jYmdnMXUwIiwidHlwZSI6ImRpdmlkZXIiLCJpdGVtcyI6W3siaWQiOiJjazhlZ2t6ODQwMDEwM2g2MTlmaXNzbGhmIiwidHlwZSI6ImNvbXBsZXRlQWxsIiwidGl0bGUiOiJDT05USU5VRSIsImJ1dHRvbkNvbG9yIjoiYnJhbmQiLCJjb21wbGV0ZUhpbnQiOiJDb21wbGV0ZSB0aGUgY29udGVudCBhYm92ZSBiZWZvcmUgbW92aW5nIG9uLiJ9XSwiZmFtaWx5IjoiY29udGludWUiLCJ2YXJpYW50IjoiY29udGludWUiLCJzZXR0aW5ncyI6eyJwYWRkaW5nVG9wIjozLCJwYWRkaW5nQm90dG9tIjoiMCIsImJhY2tncm91bmRDb2xvciI6IiIsImVudHJhbmNlQW5pbWF0aW9uIjp0cnVlfX0seyJpZCI6ImNrOGVpcmRhcDAwNzIzaDYxMzJjNXhudGEiLCJ0eXBlIjoidGV4dCIsIml0ZW1zIjpbeyJpZCI6ImNrOGVpcXRuZTAwNngzaDYxYXFjcHR6enkiLCJoZWFkaW5nIjoiPHA+PHN0cm9uZz48c3BhbiBzdHlsZT1cImZvbnQtc2l6ZTogMjBweDtcIj5SZWZsZWN0PC9zcGFuPjwvc3Ryb25nPjwvcD4iLCJwYXJhZ3JhcGgiOiI8cD48c3BhbiBzdHlsZT1cImZvbnQtc2l6ZTogMThweDtcIj5QbGVhc2Ugd3JpdGUgZG93bi9yZWNvcmQgeW91ciByZWZsZWN0aW9ucyB0byB0aGUgZm9sbG93aW5nIHF1ZXN0aW9ucyBpbiB5b3VyIG5vdGVzLCBzbyB0aGF0IHlvdSBtYXkgaGF2ZSB0aGVtIGF2YWlsYWJsZSBmb3IgY2FzZSBkZWJyaWVmaW5nIGluIHRoZSBmdXR1cmUuPGJyPjwvc3Bhbj48L3A+PHVsPjxsaT48c3BhbiBzdHlsZT1cImZvbnQtc2l6ZTogMThweDtcIj48ZW0+V2hhdCBvdGhlciBwaHlzaWNhbCBleGFtaW5hdGlvbiBmaW5kaW5ncyBhbmQvb3Igb2ZmaWNlIHRlc3RzIGRpZCB5b3Ugb3JpZ2luYWxseSBub3RlIHRoYXQgeW91IHdvdWxkIGxpa2U/PC9lbT48YnI+PGJyPjwvc3Bhbj48L2xpPjxsaT48c3BhbiBzdHlsZT1cImZvbnQtc2l6ZTogMThweDtcIj48ZW0+V2hhdCBvdGhlciBwaHlzaWNhbCBleGFtaW5hdGlvbiBmaW5kaW5ncyBhbmQvb3Igb2ZmaWNlIHRlc3RzIGRpZCB5b3Ugbm90IG9yaWdpbmFsbHkgbm90ZT8gV2h5PzwvZW0+PGJyPjxicj48L3NwYW4+PC9saT48bGk+PHNwYW4gc3R5bGU9XCJmb250LXNpemU6IDE4cHg7XCI+PGVtPjxlbT5XaGF0IGZpbmRpbmdzIGRpZCB5b3UgZ2F0aGVyIGZyb20gdGhlIGZpbmRpbmdzL3Rlc3RzIHRoYXQgeW91IGRpZCBub3Qgb3JpZ2luYWxseSBub3RlIHRoYXQgeW91IHRoaW5rIHdpbGwgYmUgcmVsZXZhbnQgbW92aW5nIGZvcndhcmQ/PC9lbT48L2VtPjwvc3Bhbj48L2xpPjwvdWw+In1dLCJtZWRpYSI6e30sImZhbWlseSI6InRleHQiLCJ2YXJpYW50IjoiaGVhZGluZyBwYXJhZ3JhcGgiLCJzZXR0aW5ncyI6eyJwYWRkaW5nVG9wIjozLCJwYWRkaW5nQm90dG9tIjoiMCIsImJhY2tncm91bmRDb2xvciI6IiIsImVudHJhbmNlQW5pbWF0aW9uIjp0cnVlfX0seyJpZCI6ImNrOGRpNjV1bzAwNW8zaDY2enR3ZHZrcWUiLCJ0eXBlIjoiaW50ZXJhY3RpdmUiLCJpdGVtcyI6W3siaWQiOiJjazhkYXRxeWwwMDBwM2g2Nmg5ZHd1c3FnIiwidHlwZSI6Imxlc3NvbiIsImxhYmVsIjoiQ29udGludWUiLCJkZXNjcmlwdGlvbiI6IiIsImRlc3RpbmF0aW9uIjoiUU5IcGI3YjlsOXAzdm1iLXBFTlhzSHZfSXRYNjVYX0kifV0sImZhbWlseSI6ImJ1dHRvbnMiLCJ2YXJpYW50IjoiYnV0dG9uIiwic2V0dGluZ3MiOnsicGFkZGluZ1RvcCI6MywicGFkZGluZ0JvdHRvbSI6IjAiLCJiYWNrZ3JvdW5kQ29sb3IiOiIiLCJlbnRyYW5jZUFuaW1hdGlvbiI6dHJ1ZX19XSwibWVkaWEiOnt9LCJwaWxlcyI6W10sInNldHRpbmdzIjp7fSwiZHVwbGljYXRlZEZyb21JZCI6InJVcTRyUEczREZicFFzU1Z2a1ZDUGdGNkpOdWpSemF4IiwiZGVsZXRlZCI6ZmFsc2UsImNyZWF0ZWRBdCI6IjIwMjAtMDMtMzBUMjE6MDQ6MTQuODExWiIsInVwZGF0ZWRBdCI6IjIwMjMtMDktMDhUMjA6NDc6MjUuMjM4WiIsImxhc3RVcGRhdGVkQnkiOiJhdXRoMHxiNDEzZGZmMC1kNzU1LTAxMzItOWE1MC0yMjAwMGIyYTIzMjgiLCJyZWFkeSI6dHJ1ZSwicG9zaXRpb24iOm51bGwsInRyYW5zZmVycmVkQXQiOm51bGwsImlzUGFydG5lckNvbnRlbnRBdXRob3IiOm51bGwsImhlYWRlckltYWdlIjp7fX0seyJpZCI6IlFOSHBiN2I5bDlwM3ZtYi1wRU5Yc0h2X0l0WDY1WF9JIiwib3JpZ2luYWxJZCI6bnVsbCwiYXV0aG9yIjoiYXV0aDB8YjQxM2RmZjAtZDc1NS0wMTMyLTlhNTAtMjIwMDBiMmEyMzI4Iiwic2VsZWN0ZWRBdXRob3JJZCI6Im5vbmUiLCJjb3Vyc2VJZCI6Ii10MFhyNldHWFZNSkIxRXBWN3hwd2p0UzdHT2pqRFRwIiwidGl0bGUiOiJPZmZpY2UgUHJvY2VkdXJlcyIsImRlc2NyaXB0aW9uIjoiIiwidHlwZSI6ImJsb2NrcyIsImljb24iOiJBcnRpY2xlIiwiaXRlbXMiOlt7ImlkIjoiY2tibW41Ym84MDA1NTNnNjdyangxaWhybSIsInR5cGUiOiJpbnRlcmFjdGl2ZSIsIml0ZW1zIjpbeyJpZCI6ImNrYm1ibHoyZjAwMHAzZzY3N3pxaWpibG8iLCJ0eXBlIjoibGVzc29uIiwibGFiZWwiOiJCYWNrIiwiZGVzY3JpcHRpb24iOiIiLCJkZXN0aW5hdGlvbiI6Im13VkdIOFZocDZKdlJNbkNQNlVjY0haMDEtOGpMQkpjIn1dLCJmYW1pbHkiOiJidXR0b25zIiwidmFyaWFudCI6ImJ1dHRvbiIsInNldHRpbmdzIjp7InBhZGRpbmdUb3AiOjMsInBhZGRpbmdCb3R0b20iOjMsImJhY2tncm91bmRDb2xvciI6IiIsImVudHJhbmNlQW5pbWF0aW9uIjp0cnVlfX0seyJpZCI6ImNsbWIyanZ1aDAwNmMzYjc2MGhnZDFleDUiLCJ0eXBlIjoidGV4dCIsIml0ZW1zIjpbeyJpZCI6ImNsbWIyanZ1aDAwNmQzYjc2bGJ4dWZ5MmoiLCJwYXJhZ3JhcGgiOiI8cD48c3Ryb25nPjxzdHJvbmc+PHN0cm9uZz48c3BhbiBzdHlsZT1cImZvbnQtc2l6ZTogMjBweDtcIj4gQXJlIHRoZXJlIGFueSBvZmZpY2UgcHJvY2VkdXJlcyB5b3Ugd291bGQgbGlrZSB0byBjb21wbGV0ZSBmb3IgTXJzLiBMb3Blej88L3NwYW4+PC9zdHJvbmc+PC9zdHJvbmc+PC9zdHJvbmc+PC9wPjxwPjxlbT48ZW0+PGVtPjxzcGFuIHN0eWxlPVwiZm9udC1zaXplOiAxOHB4O1wiPldyaXRlIGRvd24vcmVjb3JkLCBvbiB5b3VyIG93biwgaWYgdGhlcmUgYXJlIGFueSBzcGVjaWZpYyBvZmZpY2UgcHJvY2VkdXJlcyB5b3Ugd291bGQgbGlrZSB0byBjb21wbGV0ZSBmb3IgTXJzLiBMb3BleiwgYW5kIGlmIHNvLCB3aGljaCBvbmVzLiBUaGVuLCBwcmVzcyAmcXVvdDtDb250aW51ZS4mcXVvdDs8L3NwYW4+PC9lbT48L2VtPjwvZW0+PC9wPiJ9XSwiZmFtaWx5IjoidGV4dCIsInZhcmlhbnQiOiJwYXJhZ3JhcGgiLCJzZXR0aW5ncyI6eyJjYXJkTW9kZSI6IldISVRFIiwicGFkZGluZ1RvcCI6MywiYWNjZW50Q29sb3IiOm51bGwsInBhZGRpbmdCb3R0b20iOjMsImJhY2tncm91bmRUeXBlIjoiTElHSFQiLCJiYWNrZ3JvdW5kQ29sb3IiOiIiLCJlbnRyYW5jZUFuaW1hdGlvbiI6dHJ1ZX19LHsiaWQiOiJja2JtbjhrcW4wMDU3M2c2NzY1bDdwNXl4IiwidHlwZSI6ImRpdmlkZXIiLCJpdGVtcyI6W3siaWQiOiJja2JtYmx6MmYwMDEwM2c2N2JjNGRzNTE4IiwidHlwZSI6IiIsInRpdGxlIjoiQ09OVElOVUUiLCJidXR0b25Db2xvciI6ImJyYW5kIiwiY29tcGxldGVIaW50IjoiQ29tcGxldGUgdGhlIGNvbnRlbnQgYWJvdmUgYmVmb3JlIG1vdmluZyBvbi4ifV0sImZhbWlseSI6ImNvbnRpbnVlIiwidmFyaWFudCI6ImNvbnRpbnVlIiwic2V0dGluZ3MiOnsicGFkZGluZ1RvcCI6MywicGFkZGluZ0JvdHRvbSI6MywiYmFja2dyb3VuZENvbG9yIjoiIiwiZW50cmFuY2VBbmltYXRpb24iOnRydWV9fSx7ImlkIjoiY2xrY3MxN29wMDAwNDNiNzU4NWpva2trciIsInR5cGUiOiJ0ZXh0IiwiaXRlbXMiOlt7ImlkIjoiY2xrY3MxN29xMDAwNTNiNzV6cnhzOWQ5YyIsInBhcmFncmFwaCI6IjxwPjxzdHJvbmc+PHNwYW4gc3R5bGU9XCJmb250LXNpemU6IDIwcHg7XCI+WW91IG1heSBoYXZlIG5vdGVkIHRoYXQgeW91IHdhbnQgdG8gY29tcGxldGUgYSBDeXN0b3VyZXRocm9zY29weS4mbmJzcDs8L3NwYW4+PC9zdHJvbmc+PHNwYW4gc3R5bGU9XCJmb250LXNpemU6IDIwcHg7XCI+PGJyPjwvc3Bhbj48c3Ryb25nPjxzcGFuIHN0eWxlPVwiZm9udC1zaXplOiAyMHB4O1wiPihDb3N0OiAkMzUwIC0gJDMsMDAwIFVTRCk8L3NwYW4+PC9zdHJvbmc+PC9wPjxwPjxzcGFuIHN0eWxlPVwiZm9udC1zaXplOiAxOHB4O1wiPllvdSBhcmUgYWJsZSB0byBwZXJmb3JtIHRoaXMgcHJvY2VkdXJlIG9uIHRoZSBzYW1lIGRheSBhcyBoZXIgY2xpbmljIHZpc2l0IGFuZCBmb3VuZCBzY2FycmluZyBpbiB0aGUgcG9zdGVyaW9yIGJsYWRkZXIgd2l0aCBwb3NzaWJsZSBkZWZlY3QsIG1lYXN1cmluZyBhYm91dCAwLjUgLSAxIGNtLCBzdXByYXRyaWdvbmFsIGFuZCBtaWRsaW5lLCBhYm91dCAyY20gZnJvbSBlaXRoZXIgdXJldGVyYWwgb3JpZmljZS4gV2l0aCBhIGZpbmdlciBpbiB0aGUgdmFnaW5hLCB5b3UgY2FuIGZlZWwgY3lzdG9zY29waWMgZmx1aWQgZHJhaW5pbmcgZnJvbSB0aGlzIGFyZWEuPC9zcGFuPjwvcD48cD48c3BhbiBzdHlsZT1cImZvbnQtc2l6ZTogMThweDtcIj4qTm90ZTogQ29zdCBkZXBlbmRzIG9uIGluc3VyYW5jZSwgbG9jYXRpb24gb2YgbGFiLCBnZW9ncmFwaHkuPC9zcGFuPjwvcD4ifV0sImZhbWlseSI6InRleHQiLCJ2YXJpYW50IjoicGFyYWdyYXBoIiwic2V0dGluZ3MiOnsiY2FyZE1vZGUiOiJXSElURSIsInBhZGRpbmdUb3AiOjMsImFjY2VudENvbG9yIjpudWxsLCJwYWRkaW5nQm90dG9tIjozLCJiYWNrZ3JvdW5kVHlwZSI6IkxJR0hUIiwiYmFja2dyb3VuZENvbG9yIjoiIiwiZW50cmFuY2VBbmltYXRpb24iOnRydWV9fSx7ImlkIjoiY2xtYjJrZ21iMDA2azNiNzZycDVrbW1vaiIsInR5cGUiOiJ0ZXh0IiwiaXRlbXMiOlt7ImlkIjoiY2xtYjJrZ21iMDA2bDNiNzZmZzE2MW5jbiIsInBhcmFncmFwaCI6IjxwPjxzdHJvbmc+PHNwYW4gc3R5bGU9XCJmb250LXNpemU6IDIwcHg7XCI+WW91IG1heSBoYXZlIGFsc28gbm90ZWQgdGhhdCB5b3Ugd2FudCB0byBjb21wbGV0ZSBVcm9keW5hbWljIHRlc3RpbmcuJm5ic3A7PC9zcGFuPjwvc3Ryb25nPjxzcGFuIHN0eWxlPVwiZm9udC1zaXplOiAyMHB4O1wiPjxicj48L3NwYW4+PHN0cm9uZz48c3BhbiBzdHlsZT1cImZvbnQtc2l6ZTogMjBweDtcIj4oQ29zdDogJDM1MCAtICQxLDAwMCBVU0QpPC9zcGFuPjwvc3Ryb25nPjwvcD48cD48c3BhbiBzdHlsZT1cImZvbnQtc2l6ZTogMThweDtcIj5Ob3QgaW5kaWNhdGVkIGF0IHRoaXMgdGltZS48L3NwYW4+PC9wPjxwPjxzcGFuIHN0eWxlPVwiZm9udC1zaXplOiAxOHB4O1wiPipOb3RlOiBDb3N0IGRlcGVuZHMgb24gaW5zdXJhbmNlLCBsb2NhdGlvbiBvZiBsYWIsIGdlb2dyYXBoeS48L3NwYW4+PC9wPiJ9XSwiZmFtaWx5IjoidGV4dCIsInZhcmlhbnQiOiJwYXJhZ3JhcGgiLCJzZXR0aW5ncyI6eyJjYXJkTW9kZSI6IldISVRFIiwicGFkZGluZ1RvcCI6MywiYWNjZW50Q29sb3IiOm51bGwsInBhZGRpbmdCb3R0b20iOjMsImJhY2tncm91bmRUeXBlIjoiTElHSFQiLCJiYWNrZ3JvdW5kQ29sb3IiOiIiLCJlbnRyYW5jZUFuaW1hdGlvbiI6dHJ1ZX19LHsiaWQiOiJja2JtbndkN2kwMDViM2c2NzB0MXo1bnp1IiwidHlwZSI6ImRpdmlkZXIiLCJpdGVtcyI6W3siaWQiOiJja2JtYmx6MmYwMDEwM2c2N2JjNGRzNTE4IiwidHlwZSI6ImNvbXBsZXRlQWxsIiwidGl0bGUiOiJDT05USU5VRSIsImJ1dHRvbkNvbG9yIjoiYnJhbmQiLCJjb21wbGV0ZUhpbnQiOiJDb21wbGV0ZSB0aGUgY29udGVudCBhYm92ZSBiZWZvcmUgbW92aW5nIG9uLiJ9XSwiZmFtaWx5IjoiY29udGludWUiLCJ2YXJpYW50IjoiY29udGludWUiLCJzZXR0aW5ncyI6eyJwYWRkaW5nVG9wIjozLCJwYWRkaW5nQm90dG9tIjozLCJiYWNrZ3JvdW5kQ29sb3IiOiIiLCJlbnRyYW5jZUFuaW1hdGlvbiI6dHJ1ZX19LHsiaWQiOiJja2JtbndqcmQwMDVjM2c2N3duNWhrNGZ3IiwidHlwZSI6InRleHQiLCJpdGVtcyI6W3siaWQiOiJja2JtYmx6MmcwMDI0M2c2N2J3cTdkczh6IiwiaGVhZGluZyI6IjxwPjxzdHJvbmc+PHNwYW4gc3R5bGU9XCJmb250LXNpemU6IDIwcHg7XCI+UmVmbGVjdDwvc3Bhbj48L3N0cm9uZz48L3A+IiwicGFyYWdyYXBoIjoiPHA+PHNwYW4gc3R5bGU9XCJmb250LXNpemU6IDE4cHg7XCI+UGxlYXNlIHdyaXRlIGRvd24vcmVjb3JkIHlvdXIgcmVmbGVjdGlvbnMgdG8gdGhlIGZvbGxvd2luZyBxdWVzdGlvbnMgaW4geW91ciBub3Rlcywgc28gdGhhdCB5b3UgbWF5IGhhdmUgdGhlbSBhdmFpbGFibGUgZm9yIGNhc2UgZGVicmllZmluZyBpbiB0aGUgZnV0dXJlLjwvc3Bhbj48L3A+PHVsPjxsaT48c3BhbiBzdHlsZT1cImZvbnQtc2l6ZTogMThweDtcIj48ZW0+QXJlIHRoZXJlIGFueSBvdGhlciBvZmZpY2UgcHJvY2VkdXJlcyB5b3Ugd291bGQgbGlrZSB0byBwZXJmb3JtPzwvZW0+PGJyPjxicj48L3NwYW4+PC9saT48bGk+PGVtPjxzcGFuIHN0eWxlPVwiZm9udC1zaXplOiAxOHB4O1wiPklmIHNvLCB3aHk/PC9zcGFuPjwvZW0+PC9saT48L3VsPiJ9XSwibWVkaWEiOnt9LCJmYW1pbHkiOiJ0ZXh0IiwidmFyaWFudCI6ImhlYWRpbmcgcGFyYWdyYXBoIiwic2V0dGluZ3MiOnsicGFkZGluZ1RvcCI6MywicGFkZGluZ0JvdHRvbSI6MywiYmFja2dyb3VuZENvbG9yIjoiIiwiZW50cmFuY2VBbmltYXRpb24iOnRydWV9fSx7ImlkIjoiY2tidjgxc3lkMDAyeTNoNjdjY2lqZTNrdCIsInR5cGUiOiJpbnRlcmFjdGl2ZSIsIml0ZW1zIjpbeyJpZCI6ImNrYnY4MDk1ZzAwMHAzaDY3NDM4ZnU5ODUiLCJ0eXBlIjoibGVzc29uIiwibGFiZWwiOiJDb250aW51ZSIsImRlc2NyaXB0aW9uIjoiIiwiZGVzdGluYXRpb24iOiJqR1pEdmpjQThxRTFWTTBtTnFFV0d4bGdMenJWUUc5eSJ9XSwiZmFtaWx5IjoiYnV0dG9ucyIsInZhcmlhbnQiOiJidXR0b24iLCJzZXR0aW5ncyI6eyJwYWRkaW5nVG9wIjozLCJwYWRkaW5nQm90dG9tIjozLCJiYWNrZ3JvdW5kQ29sb3IiOiIiLCJlbnRyYW5jZUFuaW1hdGlvbiI6dHJ1ZX19XSwibWVkaWEiOnt9LCJwaWxlcyI6W10sInNldHRpbmdzIjp7fSwiZHVwbGljYXRlZEZyb21JZCI6IiIsImRlbGV0ZWQiOmZhbHNlLCJjcmVhdGVkQXQiOiIyMDIwLTA2LTE5VDIwOjAyOjE0Ljc3NFoiLCJ1cGRhdGVkQXQiOiIyMDIzLTA5LTA4VDIwOjQ4OjM2LjU1MVoiLCJsYXN0VXBkYXRlZEJ5IjoiYXV0aDB8YjQxM2RmZjAtZDc1NS0wMTMyLTlhNTAtMjIwMDBiMmEyMzI4IiwicmVhZHkiOnRydWUsInBvc2l0aW9uIjpudWxsLCJ0cmFuc2ZlcnJlZEF0IjpudWxsLCJpc1BhcnRuZXJDb250ZW50QXV0aG9yIjpudWxsLCJoZWFkZXJJbWFnZSI6e319LHsiaWQiOiJqR1pEdmpjQThxRTFWTTBtTnFFV0d4bGdMenJWUUc5eSIsIm9yaWdpbmFsSWQiOm51bGwsImF1dGhvciI6ImF1dGgwfGI0MTNkZmYwLWQ3NTUtMDEzMi05YTUwLTIyMDAwYjJhMjMyOCIsInNlbGVjdGVkQXV0aG9ySWQiOiJub25lIiwiY291cnNlSWQiOiItdDBYcjZXR1hWTUpCMUVwVjd4cHdqdFM3R09qakRUcCIsInRpdGxlIjoiSW1hZ2luZyBTdHVkaWVzIiwiZGVzY3JpcHRpb24iOiIiLCJ0eXBlIjoiYmxvY2tzIiwiaWNvbiI6IkFydGljbGUiLCJpdGVtcyI6W3siaWQiOiJjazhkZ3lpbDgwMDVhM2g2NjZxd3N2dHptIiwidHlwZSI6ImludGVyYWN0aXZlIiwiaXRlbXMiOlt7ImlkIjoiY2s4ZGF0cXlsMDAwcDNoNjZoOWR3dXNxZyIsInR5cGUiOiJsZXNzb24iLCJsYWJlbCI6IkJhY2siLCJkZXNjcmlwdGlvbiI6IiIsImRlc3RpbmF0aW9uIjoiUU5IcGI3YjlsOXAzdm1iLXBFTlhzSHZfSXRYNjVYX0kifV0sImZhbWlseSI6ImJ1dHRvbnMiLCJ2YXJpYW50IjoiYnV0dG9uIiwic2V0dGluZ3MiOnsicGFkZGluZ1RvcCI6MywicGFkZGluZ0JvdHRvbSI6IjAiLCJiYWNrZ3JvdW5kQ29sb3IiOiIiLCJlbnRyYW5jZUFuaW1hdGlvbiI6dHJ1ZX19LHsiaWQiOiJjbG1iMmwyczYwMDZ2M2I3NnUxaG44YTRnIiwidHlwZSI6InRleHQiLCJpdGVtcyI6W3siaWQiOiJjbG1iMmwyczYwMDZ3M2I3NjByNm5wNmJxIiwicGFyYWdyYXBoIjoiPHA+PHN0cm9uZz48c3Ryb25nPjxzdHJvbmc+PHNwYW4gc3R5bGU9XCJmb250LXNpemU6IDIwcHg7XCI+IEFyZSB0aGVyZSBhbnkgaW1hZ2luZyBzdHVkaWVzIHlvdSB3b3VsZCBsaWtlIHRvIG9idGFpbiBmb3IgTXJzLiBMb3Blej88L3NwYW4+PC9zdHJvbmc+PC9zdHJvbmc+PC9zdHJvbmc+PC9wPjxwPjxlbT48ZW0+PGVtPjxzcGFuIHN0eWxlPVwiZm9udC1zaXplOiAxOHB4O1wiPldyaXRlIGRvd24vcmVjb3JkLCBvbiB5b3VyIG93biwgaWYgdGhlcmUgYXJlIGFueSBzcGVjaWZpYyBpbWFnaW5nIHN0dWRpZXMgeW91IHdvdWxkIGxpa2UgdG8gb2J0YWluIGZvciBNcnMuIExvcGV6LCBhbmQgaWYgc28sIHdoaWNoIG9uZXMuIFRoZW4sIHByZXNzICZxdW90O0NvbnRpbnVlLiZxdW90Ozwvc3Bhbj48L2VtPjwvZW0+PC9lbT48L3A+In1dLCJmYW1pbHkiOiJ0ZXh0IiwidmFyaWFudCI6InBhcmFncmFwaCIsInNldHRpbmdzIjp7ImNhcmRNb2RlIjoiV0hJVEUiLCJwYWRkaW5nVG9wIjozLCJhY2NlbnRDb2xvciI6bnVsbCwicGFkZGluZ0JvdHRvbSI6MywiYmFja2dyb3VuZFR5cGUiOiJMSUdIVCIsImJhY2tncm91bmRDb2xvciI6IiIsImVudHJhbmNlQW5pbWF0aW9uIjp0cnVlfX0seyJpZCI6ImNrOGVpYnFybzAwNmMzaDYxMG5yZTFjaDciLCJ0eXBlIjoiZGl2aWRlciIsIml0ZW1zIjpbeyJpZCI6ImNrOGVna3o4NDAwMTAzaDYxOWZpc3NsaGYiLCJ0eXBlIjoiIiwidGl0bGUiOiJDT05USU5VRSIsImJ1dHRvbkNvbG9yIjoiYnJhbmQiLCJjb21wbGV0ZUhpbnQiOiJDb21wbGV0ZSB0aGUgY29udGVudCBhYm92ZSBiZWZvcmUgbW92aW5nIG9uLiJ9XSwibWVkaWEiOnt9LCJmYW1pbHkiOiJjb250aW51ZSIsInZhcmlhbnQiOiJjb250aW51ZSIsInNldHRpbmdzIjp7InBhZGRpbmdUb3AiOjMsInBhZGRpbmdCb3R0b20iOiIwIiwiYmFja2dyb3VuZENvbG9yIjoiIiwiZW50cmFuY2VBbmltYXRpb24iOnRydWV9fSx7ImlkIjoiY2xtYjJsaXpxMDA3MzNiNzZ4Ymk5dHYzeiIsInR5cGUiOiJ0ZXh0IiwiaXRlbXMiOlt7ImlkIjoiY2xtYjJsaXpxMDA3NDNiNzZ3YTk5aDhuaiIsInBhcmFncmFwaCI6IjxwPjxzdHJvbmc+PHNwYW4gc3R5bGU9XCJmb250LXNpemU6IDIwcHg7XCI+UmV2aWV3IGFueSBvZiB0aGUgaW1hZ2luZyBzdHVkaWVzIHlvdSBub3RlZC48L3NwYW4+PC9zdHJvbmc+PC9wPiJ9XSwiZmFtaWx5IjoidGV4dCIsInZhcmlhbnQiOiJwYXJhZ3JhcGgiLCJzZXR0aW5ncyI6eyJjYXJkTW9kZSI6IldISVRFIiwicGFkZGluZ1RvcCI6MywiYWNjZW50Q29sb3IiOm51bGwsInBhZGRpbmdCb3R0b20iOjMsImJhY2tncm91bmRUeXBlIjoiTElHSFQiLCJiYWNrZ3JvdW5kQ29sb3IiOiIiLCJlbnRyYW5jZUFuaW1hdGlvbiI6dHJ1ZX19LHsiaWQiOiJjazhpNW1mZ28wMDNnM2g2NmYxbnVzNTNsIiwidHlwZSI6ImludGVyYWN0aXZlIiwiaXRlbXMiOlt7ImlkIjoiY2s4aTR6aG80MDAwYzNoNjZmc2l2bG40bSIsIm1lZGlhIjp7InRtcCI6eyJpbWFnZSI6eyJrZXkiOiJhc3NldHMvcmlzZS9hc3NldHMvYmxvY2stZGVmYXVsdHMvcGFyYWdsaWRlLmpwZyIsInNyYyI6Imh0dHBzOi8vYXJ0aWN1bGF0ZXVzZXJjb250ZW50LmNvbS9hc3NldHMvcmlzZS9hc3NldHMvYmxvY2stZGVmYXVsdHMvcGFyYWdsaWRlLmpwZyIsInR5cGUiOiJpbWFnZSIsInRodW1ibmFpbCI6Imh0dHBzOi8vYXJ0aWN1bGF0ZXVzZXJjb250ZW50LmNvbS9hc3NldHMvcmlzZS9hc3NldHMvYmxvY2stZGVmYXVsdHMvcGFyYWdsaWRlX3RodW1iLmpwZyIsIm9yaWdpbmFsVXJsIjoicGFyYWdsaWRlLmpwZyJ9fX0sInRpdGxlIjoiUGVsdmljIHVsdHJhc291bmQgKENvc3Q6ICQxOTUgLSAkNzAwIFVTRCkiLCJkZXNjcmlwdGlvbiI6IjxwPk5vdCBpbmRpY2F0ZWQgYXQgdGhpcyB0aW1lLjwvcD48cD48YnI+PC9wPjxwPipOb3RlOiBDb3N0IGRlcGVuZHMgb24gaW5zdXJhbmNlLCBsb2NhdGlvbiBvZiBsYWIsIGdlb2dyYXBoeS48L3A+In0seyJpZCI6ImNrOHRheGZzaDAwNHEzaDY2aWw4dDk4cXMiLCJtZWRpYSI6eyJ0bXAiOnsiaW1hZ2UiOnsia2V5IjoicmlzZS9jb3Vyc2VzLy10MFhyNldHWFZNSkIxRXBWN3hwd2p0UzdHT2pqRFRwLzRRck9lRzd6X2R4Y3k4N2ktYzVfQU0ucG5nIiwidHlwZSI6ImltYWdlIiwiY3J1c2hlZEtleSI6InJpc2UvY291cnNlcy8tdDBYcjZXR1hWTUpCMUVwVjd4cHdqdFM3R09qakRUcC91MHB6WU1zWHV3OHlEUXhvLmpwZyIsIm9yaWdpbmFsVXJsIjoiYzVfQU0ucG5nIiwidXNlQ3J1c2hlZEtleSI6dHJ1ZX19fSwidGl0bGUiOiJDVCB1cm9ncmFtIChDb3N0OiAkMSw3MDAgLSAkMTAsMDAwIFVTRCkiLCJkZXNjcmlwdGlvbiI6IjxwPlRoaXMgaXMgaW5kaWNhdGVkIGluIHRoaXMgcGF0aWVudCBmb3IgZXZhbHVhdGlvbiBvZiB1cmV0ZXJzIGV2ZW4gaWYgdGhlcmUgaXMgYSBkZWZlY3Qgc2VlbiBpbiB0aGUgYmxhZGRlciBvbiBjeXN0b3VyZXRocm9zY29weSBiZWNhdXNlICZuYnNwO2l0IGlzIGVzdGltYXRlZCB0aGF0IDEyJSBvZiB3b21lbiB3aXRoIGRlZmVjdHMgaW4gdGhlIGJsYWRkZXIgYWZ0ZXIgaHlzdGVyZWN0b215IGFsc28gaGF2ZSB1cmV0ZXJhbCBjb21wcm9taXNlLiAmbmJzcDtSZXRyb2dyYWRlIHB5ZWxvZ3JhbXMgYW5kIHZvaWRpbmcgY3lzdG9ncmFtcyBjYW4gYWxzbyBiZSB1dGlsaXplZCBpZiBDVCBub3QgZmVhc2libGUuPC9wPjxwPiZuYnNwOzwvcD48cD4qTm90ZTogQ29zdCBkZXBlbmRzIG9uIGluc3VyYW5jZSwgbG9jYXRpb24gb2YgbGFiLCBnZW9ncmFwaHkuPC9wPiJ9LHsiaWQiOiJjazhpNHpobzUwMDBkM2g2NmNib2Y1bjhlIiwidGl0bGUiOiJQZWx2aWMgTVJJIChDb3N0OiAkMSwwMDAgLSAkNSwwMDAgVVNEKSIsImRlc2NyaXB0aW9uIjoiPHA+Tm90IGluZGljYXRlZCBhdCB0aGlzIHRpbWUuPC9wPjxwPjxicj48L3A+PHA+Kk5vdGU6IENvc3QgZGVwZW5kcyBvbiBpbnN1cmFuY2UsIGxvY2F0aW9uIG9mIGxhYiwgZ2VvZ3JhcGh5LjwvcD4ifV0sImZhbWlseSI6ImludGVyYWN0aXZlIiwidmFyaWFudCI6ImFjY29yZGlvbiIsInNldHRpbmdzIjp7InBhZGRpbmdUb3AiOjMsInpvb21PbkNsaWNrIjpmYWxzZSwicGFkZGluZ0JvdHRvbSI6IjAiLCJiYWNrZ3JvdW5kQ29sb3IiOiIiLCJhY2NvcmRpb25CZWhhdmlvciI6Im9ubHlPbmUiLCJlbnRyYW5jZUFuaW1hdGlvbiI6dHJ1ZX19LHsiaWQiOiJjazhqMzlsb2gwMDh1M2g1eGRndDZ1NXI5IiwidHlwZSI6InRleHQiLCJpdGVtcyI6W3siaWQiOiJjazhqMDltdzEwMDIxM2g1eGRmMjZzMjJuIiwicGFyYWdyYXBoIjoiPHAgc3R5bGU9XCJ0ZXh0LWFsaWduOiBjZW50ZXI7XCI+PHN0cm9uZz48c3BhbiBzdHlsZT1cImZvbnQtc2l6ZTogMjBweDtcIj5QbGVhc2UgY2xpY2sgb24gZWFjaCBzZWN0aW9uIGFib3ZlIGluIG9yZGVyIHRvIHByb2NlZWQuPC9zcGFuPjwvc3Ryb25nPjwvcD4ifV0sImZhbWlseSI6InRleHQiLCJ2YXJpYW50IjoicGFyYWdyYXBoIiwic2V0dGluZ3MiOnsicGFkZGluZ1RvcCI6MywicGFkZGluZ0JvdHRvbSI6IjAiLCJiYWNrZ3JvdW5kQ29sb3IiOiIiLCJlbnRyYW5jZUFuaW1hdGlvbiI6dHJ1ZX19LHsiaWQiOiJjazhla3B0cTcwMDhlM2g2MW5jYmdnMXUwIiwidHlwZSI6ImRpdmlkZXIiLCJpdGVtcyI6W3siaWQiOiJjazhlZ2t6ODQwMDEwM2g2MTlmaXNzbGhmIiwidHlwZSI6ImNvbXBsZXRlQWxsIiwidGl0bGUiOiJDT05USU5VRSIsImJ1dHRvbkNvbG9yIjoiYnJhbmQiLCJjb21wbGV0ZUhpbnQiOiJDb21wbGV0ZSB0aGUgY29udGVudCBhYm92ZSBiZWZvcmUgbW92aW5nIG9uLiJ9XSwiZmFtaWx5IjoiY29udGludWUiLCJ2YXJpYW50IjoiY29udGludWUiLCJzZXR0aW5ncyI6eyJwYWRkaW5nVG9wIjozLCJwYWRkaW5nQm90dG9tIjoiMCIsImJhY2tncm91bmRDb2xvciI6IiIsImVudHJhbmNlQW5pbWF0aW9uIjp0cnVlfX0seyJpZCI6ImNrOGVpcmRhcDAwNzIzaDYxMzJjNXhudGEiLCJ0eXBlIjoidGV4dCIsIml0ZW1zIjpbeyJpZCI6ImNrOGVpcXRuZTAwNngzaDYxYXFjcHR6enkiLCJoZWFkaW5nIjoiPHA+PHN0cm9uZz48c3BhbiBzdHlsZT1cImZvbnQtc2l6ZTogMjBweDtcIj5SZWZsZWN0PC9zcGFuPjwvc3Ryb25nPjwvcD4iLCJwYXJhZ3JhcGgiOiI8cD48c3BhbiBzdHlsZT1cImZvbnQtc2l6ZTogMThweDtcIj5QbGVhc2Ugd3JpdGUgZG93bi9yZWNvcmQgeW91ciByZWZsZWN0aW9ucyB0byB0aGUgZm9sbG93aW5nIHF1ZXN0aW9ucyBpbiB5b3VyIG5vdGVzLCBzbyB0aGF0IHlvdSBtYXkgaGF2ZSB0aGVtIGF2YWlsYWJsZSBmb3IgY2FzZSBkZWJyaWVmaW5nIGluIHRoZSBmdXR1cmUuPGJyPjwvc3Bhbj48L3A+PHVsPjxsaT48c3BhbiBzdHlsZT1cImZvbnQtc2l6ZTogMThweDtcIj48ZW0+V2hhdCBpbWFnaW5nIHN0dWRpZXMgZGlkIHlvdSBvcmlnaW5hbGx5IG5vdGUgdGhhdCB5b3Ugd291bGQgbGlrZT88L2VtPjxicj48YnI+PC9zcGFuPjwvbGk+PGxpPjxzcGFuIHN0eWxlPVwiZm9udC1zaXplOiAxOHB4O1wiPjxlbT5XaGF0IGltYWdpbmcgc3R1ZGllcyBkaWQgeW91IG5vdCBvcmlnaW5hbGx5IG5vdGU/IFdoeT88L2VtPjwvc3Bhbj48L2xpPjwvdWw+In1dLCJtZWRpYSI6e30sImZhbWlseSI6InRleHQiLCJ2YXJpYW50IjoiaGVhZGluZyBwYXJhZ3JhcGgiLCJzZXR0aW5ncyI6eyJwYWRkaW5nVG9wIjozLCJwYWRkaW5nQm90dG9tIjoiMCIsImJhY2tncm91bmRDb2xvciI6IiIsImVudHJhbmNlQW5pbWF0aW9uIjp0cnVlfX0seyJpZCI6ImNrOGRpNjV1bzAwNW8zaDY2enR3ZHZrcWUiLCJ0eXBlIjoiaW50ZXJhY3RpdmUiLCJpdGVtcyI6W3siaWQiOiJjazhkYXRxeWwwMDBwM2g2Nmg5ZHd1c3FnIiwidHlwZSI6Imxlc3NvbiIsImxhYmVsIjoiQ29udGludWUiLCJkZXNjcmlwdGlvbiI6IiIsImRlc3RpbmF0aW9uIjoiaU1fdXczR3kzMDUyeUdIbGRiLTBvQkpwTXFHdnBLc2kifV0sImZhbWlseSI6ImJ1dHRvbnMiLCJ2YXJpYW50IjoiYnV0dG9uIiwic2V0dGluZ3MiOnsicGFkZGluZ1RvcCI6MywicGFkZGluZ0JvdHRvbSI6IjAiLCJiYWNrZ3JvdW5kQ29sb3IiOiIiLCJlbnRyYW5jZUFuaW1hdGlvbiI6dHJ1ZX19XSwibWVkaWEiOnt9LCJwaWxlcyI6W10sInNldHRpbmdzIjp7fSwiZHVwbGljYXRlZEZyb21JZCI6Ink2LXA2UGtrSHd1UE8tcnVRdUFyMmp2WUJCOEIteVhyIiwiZGVsZXRlZCI6ZmFsc2UsImNyZWF0ZWRBdCI6IjIwMjAtMDMtMzBUMjI6MTM6MjUuNzI1WiIsInVwZGF0ZWRBdCI6IjIwMjMtMDktMDhUMjA6NDk6MjEuNjMyWiIsImxhc3RVcGRhdGVkQnkiOiJhdXRoMHxiNDEzZGZmMC1kNzU1LTAxMzItOWE1MC0yMjAwMGIyYTIzMjgiLCJyZWFkeSI6dHJ1ZSwicG9zaXRpb24iOm51bGwsInRyYW5zZmVycmVkQXQiOm51bGwsImlzUGFydG5lckNvbnRlbnRBdXRob3IiOm51bGwsImhlYWRlckltYWdlIjp7fX0seyJpZCI6ImlNX3V3M0d5MzA1MnlHSGxkYi0wb0JKcE1xR3ZwS3NpIiwib3JpZ2luYWxJZCI6bnVsbCwiYXV0aG9yIjoiYXV0aDB8YjQxM2RmZjAtZDc1NS0wMTMyLTlhNTAtMjIwMDBiMmEyMzI4Iiwic2VsZWN0ZWRBdXRob3JJZCI6Im5vbmUiLCJjb3Vyc2VJZCI6Ii10MFhyNldHWFZNSkIxRXBWN3hwd2p0UzdHT2pqRFRwIiwidGl0bGUiOiJOZXh0IFN0ZXBzIiwiZGVzY3JpcHRpb24iOiIiLCJ0eXBlIjoiYmxvY2tzIiwiaWNvbiI6IkFydGljbGUiLCJpdGVtcyI6W3siaWQiOiJjazhkZ3lpbDgwMDVhM2g2NjZxd3N2dHptIiwidHlwZSI6ImludGVyYWN0aXZlIiwiaXRlbXMiOlt7ImlkIjoiY2s4ZGF0cXlsMDAwcDNoNjZoOWR3dXNxZyIsInR5cGUiOiJsZXNzb24iLCJsYWJlbCI6IkJhY2siLCJkZXNjcmlwdGlvbiI6IiIsImRlc3RpbmF0aW9uIjoiakdaRHZqY0E4cUUxVk0wbU5xRVdHeGxnTHpyVlFHOXkifV0sImZhbWlseSI6ImJ1dHRvbnMiLCJ2YXJpYW50IjoiYnV0dG9uIiwic2V0dGluZ3MiOnsicGFkZGluZ1RvcCI6MywicGFkZGluZ0JvdHRvbSI6IjAiLCJiYWNrZ3JvdW5kQ29sb3IiOiIiLCJlbnRyYW5jZUFuaW1hdGlvbiI6dHJ1ZX19LHsiaWQiOiJjbG1iMm0ydmEwMDdiM2I3NnRldTZ2NnloIiwidHlwZSI6InRleHQiLCJpdGVtcyI6W3siaWQiOiJjbG1iMm0ydmIwMDdjM2I3NjJ2Ymhic3NiIiwicGFyYWdyYXBoIjoiPHA+PHN0cm9uZz48c3Ryb25nPjxzdHJvbmc+PHNwYW4gc3R5bGU9XCJmb250LXNpemU6IDIwcHg7XCI+QmVmb3JlIHlvdSB3cml0ZSB5b3VyIGFzc2Vzc21lbnQgYW5kIHBsYW4sIHBsZWFzZSBhZGRyZXNzIHRoZSBmb2xsb3dpbmcgcXVlc3Rpb25zLiBUaGlzIHdpbGwgaGVscCB5b3UgZGV2ZWxvcCB5b3VyIGFzc2Vzc21lbnQgYW5kIHBsYW4uPC9zcGFuPjwvc3Ryb25nPjwvc3Ryb25nPjwvc3Ryb25nPjwvcD4ifV0sImZhbWlseSI6InRleHQiLCJ2YXJpYW50IjoicGFyYWdyYXBoIiwic2V0dGluZ3MiOnsiY2FyZE1vZGUiOiJXSElURSIsInBhZGRpbmdUb3AiOjMsImFjY2VudENvbG9yIjpudWxsLCJwYWRkaW5nQm90dG9tIjozLCJiYWNrZ3JvdW5kVHlwZSI6IkxJR0hUIiwiYmFja2dyb3VuZENvbG9yIjoiIiwiZW50cmFuY2VBbmltYXRpb24iOnRydWV9fSx7ImlkIjoiY2s4ZWlicXJvMDA2YzNoNjEwbnJlMWNoNyIsInR5cGUiOiJkaXZpZGVyIiwiaXRlbXMiOlt7ImlkIjoiY2s4ZWdrejg0MDAxMDNoNjE5Zmlzc2xoZiIsInR5cGUiOiIiLCJ0aXRsZSI6IkNPTlRJTlVFIiwiYnV0dG9uQ29sb3IiOiJicmFuZCIsImNvbXBsZXRlSGludCI6IkNvbXBsZXRlIHRoZSBjb250ZW50IGFib3ZlIGJlZm9yZSBtb3Zpbmcgb24uIn1dLCJtZWRpYSI6e30sImZhbWlseSI6ImNvbnRpbnVlIiwidmFyaWFudCI6ImNvbnRpbnVlIiwic2V0dGluZ3MiOnsicGFkZGluZ1RvcCI6MywicGFkZGluZ0JvdHRvbSI6IjAiLCJiYWNrZ3JvdW5kQ29sb3IiOiIiLCJlbnRyYW5jZUFuaW1hdGlvbiI6dHJ1ZX19LHsiaWQiOiJjbG1iMm1ndXUwMDdqM2I3Nm9yNnhjcDgzIiwidHlwZSI6InRleHQiLCJpdGVtcyI6W3siaWQiOiJjbG1iMm1ndXUwMDdrM2I3Nnp6N2ZyNG0yIiwicGFyYWdyYXBoIjoiPHA+PHN0cm9uZz48c3BhbiBzdHlsZT1cImZvbnQtc2l6ZTogMjBweDtcIj5XaGF0IGlzIHlvdXIgZGlmZmVyZW50aWFsIGRpYWdub3NpcyBhY2NvdW50aW5nIGZvciBNcnMuIExvcGV6JiMzOTtzIHN5bXB0b21zIGFuZCBwaHlzaWNhbCBleGFtaW5hdGlvbiBmaW5kaW5ncz88L3NwYW4+PC9zdHJvbmc+PC9wPjxwPjxlbT48c3BhbiBzdHlsZT1cImZvbnQtc2l6ZTogMThweDtcIj5Xcml0ZSBkb3duL3JlY29yZCwgb24geW91ciBvd24sIHdoYXQgeW91ciBzcGVjaWZpYyBkaWZmZXJlbnRpYWwgZGlhZ25vc2lzIGlzIGFjY291bnRpbmcgZm9yIE1zLiBMb3BleiYjMzk7cyBzeW1wdG9tcyBhbmQgcGh5c2ljYWwgZXhhbWluYXRpb24sIGFuZCB0aGVuIHByZXNzICZxdW90O0NvbnRpbnVlLiZxdW90Ozwvc3Bhbj48L2VtPjwvcD4ifV0sImZhbWlseSI6InRleHQiLCJ2YXJpYW50IjoicGFyYWdyYXBoIiwic2V0dGluZ3MiOnsiY2FyZE1vZGUiOiJXSElURSIsInBhZGRpbmdUb3AiOjMsImFjY2VudENvbG9yIjpudWxsLCJwYWRkaW5nQm90dG9tIjozLCJiYWNrZ3JvdW5kVHlwZSI6IkxJR0hUIiwiYmFja2dyb3VuZENvbG9yIjoiIiwiZW50cmFuY2VBbmltYXRpb24iOnRydWV9fSx7ImlkIjoiY2s4ZWtwdHE3MDA4ZTNoNjFuY2JnZzF1MCIsInR5cGUiOiJkaXZpZGVyIiwiaXRlbXMiOlt7ImlkIjoiY2s4ZWdrejg0MDAxMDNoNjE5Zmlzc2xoZiIsInR5cGUiOiJjb21wbGV0ZUFsbCIsInRpdGxlIjoiQ09OVElOVUUiLCJidXR0b25Db2xvciI6ImJyYW5kIiwiY29tcGxldGVIaW50IjoiQ29tcGxldGUgdGhlIGNvbnRlbnQgYWJvdmUgYmVmb3JlIG1vdmluZyBvbi4ifV0sImZhbWlseSI6ImNvbnRpbnVlIiwidmFyaWFudCI6ImNvbnRpbnVlIiwic2V0dGluZ3MiOnsicGFkZGluZ1RvcCI6MywicGFkZGluZ0JvdHRvbSI6IjAiLCJiYWNrZ3JvdW5kQ29sb3IiOiIiLCJlbnRyYW5jZUFuaW1hdGlvbiI6dHJ1ZX19LHsiaWQiOiJjazhlaXJkYXAwMDcyM2g2MTMyYzV4bnRhIiwidHlwZSI6InRleHQiLCJpdGVtcyI6W3siaWQiOiJjazhlaXF0bmUwMDZ4M2g2MWFxY3B0enp5IiwiaGVhZGluZyI6IjxwPjxzdHJvbmc+PHNwYW4gc3R5bGU9XCJmb250LXNpemU6IDIwcHg7XCI+WW91ciBkaWZmZXJlbnRpYWwgZGlhZ25vc2lzIGZvciBNcnMuIExvcGV6IG1pZ2h0IGhhdmUgbG9va2VkIHNvbWV0aGluZyBsaWtlIHRoaXM6PC9zcGFuPjwvc3Ryb25nPjwvcD4iLCJwYXJhZ3JhcGgiOiI8dWw+PGxpPjxzcGFuIHN0eWxlPVwiZm9udC1zaXplOiAxOHB4O1wiPkZpc3R1bGE6IFZlc2ljb3ZhZ2luYWwgZmlzdHVsYTwvc3Bhbj48L2xpPjxsaT48c3BhbiBzdHlsZT1cImZvbnQtc2l6ZTogMThweDtcIj5GaXN0dWxhOiBVcmV0ZXJvdmFnaW5hbCBmaXN0dWxhPC9zcGFuPjwvbGk+PGxpPjxzcGFuIHN0eWxlPVwiZm9udC1zaXplOiAxOHB4O1wiPlBlbHZpYyBhYnNjZXNzPC9zcGFuPjwvbGk+PGxpPjxzcGFuIHN0eWxlPVwiZm9udC1zaXplOiAxOHB4O1wiPlZhZ2luYWwgZGlzY2hhcmdlPC9zcGFuPjwvbGk+PGxpPjxzcGFuIHN0eWxlPVwiZm9udC1zaXplOiAxOHB4O1wiPk1peGVkIFVyaW5hcnkgaW5jb250aW5lbmNlPC9zcGFuPjwvbGk+PGxpPjxzcGFuIHN0eWxlPVwiZm9udC1zaXplOiAxOHB4O1wiPlN0cmVzcyBpbmNvbnRpbmVuY2U8L3NwYW4+PC9saT48bGk+PHNwYW4gc3R5bGU9XCJmb250LXNpemU6IDE4cHg7XCI+VXJnZSBpbmNvbnRpbmVuY2U8L3NwYW4+PC9saT48bGk+PHNwYW4gc3R5bGU9XCJmb250LXNpemU6IDE4cHg7XCI+T3ZlcmZsb3cgaW5jb250aW5lbmNlPC9zcGFuPjwvbGk+PGxpPjxzcGFuIHN0eWxlPVwiZm9udC1zaXplOiAxOHB4O1wiPlVyaW5hcnkgdHJhY3QgaW5mZWN0aW9uPC9zcGFuPjwvbGk+PC91bD4ifV0sIm1lZGlhIjp7fSwiZmFtaWx5IjoidGV4dCIsInZhcmlhbnQiOiJoZWFkaW5nIHBhcmFncmFwaCIsInNldHRpbmdzIjp7InBhZGRpbmdUb3AiOjMsInBhZGRpbmdCb3R0b20iOiIwIiwiYmFja2dyb3VuZENvbG9yIjoiIiwiZW50cmFuY2VBbmltYXRpb24iOnRydWV9fSx7ImlkIjoiY2s5MDF5bHB2MDA0MDNoNjZqZmR6ZXQ4aSIsInR5cGUiOiJkaXZpZGVyIiwiaXRlbXMiOlt7ImlkIjoiY2s5MDF5YnF0MDAzeTNoNjZmdjMyYzJsYyIsInR5cGUiOiJjb21wbGV0ZUFsbCIsInRpdGxlIjoiQ09OVElOVUUiLCJidXR0b25Db2xvciI6ImJyYW5kIiwiY29tcGxldGVIaW50IjoiQ29tcGxldGUgdGhlIGNvbnRlbnQgYWJvdmUgYmVmb3JlIG1vdmluZyBvbi4ifV0sIm1lZGlhIjp7fSwiZmFtaWx5IjoiY29udGludWUiLCJ2YXJpYW50IjoiY29udGludWUiLCJzZXR0aW5ncyI6eyJwYWRkaW5nVG9wIjozLCJwYWRkaW5nQm90dG9tIjoiMCIsImJhY2tncm91bmRDb2xvciI6IiIsImVudHJhbmNlQW5pbWF0aW9uIjp0cnVlfX0seyJpZCI6ImNsbWIybjB5NTAwN3IzYjc2ZGlwdTdhMXciLCJ0eXBlIjoidGV4dCIsIml0ZW1zIjpbeyJpZCI6ImNsbWIybjB5NTAwN3MzYjc2azd6NG4ycHciLCJwYXJhZ3JhcGgiOiI8cD48c3Ryb25nPjxzcGFuIHN0eWxlPVwiZm9udC1zaXplOiAyMHB4O1wiPldoYXQgZG8geW91IHRoaW5rIHRoZSBtb3N0IGxpa2VseSBkaWFnbm9zaXMvZGlhZ25vc2VzIGlzL2FyZT88L3NwYW4+PC9zdHJvbmc+PC9wPjxwPjxlbT48c3BhbiBzdHlsZT1cImZvbnQtc2l6ZTogMThweDtcIj5Xcml0ZSBkb3duL3JlY29yZCwgb24geW91ciBvd24sIHdoYXQgeW91IHRoaW5rIHRoZSBtb3N0IGxpa2VseSBkaWFnbm9zaXMvZGlhZ25vc2VzIGlzL2FyZSwgYW5kIHRoZW4gcHJlc3MgJnF1b3Q7Q29udGludWUuJnF1b3Q7PC9zcGFuPjwvZW0+PC9wPiJ9XSwiZmFtaWx5IjoidGV4dCIsInZhcmlhbnQiOiJwYXJhZ3JhcGgiLCJzZXR0aW5ncyI6eyJjYXJkTW9kZSI6IldISVRFIiwicGFkZGluZ1RvcCI6MywiYWNjZW50Q29sb3IiOm51bGwsInBhZGRpbmdCb3R0b20iOjMsImJhY2tncm91bmRUeXBlIjoiTElHSFQiLCJiYWNrZ3JvdW5kQ29sb3IiOiIiLCJlbnRyYW5jZUFuaW1hdGlvbiI6dHJ1ZX19LHsiaWQiOiJjazhmNmg3cTIwMDJ6M2g1eHh4ZnN5YTZyIiwidHlwZSI6ImRpdmlkZXIiLCJpdGVtcyI6W3siaWQiOiJjazhmNmM2dDUwMDEwM2g1eGdid2JuanVvIiwidHlwZSI6ImNvbXBsZXRlQWxsIiwidGl0bGUiOiJDT05USU5VRSIsImJ1dHRvbkNvbG9yIjoiYnJhbmQiLCJjb21wbGV0ZUhpbnQiOiJDb21wbGV0ZSB0aGUgY29udGVudCBhYm92ZSBiZWZvcmUgbW92aW5nIG9uLiJ9XSwibWVkaWEiOnt9LCJmYW1pbHkiOiJjb250aW51ZSIsInZhcmlhbnQiOiJjb250aW51ZSIsInNldHRpbmdzIjp7InBhZGRpbmdUb3AiOjMsInBhZGRpbmdCb3R0b20iOiIwIiwiYmFja2dyb3VuZENvbG9yIjoiIiwiZW50cmFuY2VBbmltYXRpb24iOnRydWV9fSx7ImlkIjoiY2s4ZjZvemptMDAzYjNoNXhuc2dwa2R2NyIsInR5cGUiOiJ0ZXh0IiwiaXRlbXMiOlt7ImlkIjoiY2s4ZjZvcGg5MDAzODNoNXhiaTQ0ZDMzeCIsImhlYWRpbmciOiI8cD48c3Ryb25nPjxzcGFuIHN0eWxlPVwiZm9udC1zaXplOiAyMHB4O1wiPllvdXIgbW9zdCBsaWtlbHkgZGlhZ25vc2VzIGZvciBNcnMuIExvcGV6IHByb2JhYmx5IHdlcmU6PC9zcGFuPjwvc3Ryb25nPjwvcD4iLCJwYXJhZ3JhcGgiOiI8dWw+PGxpPjxzcGFuIHN0eWxlPVwiZm9udC1zaXplOiAxOHB4O1wiPkZpc3R1bGE6IFZlc2ljb3ZhZ2luYWwgZmlzdHVsYTwvc3Bhbj48L2xpPjxsaT48c3BhbiBzdHlsZT1cImZvbnQtc2l6ZTogMThweDtcIj5GaXN0dWxhOiBVcmV0ZXJvdmFnaW5hbCBmaXN0dWxhPC9zcGFuPjwvbGk+PC91bD48cD48c3BhbiBzdHlsZT1cImZvbnQtc2l6ZTogMThweDtcIj4mbmJzcDs8L3NwYW4+PC9wPiJ9XSwibWVkaWEiOnt9LCJmYW1pbHkiOiJ0ZXh0IiwidmFyaWFudCI6ImhlYWRpbmcgcGFyYWdyYXBoIiwic2V0dGluZ3MiOnsicGFkZGluZ1RvcCI6MywicGFkZGluZ0JvdHRvbSI6IjAiLCJiYWNrZ3JvdW5kQ29sb3IiOiIiLCJlbnRyYW5jZUFuaW1hdGlvbiI6dHJ1ZX19LHsiaWQiOiJjazkwMW9uemEwMDNmM2g2Njh4Zmk3cWlyIiwidHlwZSI6ImRpdmlkZXIiLCJpdGVtcyI6W3siaWQiOiJjazhmNmM2dDUwMDEwM2g1eGdid2JuanVvIiwidHlwZSI6ImNvbXBsZXRlQWxsIiwidGl0bGUiOiJDT05USU5VRSIsImJ1dHRvbkNvbG9yIjoiYnJhbmQiLCJjb21wbGV0ZUhpbnQiOiJDb21wbGV0ZSB0aGUgY29udGVudCBhYm92ZSBiZWZvcmUgbW92aW5nIG9uLiJ9XSwibWVkaWEiOnt9LCJmYW1pbHkiOiJjb250aW51ZSIsInZhcmlhbnQiOiJjb250aW51ZSIsInNldHRpbmdzIjp7InBhZGRpbmdUb3AiOjMsInBhZGRpbmdCb3R0b20iOiIwIiwiYmFja2dyb3VuZENvbG9yIjoiIiwiZW50cmFuY2VBbmltYXRpb24iOnRydWV9fSx7ImlkIjoiY2xtYjJubmdlMDA3ejNiNzY1Y3AzdjlqdyIsInR5cGUiOiJ0ZXh0IiwiaXRlbXMiOlt7ImlkIjoiY2xtYjJubmdlMDA4MDNiNzZiaWEwbG5jZSIsInBhcmFncmFwaCI6IjxwPjxzdHJvbmc+PHNwYW4gc3R5bGU9XCJmb250LXNpemU6IDIwcHg7XCI+V2hhdCBhcmUgTXJzLiBMb3BleiYjMzk7cyByaXNrIGZhY3RvcihzKSB0aGF0IG1heSBjb250cmlidXRlIHRvIGhlciBkZXZlbG9wbWVudCBvZiB0aGVzZSBzeW1wdG9tcz88L3NwYW4+PC9zdHJvbmc+PC9wPjxwPjxlbT48c3BhbiBzdHlsZT1cImZvbnQtc2l6ZTogMThweDtcIj5Xcml0ZSBkb3duL3JlY29yZCwgb24geW91ciBvd24sIHdoYXQgeW91IHRoaW5rIE1ycy4gTG9wZXomIzM5O3MgcmlzayBmYWN0b3IocykgdGhhdCBtYXkgY29udHJpYnV0ZSB0byBoZXIgZGV2ZWxvcG1lbnQgb2YgdGhlc2Ugc3ltcHRvbXMgYXJlLCBhbmQgdGhlbiBwcmVzcyAmcXVvdDtDb250aW51ZS4mcXVvdDs8L3NwYW4+PC9lbT48L3A+In1dLCJmYW1pbHkiOiJ0ZXh0IiwidmFyaWFudCI6InBhcmFncmFwaCIsInNldHRpbmdzIjp7ImNhcmRNb2RlIjoiV0hJVEUiLCJwYWRkaW5nVG9wIjozLCJhY2NlbnRDb2xvciI6bnVsbCwicGFkZGluZ0JvdHRvbSI6MywiYmFja2dyb3VuZFR5cGUiOiJMSUdIVCIsImJhY2tncm91bmRDb2xvciI6IiIsImVudHJhbmNlQW5pbWF0aW9uIjp0cnVlfX0seyJpZCI6ImNrOGY2eXk2dDAwM24zaDV4NDF1NWdvMTkiLCJ0eXBlIjoiZGl2aWRlciIsIml0ZW1zIjpbeyJpZCI6ImNrOGY2YzZ0NTAwMTAzaDV4Z2J3Ym5qdW8iLCJ0eXBlIjoiY29tcGxldGVBbGwiLCJ0aXRsZSI6IkNPTlRJTlVFIiwiYnV0dG9uQ29sb3IiOiJicmFuZCIsImNvbXBsZXRlSGludCI6IkNvbXBsZXRlIHRoZSBjb250ZW50IGFib3ZlIGJlZm9yZSBtb3Zpbmcgb24uIn1dLCJtZWRpYSI6e30sImZhbWlseSI6ImNvbnRpbnVlIiwidmFyaWFudCI6ImNvbnRpbnVlIiwic2V0dGluZ3MiOnsicGFkZGluZ1RvcCI6MywicGFkZGluZ0JvdHRvbSI6IjAiLCJiYWNrZ3JvdW5kQ29sb3IiOiIiLCJlbnRyYW5jZUFuaW1hdGlvbiI6dHJ1ZX19LHsiaWQiOiJjbG1iMm81ZjEwMDg3M2I3NjdraDQ4ZGpjIiwidHlwZSI6InRleHQiLCJpdGVtcyI6W3siaWQiOiJjbG1iMm81ZjEwMDg4M2I3NjYzcDZ5Z2E0IiwicGFyYWdyYXBoIjoiPHA+PHN0cm9uZz48c3BhbiBzdHlsZT1cImZvbnQtc2l6ZTogMjBweDtcIj5NcnMuIExvcGV6JiMzOTtzIG1haW4gcmlzayBmYWN0b3JzIGZvciBkZXZlbG9waW5nIHRoZXNlIHN5bXB0b21zIGFyZTo8L3NwYW4+PC9zdHJvbmc+PC9wPjx1bD48bGk+PHNwYW4gc3R5bGU9XCJmb250LXNpemU6IDE4cHg7XCI+UmVjZW50IHJvYm90aWMtYXNzaXN0ZWQgdG90YWwgbGFwYXJvc2NvcGljIGh5c3RlcmVjdG9teSwgYmlsYXRlcmFsIHNhbHBpbmdlY3RvbXk8L3NwYW4+PC9saT48bGk+PHNwYW4gc3R5bGU9XCJmb250LXNpemU6IDE4cHg7XCI+RGlhYmV0ZXM8L3NwYW4+PC9saT48bGk+PHNwYW4gc3R5bGU9XCJmb250LXNpemU6IDE4cHg7XCI+U21va2luZzwvc3Bhbj48L2xpPjwvdWw+In1dLCJmYW1pbHkiOiJ0ZXh0IiwidmFyaWFudCI6InBhcmFncmFwaCIsInNldHRpbmdzIjp7ImNhcmRNb2RlIjoiV0hJVEUiLCJwYWRkaW5nVG9wIjozLCJhY2NlbnRDb2xvciI6bnVsbCwicGFkZGluZ0JvdHRvbSI6MywiYmFja2dyb3VuZFR5cGUiOiJMSUdIVCIsImJhY2tncm91bmRDb2xvciI6IiIsImVudHJhbmNlQW5pbWF0aW9uIjp0cnVlfX0seyJpZCI6ImNrOGY3NnhmMjAwM3MzaDV4eDI0aWl0czAiLCJ0eXBlIjoiZGl2aWRlciIsIml0ZW1zIjpbeyJpZCI6ImNrOGY2YzZ0NTAwMTAzaDV4Z2J3Ym5qdW8iLCJ0eXBlIjoiY29tcGxldGVBbGwiLCJ0aXRsZSI6IkNPTlRJTlVFIiwiYnV0dG9uQ29sb3IiOiJicmFuZCIsImNvbXBsZXRlSGludCI6IkNvbXBsZXRlIHRoZSBjb250ZW50IGFib3ZlIGJlZm9yZSBtb3Zpbmcgb24uIn1dLCJtZWRpYSI6e30sImZhbWlseSI6ImNvbnRpbnVlIiwidmFyaWFudCI6ImNvbnRpbnVlIiwic2V0dGluZ3MiOnsicGFkZGluZ1RvcCI6MywicGFkZGluZ0JvdHRvbSI6IjAiLCJiYWNrZ3JvdW5kQ29sb3IiOiIiLCJlbnRyYW5jZUFuaW1hdGlvbiI6dHJ1ZX19LHsiaWQiOiJjbG1iMm9uNzQwMDhmM2I3Nmg3cjZvc2twIiwidHlwZSI6InRleHQiLCJpdGVtcyI6W3siaWQiOiJjbG1iMm9uNzUwMDhnM2I3NmZoazluZGxuIiwicGFyYWdyYXBoIjoiPHA+PHN0cm9uZz48c3BhbiBzdHlsZT1cImZvbnQtc2l6ZTogMjBweDtcIj5XaGF0IGFyZSBzb21lIG90aGVyIHJpc2sgZmFjdG9ycyAodGhhdCBNcnMuIExvcGV6IGRvZXMgbm90IGhhdmUpIGZvciBkZXZlbG9waW5nIHRoZXNlIHR5cGVzIG9mIGZpc3R1bGFzPzwvc3Bhbj48L3N0cm9uZz48L3A+PHA+PGVtPjxzcGFuIHN0eWxlPVwiZm9udC1zaXplOiAxOHB4O1wiPldyaXRlIGRvd24vcmVjb3JkLCBvbiB5b3VyIG93biwgd2hhdCB5b3UgdGhpbmsgYXJlIHNvbWUgb3RoZXIgcmlzayBmYWN0b3JzICh0aGF0IE1ycy4gTG9wZXogZG9lcyBub3QgaGF2ZSkgZm9yIGRldmVsb3BpbmcgdGhlc2UgdHlwZXMgb2YgZmlzdHVsYXMsIGFuZCB0aGVuIHByZXNzICZxdW90O0NvbnRpbnVlLiZxdW90Ozwvc3Bhbj48L2VtPjwvcD4ifV0sImZhbWlseSI6InRleHQiLCJ2YXJpYW50IjoicGFyYWdyYXBoIiwic2V0dGluZ3MiOnsiY2FyZE1vZGUiOiJXSElURSIsInBhZGRpbmdUb3AiOjMsImFjY2VudENvbG9yIjpudWxsLCJwYWRkaW5nQm90dG9tIjozLCJiYWNrZ3JvdW5kVHlwZSI6IkxJR0hUIiwiYmFja2dyb3VuZENvbG9yIjoiIiwiZW50cmFuY2VBbmltYXRpb24iOnRydWV9fSx7ImlkIjoiY2tidHMyMWwxMDA2ZTNoNjc5aWcwNjV3aSIsInR5cGUiOiJkaXZpZGVyIiwiaXRlbXMiOlt7ImlkIjoiY2tidG1sZWdjMDAxMDNoNjdhcjdydjhkOSIsInR5cGUiOiJjb21wbGV0ZUFsbCIsInRpdGxlIjoiQ09OVElOVUUiLCJidXR0b25Db2xvciI6ImJyYW5kIiwiY29tcGxldGVIaW50IjoiQ29tcGxldGUgdGhlIGNvbnRlbnQgYWJvdmUgYmVmb3JlIG1vdmluZyBvbi4ifV0sImZhbWlseSI6ImNvbnRpbnVlIiwidmFyaWFudCI6ImNvbnRpbnVlIiwic2V0dGluZ3MiOnsicGFkZGluZ1RvcCI6MywicGFkZGluZ0JvdHRvbSI6MywiYmFja2dyb3VuZENvbG9yIjoiIiwiZW50cmFuY2VBbmltYXRpb24iOnRydWV9fSx7ImlkIjoiY2tidHMybDEwMDA2ZjNoNjd3Z2ZvNThqdSIsInR5cGUiOiJ0ZXh0IiwiaXRlbXMiOlt7ImlkIjoiY2tidG1sZWdjMDAyNTNoNjdiNG4zaXR5NiIsImhlYWRpbmciOiI8cD48c3Ryb25nPjxzcGFuIHN0eWxlPVwiZm9udC1zaXplOiAyMHB4O1wiPk90aGVyIHJpc2sgZmFjdG9ycyAodGhhdCBNcnMuIExvcGV6IGRvZXMgbm90IGhhdmUpIGZvciBkZXZlbG9waW5nIHRoZXNlIHR5cGVzIG9mIGZpc3R1bGFzIGFyZTo8L3NwYW4+PC9zdHJvbmc+PC9wPiIsInBhcmFncmFwaCI6Ijx1bD48bGk+PHNwYW4gc3R5bGU9XCJmb250LXNpemU6IDE4cHg7XCI+UHJpb3IgaGlzdG9yeSBvZiBhIGZpc3R1bGE8L3NwYW4+PC9saT48bGk+PHNwYW4gc3R5bGU9XCJmb250LXNpemU6IDE4cHg7XCI+UHJpb3IgaGlzdG9yeSBvZiByZWNvbnN0cnVjdGl2ZSBvciBtZXNoIHN1cmdlcnk8L3NwYW4+PC9saT48bGk+PHNwYW4gc3R5bGU9XCJmb250LXNpemU6IDE4cHg7XCI+UmFkaWF0aW9uPC9zcGFuPjwvbGk+PGxpPjxzcGFuIHN0eWxlPVwiZm9udC1zaXplOiAxOHB4O1wiPlRyYXVtYTwvc3Bhbj48L2xpPjxsaT48c3BhbiBzdHlsZT1cImZvbnQtc2l6ZTogMThweDtcIj5DYW5jZXI8L3NwYW4+PHNwYW4gc3R5bGU9XCJmb250LXNpemU6IDE4cHg7XCI+PC9zcGFuPjwvbGk+PC91bD4ifV0sImZhbWlseSI6InRleHQiLCJ2YXJpYW50Ijoic3ViaGVhZGluZyBwYXJhZ3JhcGgiLCJzZXR0aW5ncyI6eyJwYWRkaW5nVG9wIjozLCJwYWRkaW5nQm90dG9tIjozLCJiYWNrZ3JvdW5kQ29sb3IiOiIiLCJlbnRyYW5jZUFuaW1hdGlvbiI6dHJ1ZX19LHsiaWQiOiJja2J0czJxeWIwMDZnM2g2N21oZnFqcWk0IiwidHlwZSI6ImRpdmlkZXIiLCJpdGVtcyI6W3siaWQiOiJja2J0bWxlZ2MwMDEwM2g2N2FyN3J2OGQ5IiwidHlwZSI6ImNvbXBsZXRlQWxsIiwidGl0bGUiOiJDT05USU5VRSIsImJ1dHRvbkNvbG9yIjoiYnJhbmQiLCJjb21wbGV0ZUhpbnQiOiJDb21wbGV0ZSB0aGUgY29udGVudCBhYm92ZSBiZWZvcmUgbW92aW5nIG9uLiJ9XSwiZmFtaWx5IjoiY29udGludWUiLCJ2YXJpYW50IjoiY29udGludWUiLCJzZXR0aW5ncyI6eyJwYWRkaW5nVG9wIjozLCJwYWRkaW5nQm90dG9tIjozLCJiYWNrZ3JvdW5kQ29sb3IiOiIiLCJlbnRyYW5jZUFuaW1hdGlvbiI6dHJ1ZX19LHsiaWQiOiJjbG1iMnA2d3cwMDhuM2I3NjgwNGZsemxqIiwidHlwZSI6InRleHQiLCJpdGVtcyI6W3siaWQiOiJjbG1iMnA2d3cwMDhvM2I3NjhqMGNkMzM5IiwicGFyYWdyYXBoIjoiPHA+PHN0cm9uZz48c3BhbiBzdHlsZT1cImZvbnQtc2l6ZTogMjBweDtcIj5XaGF0IGFyZSBzb21lIGZpcnN0IGxpbmUgbm9uLXN1cmdpY2FsIHRyZWF0bWVudCBvcHRpb25zIGZvciBNcnMuIExvcGV6JiMzOTtzIHN5bXB0b21zPzwvc3Bhbj48L3N0cm9uZz48L3A+PHA+PGVtPjxzcGFuIHN0eWxlPVwiZm9udC1zaXplOiAxOHB4O1wiPldyaXRlIGRvd24vcmVjb3JkLCBvbiB5b3VyIG93biwgc29tZSBub24tc3VyZ2ljYWwgdHJlYXRtZW50IG9wdGlvbnMgZm9yIE1ycy4gTG9wZXomIzM5O3Mgc3ltcHRvbXMsIGFuZCB0aGVuIHByZXNzICZxdW90O0NvbnRpbnVlLiZxdW90Ozwvc3Bhbj48L2VtPjwvcD4ifV0sImZhbWlseSI6InRleHQiLCJ2YXJpYW50IjoicGFyYWdyYXBoIiwic2V0dGluZ3MiOnsiY2FyZE1vZGUiOiJXSElURSIsInBhZGRpbmdUb3AiOjMsImFjY2VudENvbG9yIjpudWxsLCJwYWRkaW5nQm90dG9tIjozLCJiYWNrZ3JvdW5kVHlwZSI6IkxJR0hUIiwiYmFja2dyb3VuZENvbG9yIjoiIiwiZW50cmFuY2VBbmltYXRpb24iOnRydWV9fSx7ImlkIjoiY2s4ZjdhamJ0MDAzejNoNXh6bXd6ZW9ucSIsInR5cGUiOiJkaXZpZGVyIiwiaXRlbXMiOlt7ImlkIjoiY2s4ZjZjNnQ1MDAxMDNoNXhnYndibmp1byIsInR5cGUiOiJjb21wbGV0ZUFsbCIsInRpdGxlIjoiQ09OVElOVUUiLCJidXR0b25Db2xvciI6ImJyYW5kIiwiY29tcGxldGVIaW50IjoiQ29tcGxldGUgdGhlIGNvbnRlbnQgYWJvdmUgYmVmb3JlIG1vdmluZyBvbi4ifV0sIm1lZGlhIjp7fSwiZmFtaWx5IjoiY29udGludWUiLCJ2YXJpYW50IjoiY29udGludWUiLCJzZXR0aW5ncyI6eyJwYWRkaW5nVG9wIjozLCJwYWRkaW5nQm90dG9tIjoiMCIsImJhY2tncm91bmRDb2xvciI6IiIsImVudHJhbmNlQW5pbWF0aW9uIjp0cnVlfX0seyJpZCI6ImNsbWIycG94ZjAwOHYzYjc2Z2Rrbmt5aG0iLCJ0eXBlIjoidGV4dCIsIml0ZW1zIjpbeyJpZCI6ImNsbWIycG94ZjAwOHczYjc2NjBzYWEwZ24iLCJwYXJhZ3JhcGgiOiI8cD48c3Ryb25nPjxzcGFuIHN0eWxlPVwiZm9udC1zaXplOiAyMHB4O1wiPlNvbWUgcG90ZW50aWFsIGZpcnN0IGxpbmUgbm9uLXN1cmdpY2FsIHRyZWF0bWVudCBvcHRpb25zIGZvciBNcnMuIExvcGV6JiMzOTtzIHN5bXB0b21zIGFyZTo8L3NwYW4+PC9zdHJvbmc+PC9wPjx1bD48bGk+PHNwYW4gc3R5bGU9XCJmb250LXNpemU6IDE4cHg7XCI+VHJhbnN1cmV0aHJhbCBGb2xleSBjYXRoZXRlciBwbGFjZW1lbnQgZm9yIGNvbnRpbnVvdXMgYmxhZGRlciBkcmFpbmFnZSAodXN1YWxseSBmb3IgMy00IHdlZWtzKTwvc3Bhbj48L2xpPjwvdWw+In1dLCJmYW1pbHkiOiJ0ZXh0IiwidmFyaWFudCI6InBhcmFncmFwaCIsInNldHRpbmdzIjp7ImNhcmRNb2RlIjoiV0hJVEUiLCJwYWRkaW5nVG9wIjozLCJhY2NlbnRDb2xvciI6bnVsbCwicGFkZGluZ0JvdHRvbSI6MywiYmFja2dyb3VuZFR5cGUiOiJMSUdIVCIsImJhY2tncm91bmRDb2xvciI6IiIsImVudHJhbmNlQW5pbWF0aW9uIjp0cnVlfX0seyJpZCI6ImNrYnFzYjIzZjAwM2EzaDY3MmY3ZDZ6YXEiLCJ0eXBlIjoiZGl2aWRlciIsIml0ZW1zIjpbeyJpZCI6ImNrOGdjdGNkaDAwMTAzaDY2ZDd2emU3emQiLCJ0eXBlIjoiY29tcGxldGVBbGwiLCJ0aXRsZSI6IkNPTlRJTlVFIiwiYnV0dG9uQ29sb3IiOiJicmFuZCIsImNvbXBsZXRlSGludCI6IkNvbXBsZXRlIHRoZSBjb250ZW50IGFib3ZlIGJlZm9yZSBtb3Zpbmcgb24uIn1dLCJtZWRpYSI6e30sImZhbWlseSI6ImNvbnRpbnVlIiwidmFyaWFudCI6ImNvbnRpbnVlIiwic2V0dGluZ3MiOnsicGFkZGluZ1RvcCI6MywicGFkZGluZ0JvdHRvbSI6IjAiLCJiYWNrZ3JvdW5kQ29sb3IiOiIiLCJlbnRyYW5jZUFuaW1hdGlvbiI6dHJ1ZX19LHsiaWQiOiJjbG1iMnE4NmUwMDkzM2I3NmZidmYwcDIwIiwidHlwZSI6InRleHQiLCJpdGVtcyI6W3siaWQiOiJjbG1iMnE4NmUwMDk0M2I3Nno0bGQ5azF3IiwicGFyYWdyYXBoIjoiPHA+PHN0cm9uZz48c3BhbiBzdHlsZT1cImZvbnQtc2l6ZTogMjBweDtcIj5XaGF0IGFyZSBzdXJnaWNhbCBwcm9jZWR1cmVzIHRoYXQgY2FuIGJlIGNvbnNpZGVyZWQgZm9yIE1ycy4gTG9wZXomIzM5O3Mgc3ltcHRvbXM/PC9zcGFuPjwvc3Ryb25nPjwvcD48cD48ZW0+PHNwYW4gc3R5bGU9XCJmb250LXNpemU6IDE4cHg7XCI+V3JpdGUgZG93bi9yZWNvcmQsIG9uIHlvdXIgb3duLCBzb21lIHN1cmdpY2FsIHByb2NlZHVyZXMgdGhhdCBjb3VsZCBiZSBjb25zaWRlcmVkIGZvciBNcnMuIExvcGV6JiMzOTtzIHN5bXB0b21zLCBhbmQgdGhlbiBwcmVzcyAmcXVvdDtDb250aW51ZS4mcXVvdDs8L3NwYW4+PC9lbT48L3A+In1dLCJmYW1pbHkiOiJ0ZXh0IiwidmFyaWFudCI6InBhcmFncmFwaCIsInNldHRpbmdzIjp7ImNhcmRNb2RlIjoiV0hJVEUiLCJwYWRkaW5nVG9wIjozLCJhY2NlbnRDb2xvciI6bnVsbCwicGFkZGluZ0JvdHRvbSI6MywiYmFja2dyb3VuZFR5cGUiOiJMSUdIVCIsImJhY2tncm91bmRDb2xvciI6IiIsImVudHJhbmNlQW5pbWF0aW9uIjp0cnVlfX0seyJpZCI6ImNrYnFzYW9razAwMzYzaDY3ejdubHB0cHkiLCJ0eXBlIjoiZGl2aWRlciIsIml0ZW1zIjpbeyJpZCI6ImNrYnFzYWxqdTAwMzUzaDY3aHFwbDNtZmUiLCJ0eXBlIjoiY29tcGxldGVBbGwiLCJ0aXRsZSI6IkNPTlRJTlVFIiwiYnV0dG9uQ29sb3IiOiJicmFuZCIsImNvbXBsZXRlSGludCI6IkNvbXBsZXRlIHRoZSBjb250ZW50IGFib3ZlIGJlZm9yZSBtb3Zpbmcgb24uIn1dLCJtZWRpYSI6e30sImZhbWlseSI6ImNvbnRpbnVlIiwidmFyaWFudCI6ImNvbnRpbnVlIiwic2V0dGluZ3MiOnsicGFkZGluZ1RvcCI6MywicGFkZGluZ0JvdHRvbSI6IjAiLCJiYWNrZ3JvdW5kQ29sb3IiOiIiLCJlbnRyYW5jZUFuaW1hdGlvbiI6dHJ1ZX19LHsiaWQiOiJjbG1iMnFvMDYwMDliM2I3Nnp6bmZ1bDlyIiwidHlwZSI6InRleHQiLCJpdGVtcyI6W3siaWQiOiJjbG1iMnFvMDcwMDljM2I3NjhzNmNkY282IiwicGFyYWdyYXBoIjoiPHA+PHN0cm9uZz48c3BhbiBzdHlsZT1cImZvbnQtc2l6ZTogMjBweDtcIj5UaGUgc3VyZ2ljYWwgcHJvY2VkdXJlcyB0aGF0IGNhbiBiZSBjb25zaWRlcmVkIGZvciBNcnMuIExvcGV6JiMzOTtzIHN5bXB0b21zIGFyZTogPC9zcGFuPjwvc3Ryb25nPjwvcD48dWw+PGxpPjxzcGFuIHN0eWxlPVwiZm9udC1zaXplOiAxOHB4O1wiPkN5c3Rvc2NvcGljIHJlcGFpcjogcGxhY2VtZW50IG9mIHNlYWxhbnQgdGhyb3VnaCB0aGUgY3lzdG9zY29wZSBhbmQgaW50byB0aGUgZmlzdHVsYSB0cmFjdCB1c3VhbGx5IGZvbGxvd2luZyBtZWNoYW5pY2FsIGN1cmV0dGFnZSBvZiB0aGUgZmlzdHVsYSB0cmFjdDwvc3Bhbj48L2xpPjxsaT48c3BhbiBzdHlsZT1cImZvbnQtc2l6ZTogMThweDtcIj5WYWdpbmFsIHJlcGFpcjogTGF0emtvIHBhcnRpYWwgY29scG9jbGVpc2lzICsvLSZuYnNwO01hcnRpdXMgZmxhcDwvc3Bhbj48L2xpPjxsaT48c3BhbiBzdHlsZT1cImZvbnQtc2l6ZTogMThweDtcIj5UcmFuc2FiZG9taW5hbCAobGFwYXJvdG9teS9sYXBhcm9zY29waWMvcm9ib3RpYykgZmlzdHVsYSByZXBhaXIgKy8tIG9tZW50YWwgZmxhcDwvc3Bhbj48L2xpPjwvdWw+In1dLCJmYW1pbHkiOiJ0ZXh0IiwidmFyaWFudCI6InBhcmFncmFwaCIsInNldHRpbmdzIjp7ImNhcmRNb2RlIjoiV0hJVEUiLCJwYWRkaW5nVG9wIjozLCJhY2NlbnRDb2xvciI6bnVsbCwicGFkZGluZ0JvdHRvbSI6MywiYmFja2dyb3VuZFR5cGUiOiJMSUdIVCIsImJhY2tncm91bmRDb2xvciI6IiIsImVudHJhbmNlQW5pbWF0aW9uIjp0cnVlfX0seyJpZCI6ImNrOHFld3JycTAwNHUzaDY2MWJmcGw0NXoiLCJ0eXBlIjoiaW50ZXJhY3RpdmUiLCJpdGVtcyI6W3siaWQiOiJjazhxNXh5bmwwMDBwM2g2NjB0aGtkcHd6IiwidHlwZSI6Imxlc3NvbiIsImxhYmVsIjoiQ29udGludWUiLCJkZXNjcmlwdGlvbiI6IiIsImRlc3RpbmF0aW9uIjoiZHhSQlNXVVdjTkI1cy1GUFhxT1g0RWtwMHMxN2RzVTMifV0sIm1lZGlhIjp7fSwiZmFtaWx5IjoiYnV0dG9ucyIsInZhcmlhbnQiOiJidXR0b24iLCJzZXR0aW5ncyI6eyJwYWRkaW5nVG9wIjozLCJwYWRkaW5nQm90dG9tIjoiMCIsImJhY2tncm91bmRDb2xvciI6IiIsImVudHJhbmNlQW5pbWF0aW9uIjp0cnVlfX1dLCJtZWRpYSI6e30sInBpbGVzIjpbXSwic2V0dGluZ3MiOnt9LCJkdXBsaWNhdGVkRnJvbUlkIjoib0NpRFc5Nm5STGVYY082ZlF6Wjc1WXpVVVo0Y2N4N3UiLCJkZWxldGVkIjpmYWxzZSwiY3JlYXRlZEF0IjoiMjAyMC0wMy0zMVQwMDoxMzoxNi4xNzVaIiwidXBkYXRlZEF0IjoiMjAyMy0wOS0wOFQyMDo1MzoyOS44MTBaIiwibGFzdFVwZGF0ZWRCeSI6ImF1dGgwfGI0MTNkZmYwLWQ3NTUtMDEzMi05YTUwLTIyMDAwYjJhMjMyOCIsInJlYWR5Ijp0cnVlLCJwb3NpdGlvbiI6bnVsbCwidHJhbnNmZXJyZWRBdCI6bnVsbCwiaXNQYXJ0bmVyQ29udGVudEF1dGhvciI6bnVsbCwiaGVhZGVySW1hZ2UiOnt9fSx7ImlkIjoiZHhSQlNXVVdjTkI1cy1GUFhxT1g0RWtwMHMxN2RzVTMiLCJvcmlnaW5hbElkIjpudWxsLCJhdXRob3IiOiJhdXRoMHxiNDEzZGZmMC1kNzU1LTAxMzItOWE1MC0yMjAwMGIyYTIzMjgiLCJzZWxlY3RlZEF1dGhvcklkIjoibm9uZSIsImNvdXJzZUlkIjoiLXQwWHI2V0dYVk1KQjFFcFY3eHB3anRTN0dPampEVHAiLCJ0aXRsZSI6IkFzc2Vzc21lbnQiLCJkZXNjcmlwdGlvbiI6IiIsInR5cGUiOiJibG9ja3MiLCJpY29uIjoiQXJ0aWNsZSIsIml0ZW1zIjpbeyJpZCI6ImNrOGRneWlsODAwNWEzaDY2NnF3c3Z0em0iLCJ0eXBlIjoiaW50ZXJhY3RpdmUiLCJpdGVtcyI6W3siaWQiOiJjazhkYXRxeWwwMDBwM2g2Nmg5ZHd1c3FnIiwidHlwZSI6Imxlc3NvbiIsImxhYmVsIjoiQmFjayIsImRlc2NyaXB0aW9uIjoiIiwiZGVzdGluYXRpb24iOiJpTV91dzNHeTMwNTJ5R0hsZGItMG9CSnBNcUd2cEtzaSJ9XSwiZmFtaWx5IjoiYnV0dG9ucyIsInZhcmlhbnQiOiJidXR0b24iLCJzZXR0aW5ncyI6eyJwYWRkaW5nVG9wIjozLCJwYWRkaW5nQm90dG9tIjoiMCIsImJhY2tncm91bmRDb2xvciI6IiIsImVudHJhbmNlQW5pbWF0aW9uIjp0cnVlfX0seyJpZCI6ImNsbWIycmM3ejAwOWozYjc2ZWQ4bDB3dW8iLCJ0eXBlIjoidGV4dCIsIml0ZW1zIjpbeyJpZCI6ImNsbWIycmM4MDAwOWszYjc2M3YyZzBmazciLCJwYXJhZ3JhcGgiOiI8cD48c3Ryb25nPjxzdHJvbmc+PHN0cm9uZz48c3BhbiBzdHlsZT1cImZvbnQtc2l6ZTogMjBweDtcIj5Db25zaWRlcmluZyBhbmQgcmVmbGVjdGluZyBvbiBhbGwgdGhlIGluZm9ybWF0aW9uIHlvdSBoYXZlIGdhdGhlcmVkLCB3aGF0IGlzIHlvdXIgYXNzZXNzbWVudCBvZiBNcnMuIExvcGV6Pzwvc3Bhbj48L3N0cm9uZz48L3N0cm9uZz48L3N0cm9uZz48L3A+PHA+PGVtPjxlbT48ZW0+PHNwYW4gc3R5bGU9XCJmb250LXNpemU6IDE4cHg7XCI+V3JpdGUgZG93bi9yZWNvcmQsIG9uIHlvdXIgb3duLCB5b3VyIGFzc2Vzc21lbnQgb2YgTXJzLiBMb3BleiwgYW5kIHRoZW4gcHJlc3MgJnF1b3Q7Q29udGludWUuJnF1b3Q7PC9zcGFuPjwvZW0+PC9lbT48L2VtPjwvcD4ifV0sImZhbWlseSI6InRleHQiLCJ2YXJpYW50IjoicGFyYWdyYXBoIiwic2V0dGluZ3MiOnsiY2FyZE1vZGUiOiJXSElURSIsInBhZGRpbmdUb3AiOjMsImFjY2VudENvbG9yIjpudWxsLCJwYWRkaW5nQm90dG9tIjozLCJiYWNrZ3JvdW5kVHlwZSI6IkxJR0hUIiwiYmFja2dyb3VuZENvbG9yIjoiIiwiZW50cmFuY2VBbmltYXRpb24iOnRydWV9fSx7ImlkIjoiY2s4Z2t4OXp4MDA1YjNoNjZ5ZXd1MjJiMyIsInR5cGUiOiJ0ZXh0IiwiaXRlbXMiOlt7ImlkIjoiY2s4Z2N0Y2RpMDAyMTNoNjY5ODZxOWtjbSIsInBhcmFncmFwaCI6IjxwPjxzcGFuIHN0eWxlPVwiZm9udC1zaXplOiAxOHB4O1wiPkZvciByZWZlcmVuY2UsIGlmIG5lZWRlZCwgeW91IG1heSBkb3dubG9hZC9vcGVuIHRoZSBkb2N1bWVudCBiZWxvdyB3aGljaCBjb250YWlucyBhbGwgb2YgdGhlIHBlcnRpbmVudCBmaW5kaW5ncyBmcm9tIE1ycy4gTG9wZXomIzM5O3MgaGlzdG9yeSBhbmQgcGh5c2ljYWwgZXhhbWluYXRpb24gaW4gdGhpcyBjYXNlLjwvc3Bhbj48L3A+In1dLCJmYW1pbHkiOiJ0ZXh0IiwidmFyaWFudCI6InBhcmFncmFwaCIsInNldHRpbmdzIjp7InBhZGRpbmdUb3AiOjMsInBhZGRpbmdCb3R0b20iOiIwIiwiYmFja2dyb3VuZENvbG9yIjoiIiwiZW50cmFuY2VBbmltYXRpb24iOnRydWV9fSx7ImlkIjoiY2s4ZzdtNWhjMDAzOTNoNjZtYXpkNm9nMiIsInR5cGUiOiJtdWx0aW1lZGlhIiwiaXRlbXMiOlt7ImlkIjoiY2s4ZzRrOHN0MDAwdzNoNjZmcmFoYnRmMSIsIm1lZGlhIjp7ImF0dGFjaG1lbnQiOnsia2V5IjoiWUQ2T29hL0Nhc2UgQiAtIFZpc2l0IFN1bW1hcnkucGRmIiwic2l6ZSI6MjA3OTY2LCJ0eXBlIjoiYXR0YWNobWVudCIsImZpbGVuYW1lIjoicTN4MXBGcGE0RmIyZW1xNi1DYXNlJTIwQiUyMC0lMjBWaXNpdCUyMFN1bW1hcnkucGRmIiwibWltZVR5cGUiOiJhcHBsaWNhdGlvbi9wZGYiLCJvcmlnaW5hbFVybCI6IkNhc2UgQiAtIFZpc2l0IFN1bW1hcnkucGRmIn19fV0sImZhbWlseSI6Im11bHRpbWVkaWEiLCJ2YXJpYW50IjoiYXR0YWNobWVudCIsInNldHRpbmdzIjp7InBhZGRpbmdUb3AiOjMsInBhZGRpbmdCb3R0b20iOiIwIiwiYmFja2dyb3VuZENvbG9yIjoiIiwiZW50cmFuY2VBbmltYXRpb24iOnRydWV9fSx7ImlkIjoiY2s4ZWlicXJvMDA2YzNoNjEwbnJlMWNoNyIsInR5cGUiOiJkaXZpZGVyIiwiaXRlbXMiOlt7ImlkIjoiY2s4ZWdrejg0MDAxMDNoNjE5Zmlzc2xoZiIsInR5cGUiOiIiLCJ0aXRsZSI6IkNPTlRJTlVFIiwiYnV0dG9uQ29sb3IiOiJicmFuZCIsImNvbXBsZXRlSGludCI6IkNvbXBsZXRlIHRoZSBjb250ZW50IGFib3ZlIGJlZm9yZSBtb3Zpbmcgb24uIn1dLCJtZWRpYSI6e30sImZhbWlseSI6ImNvbnRpbnVlIiwidmFyaWFudCI6ImNvbnRpbnVlIiwic2V0dGluZ3MiOnsicGFkZGluZ1RvcCI6MywicGFkZGluZ0JvdHRvbSI6IjAiLCJiYWNrZ3JvdW5kQ29sb3IiOiIiLCJlbnRyYW5jZUFuaW1hdGlvbiI6dHJ1ZX19LHsiaWQiOiJjbGtjczNqZWIwMDBjM2I3NWswNXV3c2V4IiwidHlwZSI6InRleHQiLCJpdGVtcyI6W3siaWQiOiJjbGtjczNqZWMwMDBkM2I3NWVhZ2VmNzZ3IiwicGFyYWdyYXBoIjoiPHA+PHN0cm9uZz48c3BhbiBzdHlsZT1cImZvbnQtc2l6ZTogMjBweDtcIj5Zb3VyIGFzc2Vzc21lbnQgb2YgTXJzLiBMb3BleiBtaWdodCBsb29rIHNvbWV0aGluZyBsaWtlIHRoaXM6PC9zcGFuPjwvc3Ryb25nPjwvcD48cD48c3BhbiBzdHlsZT1cImZvbnQtc2l6ZTogMThweDtcIj5NcnMuIExvcGV6IGlzIGEgNDggeWVhci1vbGQsIEc1IFAyMDMyIHdvbWFuIHdobyBwcmVzZW50cyB3aXRoIHN5bXB0b21zIGFuZCBwaHlzaWNhbCBleGFtaW5hdGlvbiBmaW5kaW5ncyBjb25zaXN0ZW50IHdpdGggYSB2ZXNpY292YWdpbmFsIGZpc3R1bGEgbm93IDMgd2Vla3MgYWZ0ZXIgaGVyIHJvYm90aWMgaHlzdGVyZWN0b215LCB3aGljaCB3YXMgY29tcGxpY2F0ZWQgYnkgZXhjZXNzaXZlIGJsZWVkaW5nIGFuZCBibGFkZGVyIGFkaGVzaW9ucy4gVGhlIGZpc3R1bGEgZWl0aGVyIHJlc3VsdGVkIGZyb20gdW5yZWNvZ25pemVkIGJsYWRkZXIgaW5qdXJ5IGF0IHRoZSB0aW1lIG9mIGh5c3RlcmVjdG9teSBvciBkZWxheWVkIGluanVyeSBvZiB0aGUgYmxhZGRlciBkdWUgdG8gdGhlcm1hbCB0cmF1bWEuPC9zcGFuPjwvcD48cD48c3BhbiBzdHlsZT1cImZvbnQtc2l6ZTogMThweDtcIj5PbiBjeXN0b3Njb3B5LCB0aGUgZmlzdHVsYSBpcyBzbWFsbCwgc3VwcmF0cmlnb25hbCwgYW5kIGF0IGxlYXN0IDEtMiBjbSBmcm9tIGJvdGggdXJldGVyYWwgb3JpZmljZXMuIFRoZSBwYXRpZW50IGlzIHNpZ25pZmljYW50bHkgYm90aGVyZWQgYnkgdGhlc2Ugc3ltcHRvbXMgYXMgaXQgYWZmZWN0cyBoZXIgcXVhbGl0eSBvZiBsaWZlIGFuZCBkaXN0cmVzc2VzIGhlciBncmVhdGx5LiBTaGUgd2FzIGV4YW1pbmVkIGJ5IGhlciBvdGhlciBkb2N0b3JzIGJ1dCBoYXMgbm90IHVuZGVyZ29uZSBmdXJ0aGVyIGV2YWx1YXRpb24gb3IgcmVjZWl2ZSB0cmVhdG1lbnQgc3BlY2lmaWMgdG8gdGhlc2UgY29uZGl0aW9ucy4gJm5ic3A7VGhlcmUgaXMgcHJlc2VudGx5IG5vIGV2aWRlbmNlIG9mIHVyZXRlcmFsIGNvbXByb21pc2UgYnV0IHRoaXMgaGFzIHRvIGJlIGNvbmZpcm1lZC4mbmJzcDs8L3NwYW4+PC9wPiJ9XSwiZmFtaWx5IjoidGV4dCIsInZhcmlhbnQiOiJwYXJhZ3JhcGgiLCJzZXR0aW5ncyI6eyJjYXJkTW9kZSI6IldISVRFIiwicGFkZGluZ1RvcCI6MywiYWNjZW50Q29sb3IiOm51bGwsInBhZGRpbmdCb3R0b20iOjMsImJhY2tncm91bmRUeXBlIjoiTElHSFQiLCJiYWNrZ3JvdW5kQ29sb3IiOiIiLCJlbnRyYW5jZUFuaW1hdGlvbiI6dHJ1ZX19LHsiaWQiOiJjazhmOHczYnAwMDRkM2g1eDd3eXdvaGp1IiwidHlwZSI6ImRpdmlkZXIiLCJpdGVtcyI6W3siaWQiOiJjazhmNmM2dDUwMDEwM2g1eGdid2JuanVvIiwidHlwZSI6ImNvbXBsZXRlQWxsIiwidGl0bGUiOiJDT05USU5VRSIsImJ1dHRvbkNvbG9yIjoiYnJhbmQiLCJjb21wbGV0ZUhpbnQiOiJDb21wbGV0ZSB0aGUgY29udGVudCBhYm92ZSBiZWZvcmUgbW92aW5nIG9uLiJ9XSwiZmFtaWx5IjoiY29udGludWUiLCJ2YXJpYW50IjoiY29udGludWUiLCJzZXR0aW5ncyI6eyJwYWRkaW5nVG9wIjozLCJwYWRkaW5nQm90dG9tIjoiMCIsImJhY2tncm91bmRDb2xvciI6IiIsImVudHJhbmNlQW5pbWF0aW9uIjp0cnVlfX0seyJpZCI6ImNrOGVpcmRhcDAwNzIzaDYxMzJjNXhudGEiLCJ0eXBlIjoidGV4dCIsIml0ZW1zIjpbeyJpZCI6ImNrOGVpcXRuZTAwNngzaDYxYXFjcHR6enkiLCJoZWFkaW5nIjoiPHA+PHN0cm9uZz48c3BhbiBzdHlsZT1cImZvbnQtc2l6ZTogMjBweDtcIj5SZWZsZWN0PC9zcGFuPjwvc3Ryb25nPjwvcD4iLCJwYXJhZ3JhcGgiOiI8cD48c3BhbiBzdHlsZT1cImZvbnQtc2l6ZTogMThweDtcIj5QbGVhc2Ugd3JpdGUgZG93bi9yZWNvcmQgeW91ciByZWZsZWN0aW9ucyB0byB0aGUgZm9sbG93aW5nIHF1ZXN0aW9ucyBpbiB5b3VyIG5vdGVzLCBzbyB0aGF0IHlvdSBtYXkgaGF2ZSB0aGVtIGF2YWlsYWJsZSBmb3IgY2FzZSBkZWJyaWVmaW5nIGluIHRoZSBmdXR1cmUuPGJyPjwvc3Bhbj48L3A+PHVsPjxsaT48c3BhbiBzdHlsZT1cImZvbnQtc2l6ZTogMThweDtcIj48ZW0+SW4gd2hhdCB3YXlzIHdhcyB5b3VyIGFzc2Vzc21lbnQgb2YgTXJzLiBMb3BleiBzaW1pbGFyPzwvZW0+PGJyPjxicj48L3NwYW4+PC9saT48bGk+PHNwYW4gc3R5bGU9XCJmb250LXNpemU6IDE4cHg7XCI+PGVtPkluIHdoYXQgd2F5cyB3YXMgaXQgZGlmZmVyZW50PzwvZW0+PGJyPjxicj48L3NwYW4+PC9saT48bGk+PHNwYW4gc3R5bGU9XCJmb250LXNpemU6IDE4cHg7XCI+PGVtPldoYXQgcGVydGluZW50IGZpbmRpbmdzLCBpZiBhbnksIHdvdWxkIHlvdSBlbnN1cmUgdGhhdCB5b3UgaW5jbHVkZSBpbiBhIGZ1dHVyZSBhc3Nlc3NtZW50IGxpa2UgdGhpcz88L2VtPjwvc3Bhbj48L2xpPjwvdWw+In1dLCJtZWRpYSI6e30sImZhbWlseSI6InRleHQiLCJ2YXJpYW50IjoiaGVhZGluZyBwYXJhZ3JhcGgiLCJzZXR0aW5ncyI6eyJwYWRkaW5nVG9wIjozLCJwYWRkaW5nQm90dG9tIjoiMCIsImJhY2tncm91bmRDb2xvciI6IiIsImVudHJhbmNlQW5pbWF0aW9uIjp0cnVlfX0seyJpZCI6ImNrOGRpNjV1bzAwNW8zaDY2enR3ZHZrcWUiLCJ0eXBlIjoiaW50ZXJhY3RpdmUiLCJpdGVtcyI6W3siaWQiOiJjazhkYXRxeWwwMDBwM2g2Nmg5ZHd1c3FnIiwidHlwZSI6Imxlc3NvbiIsImxhYmVsIjoiQ29udGludWUiLCJkZXNjcmlwdGlvbiI6IiIsImRlc3RpbmF0aW9uIjoiNDNOZVQtVHg5QnFPb0ZxYURtdzl0b1gxaXU3MnF3bWYifV0sImZhbWlseSI6ImJ1dHRvbnMiLCJ2YXJpYW50IjoiYnV0dG9uIiwic2V0dGluZ3MiOnsicGFkZGluZ1RvcCI6MywicGFkZGluZ0JvdHRvbSI6IjAiLCJiYWNrZ3JvdW5kQ29sb3IiOiIiLCJlbnRyYW5jZUFuaW1hdGlvbiI6dHJ1ZX19XSwibWVkaWEiOnt9LCJwaWxlcyI6W10sInNldHRpbmdzIjp7fSwiZHVwbGljYXRlZEZyb21JZCI6Im9DaURXOTZuUkxlWGNPNmZRelo3NVl6VVVaNGNjeDd1IiwiZGVsZXRlZCI6ZmFsc2UsImNyZWF0ZWRBdCI6IjIwMjAtMDMtMzFUMDE6Mjg6NTYuMDIyWiIsInVwZGF0ZWRBdCI6IjIwMjQtMDEtMTBUMTk6MTg6NDMuNzQ2WiIsImxhc3RVcGRhdGVkQnkiOiJhdXRoMHxiNDEzZGZmMC1kNzU1LTAxMzItOWE1MC0yMjAwMGIyYTIzMjgiLCJyZWFkeSI6dHJ1ZSwicG9zaXRpb24iOm51bGwsInRyYW5zZmVycmVkQXQiOm51bGwsImlzUGFydG5lckNvbnRlbnRBdXRob3IiOm51bGwsImhlYWRlckltYWdlIjp7fX0seyJpZCI6IjQzTmVULVR4OUJxT29GcWFEbXc5dG9YMWl1NzJxd21mIiwib3JpZ2luYWxJZCI6bnVsbCwiYXV0aG9yIjoiYXV0aDB8YjQxM2RmZjAtZDc1NS0wMTMyLTlhNTAtMjIwMDBiMmEyMzI4Iiwic2VsZWN0ZWRBdXRob3JJZCI6Im5vbmUiLCJjb3Vyc2VJZCI6Ii10MFhyNldHWFZNSkIxRXBWN3hwd2p0UzdHT2pqRFRwIiwidGl0bGUiOiJQbGFuIiwiZGVzY3JpcHRpb24iOiIiLCJ0eXBlIjoiYmxvY2tzIiwiaWNvbiI6IkFydGljbGUiLCJpdGVtcyI6W3siaWQiOiJjazhkZ3lpbDgwMDVhM2g2NjZxd3N2dHptIiwidHlwZSI6ImludGVyYWN0aXZlIiwiaXRlbXMiOlt7ImlkIjoiY2s4ZGF0cXlsMDAwcDNoNjZoOWR3dXNxZyIsInR5cGUiOiJsZXNzb24iLCJsYWJlbCI6IkJhY2siLCJkZXNjcmlwdGlvbiI6IiIsImRlc3RpbmF0aW9uIjoiZHhSQlNXVVdjTkI1cy1GUFhxT1g0RWtwMHMxN2RzVTMifV0sImZhbWlseSI6ImJ1dHRvbnMiLCJ2YXJpYW50IjoiYnV0dG9uIiwic2V0dGluZ3MiOnsicGFkZGluZ1RvcCI6MywicGFkZGluZ0JvdHRvbSI6IjAiLCJiYWNrZ3JvdW5kQ29sb3IiOiIiLCJlbnRyYW5jZUFuaW1hdGlvbiI6dHJ1ZX19LHsiaWQiOiJjbG1iMnMyYXQwMDlyM2I3NnJyNm1ibzJ5IiwidHlwZSI6InRleHQiLCJpdGVtcyI6W3siaWQiOiJjbG1iMnMyYXQwMDlzM2I3Nnl0amRjaXlhIiwicGFyYWdyYXBoIjoiPHA+PHN0cm9uZz48c3Ryb25nPjxzdHJvbmc+PHNwYW4gc3R5bGU9XCJmb250LXNpemU6IDIwcHg7XCI+Q29uc2lkZXJpbmcgYW5kIHJlZmxlY3Rpbmcgb24gYWxsIHRoZSBpbmZvcm1hdGlvbiB5b3UgaGF2ZSBnYXRoZXJlZCBhbmQgdGhlIHlvdXIgYXNzZXNzbWVudCBvZiBNcnMuIExvcGV6LCB3aGF0IGlzIHlvdXIgcGxhbiBmb3IgTXJzLiBMb3Blej88L3NwYW4+PC9zdHJvbmc+PC9zdHJvbmc+PC9zdHJvbmc+PC9wPjxwPjxlbT48ZW0+PGVtPjxzcGFuIHN0eWxlPVwiZm9udC1zaXplOiAxOHB4O1wiPldyaXRlIGRvd24vcmVjb3JkLCBvbiB5b3VyIG93biwgeW91ciBwbGFuIGZvciBNcnMuIExvcGV6LCBhbmQgdGhlbiBwcmVzcyAmcXVvdDtDb250aW51ZS4mcXVvdDs8L3NwYW4+PC9lbT48L2VtPjwvZW0+PC9wPiJ9XSwiZmFtaWx5IjoidGV4dCIsInZhcmlhbnQiOiJwYXJhZ3JhcGgiLCJzZXR0aW5ncyI6eyJjYXJkTW9kZSI6IldISVRFIiwicGFkZGluZ1RvcCI6MywiYWNjZW50Q29sb3IiOm51bGwsInBhZGRpbmdCb3R0b20iOjMsImJhY2tncm91bmRUeXBlIjoiTElHSFQiLCJiYWNrZ3JvdW5kQ29sb3IiOiIiLCJlbnRyYW5jZUFuaW1hdGlvbiI6dHJ1ZX19LHsiaWQiOiJjazhlaWJxcm8wMDZjM2g2MTBucmUxY2g3IiwidHlwZSI6ImRpdmlkZXIiLCJpdGVtcyI6W3siaWQiOiJjazhlZ2t6ODQwMDEwM2g2MTlmaXNzbGhmIiwidHlwZSI6IiIsInRpdGxlIjoiQ09OVElOVUUiLCJidXR0b25Db2xvciI6ImJyYW5kIiwiY29tcGxldGVIaW50IjoiQ29tcGxldGUgdGhlIGNvbnRlbnQgYWJvdmUgYmVmb3JlIG1vdmluZyBvbi4ifV0sIm1lZGlhIjp7fSwiZmFtaWx5IjoiY29udGludWUiLCJ2YXJpYW50IjoiY29udGludWUiLCJzZXR0aW5ncyI6eyJwYWRkaW5nVG9wIjozLCJwYWRkaW5nQm90dG9tIjoiMCIsImJhY2tncm91bmRDb2xvciI6IiIsImVudHJhbmNlQW5pbWF0aW9uIjp0cnVlfX0seyJpZCI6ImNsbWIyc2oybjAwOXozYjc2dmdveXN2bnQiLCJ0eXBlIjoidGV4dCIsIml0ZW1zIjpbeyJpZCI6ImNsbWIyc2oybjAwYTAzYjc2eGdkeXJoYmYiLCJwYXJhZ3JhcGgiOiI8cD48c3Ryb25nPjxzcGFuIHN0eWxlPVwiZm9udC1zaXplOiAyMHB4O1wiPllvdXIgcGxhbiBmb3IgTXJzLiBMb3BleiBtaWdodCBsb29rIHNvbWV0aGluZyBsaWtlIHRoaXM6PC9zcGFuPjwvc3Ryb25nPjwvcD48cD48c3BhbiBzdHlsZT1cImZvbnQtc2l6ZTogMThweDtcIj5XZSBkaXNjdXNzZWQgZnVydGhlciBldmFsdWF0aW9uIHdpdGggQ1QgdXJvZ3JhbSAob3IgY29tcGFyYWJsZSBzdHVkeSkgdG8gZXZhbHVhdGUgZm9yIHVyZXRlcmFsIGNvbXByb21pc2UuIEl0IGlzIGltcG9ydGFudCB0byBjaGVjayBmb3IgY29uY29taXRhbnQgdXJldGVyYWwgY29tcHJvbWlzZSBldmVuIGFmdGVyIGJsYWRkZXIgaW5qdXJ5IGlzIGNvbmZpcm1lZCBvbiBleGFtaW5hdGlvbiBhbmQgb24gY3lzdG9zY29weS4gJm5ic3A7PC9zcGFuPjwvcD48cD48c3BhbiBzdHlsZT1cImZvbnQtc2l6ZTogMThweDtcIj48YnIgZGF0YS10ZXh0PVwidHJ1ZVwiPldlIGFsc28gZGlzY3Vzc2VkIHN0YXJ0aW5nIGZpcnN0IHdpdGggYSBjb25zZXJ2YXRpdmUgb3B0aW9uIHdoaWNoIGluY2x1ZGVzIGNvbnRpbnVvdXMgZHJhaW5hZ2Ugb2YgdGhlIGJsYWRkZXIgd2l0aCBhIHRyYW5zdXJldGhyYWwgRm9sZXkgY2F0aGV0ZXIgZm9yIDMgLSA0IHdlZWtzLiBUaGlzIGlzIGEgcmVhc29uYWJsZSBmaXJzdCBzdGVwIGFzIHNtYWxsIGZpc3R1bGFzICh1c3VhbGx5ICZsdDswLjUgLSAxIGNtKSBmb3VuZCBuZWFyIHRoZSB0aW1lIG9mIHN1c3BlY3RlZCBpbmp1cnkgKHVzdWFsbHkgd2l0aGluIDEgbW9udGgpIGNhbiBoZWFsIHNwb250YW5lb3VzbHkgaWYgdGhlIGJsYWRkZXIgcmVtYWlucyBkcmFpbmVkLiBUaGlzIHdpbGwgYWxzbyBhbGxvdyB0aGUgdGlzc3VlIGluZHVyYXRpb24gKHNlZW4gb24gZXhhbWluYXRpb24pIHRvIHN1YnNpZGUgd2hpY2ggbWF5IGltcGFjdCBoZWFsaW5nIGFmdGVyIGZpc3R1bGEgcmVwYWlyIGlmIHRoZSBmaXN0dWxhIGRvZXMgbm90IHNwb250YW5lb3VzbHkgY2xvc2Ugd2l0aCBibGFkZGVyIGRyYWluYWdlLjwvc3Bhbj48L3A+PHA+PHNwYW4gc3R5bGU9XCJmb250LXNpemU6IDE4cHg7XCI+SWYgdGhlIGZpc3R1bGEgZG9lcyBub3QgaGVhbCBzcG9udGFuZW91c2x5LCBzdXJnaWNhbCBtYW5hZ2VtZW50IG1heSBpbmNsdWRlIGFuIGV4YW0gdW5kZXIgYW5lc3RoZXNpYSBhbmQgdmVzaWNvdmFnaW5hbCBmaXN0dWxhIHJlcGFpciB3aGljaCBjYW4gYmUgcGVyZm9ybWVkIHRyYW5zdmFnaW5hbGx5IG9yIHRyYW5zYWJkb21pbmFsbHkgKG9wZW4sIGxhcGFyb3Njb3BpYywgcm9ib3RpYykuIFRoZXNlIHN1cmdlcmllcyBjYW4gYWxzbyBiZSBkb25lIHdpdGggb3Igd2l0aG91dCBhdWdtZW50YXRpb24gd2l0aCBhdXRvbG9nb3VzIGdyYWZ0cyBzdWNoIGFzIGEgTWFydGl1cyBncmFmdCAodmFnaW5hbCkgb3Igb21lbnRhbCBmbGFwIChhYmRvbWluYWwpLiZuYnNwOzwvc3Bhbj48L3A+PHA+PHNwYW4gc3R5bGU9XCJmb250LXNpemU6IDE4cHg7XCI+VGhlIHNwZWNpZmljIHN1cmdpY2FsIHByb2NlZHVyZSBhbmQgcm91dGUgb2Ygc3VyZ2VyeSB3aWxsIGRlcGVuZCBpbiBwYXJ0IG9uIGhlciBhbmF0b215IGFuZCB0aGUgZXhwZXJpZW5jZSBvZiB0aGUgc3VyZ2Vvbi4gQWx0aG91Z2ggb3RoZXIgcHJvY2VkdXJlcyBoYXZlIGJlZW4gZGVzY3JpYmVkIGluY2x1ZGluZyBjeXN0b3Njb3BpYyBwbGFjZW1lbnQgb2YgdGlzc3VlIHNlYWxhbnQgaW4gdGhlIGZpc3R1bGEgdHJhY3QsIHRoZXJlIGlzIGxlc3MgZXZpZGVuY2Ugc3VwcG9ydGluZyB0aGUgZWZmaWNhY3kgb2YgdGhpcyB0eXBlIG9mIHByb2NlZHVyZS48L3NwYW4+PC9wPjxwPjxzcGFuIHN0eWxlPVwiZm9udC1zaXplOiAxOHB4O1wiPldlIGRpc2N1c3NlZCAmbmJzcDt0aGF0IGFsdGhvdWdoIHRoZXJlIGlzIG5vIG5lZWQgZm9yIGZ1cnRoZXIgZXZhbHVhdGlvbiBhcGFydCBmcm9tIHdoYXQgd2UgcHJldmlvdXNseSBvdXRsaW5lZCwgaWYgaXQgaXMgc3RpbGwgdW5jbGVhciBpZiB0aGVyZSBpcyBhIGZpc3R1bGEgcHJlc2VudDsgdGhlIHZhZ2luYWwgZmx1aWQgY2FuIGJlIHNlbnQgZm9yIGNyZWF0aW5pbmUgbGV2ZWwuJm5ic3A7PC9zcGFuPjwvcD48cD48c3BhbiBzdHlsZT1cImZvbnQtc2l6ZTogMThweDtcIj48YnIgZGF0YS10ZXh0PVwidHJ1ZVwiPkFmdGVyIGRpc2N1c3Npb24gb2YgdGhlIGFib3ZlLCBNcnMuIExvcGV6IGFncmVlZCB0byBwcm9jZWVkIHdpdGggY2F0aGV0ZXIgZHJhaW5hZ2UgZm9yIDMtNCB3ZWVrcy4gU2hlIHdpbGwgcmV0dXJuIHRvIGNsaW5pYyBmb3IgYSByZXBlYXQgVGFtcG9uIHRlc3QgYWZ0ZXIgMy00IHdlZWtzIHRvIGRldGVybWluZSBpZiB0aGUgZmlzdHVsYSBoYXMgc3BvbnRhbmVvdXNseSBoZWFsZWQuIElmIHRoZSBmaXN0dWxhIHBlcnNpc3QsIHNoZSBkZXNpcmVzIHRvIHByb2NlZWQgd2l0aCB0aGUgc3VyZ2ljYWwgbWFuYWdlbWVudCB3ZSByZWNvbW1lbmQgZGVwZW5kaW5nIG9uIGhlciBhbmF0b215IGFuZCB0aGUgYWNjZXNzaWJpbGl0eSBvZiB0aGUgZmlzdHVsYSBlaXRoZXIgdHJhbnN2YWdpbmFsbHkgb3IgdHJhbnNhYmRvbWluYWxseS48L3NwYW4+PC9wPiJ9XSwiZmFtaWx5IjoidGV4dCIsInZhcmlhbnQiOiJwYXJhZ3JhcGgiLCJzZXR0aW5ncyI6eyJjYXJkTW9kZSI6IldISVRFIiwicGFkZGluZ1RvcCI6MywiYWNjZW50Q29sb3IiOm51bGwsInBhZGRpbmdCb3R0b20iOjMsImJhY2tncm91bmRUeXBlIjoiTElHSFQiLCJiYWNrZ3JvdW5kQ29sb3IiOiIiLCJlbnRyYW5jZUFuaW1hdGlvbiI6dHJ1ZX19LHsiaWQiOiJjazhmOHczYnAwMDRkM2g1eDd3eXdvaGp1IiwidHlwZSI6ImRpdmlkZXIiLCJpdGVtcyI6W3siaWQiOiJjazhmNmM2dDUwMDEwM2g1eGdid2JuanVvIiwidHlwZSI6ImNvbXBsZXRlQWxsIiwidGl0bGUiOiJDT05USU5VRSIsImJ1dHRvbkNvbG9yIjoiYnJhbmQiLCJjb21wbGV0ZUhpbnQiOiJDb21wbGV0ZSB0aGUgY29udGVudCBhYm92ZSBiZWZvcmUgbW92aW5nIG9uLiJ9XSwiZmFtaWx5IjoiY29udGludWUiLCJ2YXJpYW50IjoiY29udGludWUiLCJzZXR0aW5ncyI6eyJwYWRkaW5nVG9wIjozLCJwYWRkaW5nQm90dG9tIjoiMCIsImJhY2tncm91bmRDb2xvciI6IiIsImVudHJhbmNlQW5pbWF0aW9uIjp0cnVlfX0seyJpZCI6ImNrOGVpcmRhcDAwNzIzaDYxMzJjNXhudGEiLCJ0eXBlIjoidGV4dCIsIml0ZW1zIjpbeyJpZCI6ImNrOGVpcXRuZTAwNngzaDYxYXFjcHR6enkiLCJoZWFkaW5nIjoiPHA+PHN0cm9uZz48c3BhbiBzdHlsZT1cImZvbnQtc2l6ZTogMjBweDtcIj5SZWZsZWN0PC9zcGFuPjwvc3Ryb25nPjwvcD4iLCJwYXJhZ3JhcGgiOiI8cD48c3BhbiBzdHlsZT1cImZvbnQtc2l6ZTogMThweDtcIj5QbGVhc2Ugd3JpdGUgZG93bi9yZWNvcmQgeW91ciByZWZsZWN0aW9ucyB0byB0aGUgZm9sbG93aW5nIHF1ZXN0aW9ucyBpbiB5b3VyIG5vdGVzLCBzbyB0aGF0IHlvdSBtYXkgaGF2ZSB0aGVtIGF2YWlsYWJsZSBmb3IgY2FzZSBkZWJyaWVmaW5nIGluIHRoZSBmdXR1cmUuPC9zcGFuPjwvcD48dWw+PGxpPjxzcGFuIHN0eWxlPVwiZm9udC1zaXplOiAxOHB4O1wiPjxlbT5JbiB3aGF0IHdheXMgd2FzIHlvdXIgcGxhbiBmb3IgTXJzLiBMb3BleiBzaW1pbGFyPzwvZW0+PGJyPjxicj48L3NwYW4+PC9saT48bGk+PHNwYW4gc3R5bGU9XCJmb250LXNpemU6IDE4cHg7XCI+PGVtPkluIHdoYXQgd2F5cyB3YXMgaXQgZGlmZmVyZW50PzwvZW0+PGJyPjxicj48L3NwYW4+PC9saT48bGk+PHNwYW4gc3R5bGU9XCJmb250LXNpemU6IDE4cHg7XCI+PGVtPldoYXQgcGVydGluZW50IGZpbmRpbmdzLCBpZiBhbnksIHdvdWxkIHlvdSBlbnN1cmUgdGhhdCB5b3UgaW5jbHVkZSBpbiBhIGZ1dHVyZSBwbGFuIGxpa2UgdGhpcz88L2VtPjwvc3Bhbj48L2xpPjwvdWw+In1dLCJtZWRpYSI6e30sImZhbWlseSI6InRleHQiLCJ2YXJpYW50IjoiaGVhZGluZyBwYXJhZ3JhcGgiLCJzZXR0aW5ncyI6eyJwYWRkaW5nVG9wIjozLCJwYWRkaW5nQm90dG9tIjoiMCIsImJhY2tncm91bmRDb2xvciI6IiIsImVudHJhbmNlQW5pbWF0aW9uIjp0cnVlfX0seyJpZCI6ImNrOGZhOG14OTAwNGozaDV4NTQxY2tnbm8iLCJ0eXBlIjoidGV4dCIsIml0ZW1zIjpbeyJpZCI6ImNrOGY2YzZ0NTAwMjYzaDV4dTN2eHM3b2UiLCJoZWFkaW5nIjoiPHAgc3R5bGU9XCJ0ZXh0LWFsaWduOiBsZWZ0O1wiPjxzdHJvbmc+PHNwYW4gc3R5bGU9XCJmb250LXNpemU6IDIwcHg7XCI+Q29uZ3JhdHVsYXRpb25zISBZb3UgaGF2ZSBub3cgY29tcGxldGVkIENhc2UgQi48L3NwYW4+PC9zdHJvbmc+PC9wPjxwIHN0eWxlPVwidGV4dC1hbGlnbjogbGVmdDtcIj48c3Ryb25nPjxzcGFuIHN0eWxlPVwiZm9udC1zaXplOiAyMHB4O1wiPiZuYnNwO1BsZWFzZSBlbWFpbCB5b3VyIGluc3RydWN0b3IgdG8gY29vcmRpbmF0ZSBhIGRlYnJpZWZpbmcgb2YgdGhlIGNhc2UuPC9zcGFuPjwvc3Ryb25nPjwvcD48cCBzdHlsZT1cInRleHQtYWxpZ246IGxlZnQ7XCI+PHN0cm9uZz48c3BhbiBzdHlsZT1cImZvbnQtc2l6ZTogMjBweDtcIj5VdGlsaXppbmcgeW91ciByZWFkaW5nLCBiZSBwcmVwYXJlZCB0byBkaXNjdXNzIHRoZSBldmlkZW5jZSBzdXBwb3J0aW5nIGVhY2ggb2YgdGhlIG1hbmFnZW1lbnQgc3RyYXRlZ2llcy48L3NwYW4+PC9zdHJvbmc+PC9wPiJ9XSwiZmFtaWx5IjoidGV4dCIsInZhcmlhbnQiOiJoZWFkaW5nIiwic2V0dGluZ3MiOnsicGFkZGluZ1RvcCI6MywicGFkZGluZ0JvdHRvbSI6MCwiYmFja2dyb3VuZENvbG9yIjoiIiwiZW50cmFuY2VBbmltYXRpb24iOnRydWV9fV0sIm1lZGlhIjp7fSwicGlsZXMiOltdLCJzZXR0aW5ncyI6e30sImR1cGxpY2F0ZWRGcm9tSWQiOiJ6MllUMUxGVWdCOVZTTm02LWV4WEpzRHlCN042UWR0byIsImRlbGV0ZWQiOmZhbHNlLCJjcmVhdGVkQXQiOiIyMDIwLTAzLTMxVDAxOjUzOjU3LjU0NVoiLCJ1cGRhdGVkQXQiOiIyMDIzLTA5LTA4VDIwOjU1OjIzLjM3N1oiLCJsYXN0VXBkYXRlZEJ5IjoiYXV0aDB8YjQxM2RmZjAtZDc1NS0wMTMyLTlhNTAtMjIwMDBiMmEyMzI4IiwicmVhZHkiOnRydWUsInBvc2l0aW9uIjpudWxsLCJ0cmFuc2ZlcnJlZEF0IjpudWxsLCJpc1BhcnRuZXJDb250ZW50QXV0aG9yIjpudWxsLCJoZWFkZXJJbWFnZSI6e319XSwiam9icyI6W10sImxhYmVsU2V0SWQiOiIiLCJkZWxldGVkIjpmYWxzZSwiY3JlYXRlZEF0IjoiMjAyMy0wNy0yMVQxNjowNjowMS4yMTVaIiwidXBkYXRlZEF0IjoiMjAyNC0wMS0xMFQxOToxODo0My43NDZaIiwibWFya0NvbXBsZXRlIjpmYWxzZSwiaXNEZWZhdWx0IjpmYWxzZSwicmVhZHkiOnRydWUsInJldmlld0lkIjoiIiwiZXhwb3J0U2V0dGluZ3MiOnsidGl0bGUiOiJVcm9neW4gQ2FzZSAyOiBNcnMuIExvcGV6IiwiZm9ybWF0IjoiemlwIiwicXVpeklkIjpudWxsLCJ0YXJnZXQiOiJzY29ybTEyIiwic2hhcmVJZCI6IjFZeno5b29EOUN6clhjc2l5aFdUaUdNVEx4VmxFMmlnIiwiYWN0aXZlTE1TIjowLCJyZXBvcnRpbmciOiJwYXNzZWQtaW5jb21wbGV0ZSIsImV4cG9ydFR5cGUiOiJyYXciLCJpZGVudGlmaWVyIjoiLXQwWHI2V0dYVk1KQjFFcFY3eHB3anRTN0dPampEVHBfcmlzZSIsInRhcmdldE5hbWUiOiJTQ09STSAxLjIiLCJzdG9yeWxpbmVJZCI6bnVsbCwiY29tcGxldGVXaXRoIjoicmVwb3J0aW5nIiwicXVpekNvbXBsZXRlIjpmYWxzZSwiYWN0aXZlRWRpdGlvbiI6MCwiZGlzYWJsZUNvdmVyUGFnZSI6ZmFsc2UsImVuYWJsZUV4aXRDb3Vyc2UiOmZhbHNlLCJyZXNldExlYXJuZXJEYXRhIjpmYWxzZSwidXBkYXRlUmVzdW1lRGF0YSI6dHJ1ZSwic3RvcnlsaW5lQ29tcGxldGUiOmZhbHNlLCJjb21wbGV0aW9uUGVyY2VudGFnZSI6MTAwfSwiaGVhZGluZ1R5cGVmYWNlSWQiOiJhVkNCNDAybXBINGs4TElXTnA0OEpBRzhxZGdtc0ZWcSIsImJvZHlUeXBlZmFjZUlkIjoiYVZDQjQwMm1wSDRrOExJV05wNDhKQUc4cWRnbXNGVnEiLCJ1aVR5cGVmYWNlSWQiOiJfdnk5SVZxUlB3ejZ3UWxLaTB3c0E5ZHNZcFo3Z3NRMyIsInNpZGViYXJNb2RlIjoiaGlkZGVuIiwidGVuYW50SWQiOiIxMjZjZjczMy04MGViLTQzNDItOTU5My02YjViOTJmYmEzMWQiLCJzaG93TGVzc29uQ291bnQiOmZhbHNlLCJzaG93TmF2aWdhdGlvbkJ1dHRvbnMiOmZhbHNlLCJhbGxvd1NlYXJjaCI6dHJ1ZSwiYW5pbWF0ZUJsb2NrRW50cmFuY2UiOmZhbHNlLCJ0cmFuc2ZlcnJlZEF0IjpudWxsLCJhbGxvd0NvcHkiOmZhbHNlLCJlbmFibGVWaWRlb1BsYXliYWNrU3BlZWQiOnRydWUsImpvYlR5cGUiOm51bGwsInBhcnRuZXJDb250ZW50SWQiOm51bGwsImNhcmRJbWFnZSI6bnVsbCwidGhlbWUiOnsidGhlbWVJZCI6ImNsYXNzaWMiLCJuYXZpZ2F0aW9uIjpmYWxzZSwic2hvd0F1dGhvciI6dHJ1ZSwiYWxsb3dTZWFyY2giOnRydWUsImNvbG9yQWNjZW50IjoiIzUzMmU2MCIsImJsb2NrQ29ybmVycyI6IlJPVU5ERUQiLCJidXR0b25TY2hlbWUiOiJMSUdIVCIsInVpVHlwZWZhY2VJZCI6Il92eTlJVnFSUHd6NndRbEtpMHdzQTlkc1lwWjdnc1EzIiwiY292ZXJQYWdlVHlwZSI6IkNFTlRFUkVEIiwiaGlkZUNvdmVyUGFnZSI6ZmFsc2UsImFjY2VudENvbnRyYXN0IjoiQVVUTyIsImJvZHlUeXBlZmFjZUlkIjoiYVZDQjQwMm1wSDRrOExJV05wNDhKQUc4cWRnbXNGVnEiLCJuYXZpZ2F0aW9uVHlwZSI6IlNJREVCQVIiLCJibG9ja1BhZGRpbmdUb3AiOjMwLCJjb3ZlckltYWdlQWxwaGEiOjUwLCJuYXZpZ2F0aW9uU3R5bGUiOiJMSUdIVF9JTUFHRSIsInNob3dMZXNzb25Db3VudCI6ZmFsc2UsImxlc3NvbkhlYWRlclNpemUiOiJNRURJVU0iLCJidXR0b25JbmxpbmVTdHlsZSI6IlJPVU5ERUQiLCJjb3ZlckltYWdlRGVmYXVsdCI6Imh0dHBzOi8vYXJ0aWN1bGF0ZXVzZXJjb250ZW50LmNvbS9hc3NldHMvcmlzZS9hc3NldHMvdGhlbWVzL2NsYXNzaWMvY292ZXItaW1hZ2UvNV9ob3NwaXRhbGl0eS5qcGciLCJoZWFkaW5nVHlwZWZhY2VJZCI6ImFWQ0I0MDJtcEg0azhMSVdOcDQ4SkFHOHFkZ21zRlZxIiwiaGlkZUxlc3NvbkhlYWRlcnMiOmZhbHNlLCJsZXNzb25IZWFkZXJDb2xvciI6bnVsbCwibGVzc29uSGVhZGVyU3R5bGUiOiJMSUdIVCIsInNpZGViYXJTdGFydHNPcGVuIjpmYWxzZSwiYmxvY2tQYWRkaW5nQm90dG9tIjozMCwibWFya0xlc3NvbnNDb21wbGV0ZSI6ZmFsc2UsImFuaW1hdGVCbG9ja0VudHJhbmNlIjpmYWxzZSwibmF2aWdhdGlvblJlc3RyaWN0ZWQiOnRydWUsImJ1dHRvbk5hdmlnYXRpb25TdHlsZSI6IkZVTEwiLCJzaG93TmF2aWdhdGlvbkJ1dHRvbnMiOmZhbHNlLCJjb21wYWN0U2hvd0xlc3NvbkNvdW50Ijp0cnVlLCJsZXNzb25IZWFkZXJJbWFnZUFscGhhIjowLjYsImxlc3NvbkhlYWRlckltYWdlQ29sb3IiOiJEQVJLIiwibmF2aWdhdGlvbk92ZXJsYXlJbWFnZSI6Imh0dHBzOi8vYXJ0aWN1bGF0ZXVzZXJjb250ZW50LmNvbS9hc3NldHMvcmlzZS9hc3NldHMvdGhlbWVzL2V4YW1wbGUtaGVhZGVyLWltYWdlLmpwZyIsImVuYWJsZVZpZGVvUGxheWJhY2tTcGVlZCI6dHJ1ZSwibmF2aWdhdGlvbk92ZXJsYXlJbWFnZUFscGhhIjowLjYsIm5hdmlnYXRpb25PdmVybGF5SW1hZ2VDb2xvciI6IkRBUksiLCJjdXN0b21Db2xvckxlc3NvbkhlYWRlckNvbnRyYXN0IjoiQVVUTyJ9LCJsZXNzb25IZWFkZXJJbWFnZSI6e30sIm92ZXJsYXlOYXZpZ2F0aW9uSW1hZ2UiOnt9LCJ0eXBlIjpudWxsLCJsYXN0SW1wb3J0ZWRYbGlmZiI6bnVsbCwiZmVhdHVyZXMiOnsicmlzZS1jb3Vyc2UtbmF2aWdhdGlvbiI6dHJ1ZX0sImF1dGhvcnMiOlt7ImlkIjoiYXV0aDB8YjQxM2RmZjAtZDc1NS0wMTMyLTlhNTAtMjIwMDBiMmEyMzI4IiwiYXV0aG9yTmFtZSI6IkxpbmRzYXkgTGVkZWJ1ciJ9XSwiYm9keVR5cGVmYWNlIjoiT3BlbiBTYW5zIiwiaGVhZGluZ1R5cGVmYWNlIjoiT3BlbiBTYW5zIiwidWlUeXBlZmFjZSI6IkxhdG8iLCJsbXNPcHRpb25zIjp7ImVuYWJsZUV4aXRDb3Vyc2UiOmZhbHNlLCJkaXNhYmxlQ292ZXJQYWdlIjpmYWxzZX0sIm1vbmRyaWFuIjp7fSwibG9jYWxlIjpudWxsfSwibGFiZWxTZXQiOnsiaWQiOiIwOGpPUnEwemxFRzlQNldiNGVDYklDWGEiLCJhdXRob3IiOiJhdXRoMHxiNDEzZGZmMC1kNzU1LTAxMzItOWE1MC0yMjAwMGIyYTIzMjgiLCJuYW1lIjoiRW5nbGlzaCIsImRlZmF1bHRJZCI6MSwiZGVmYXVsdFNldCI6dHJ1ZSwibGFiZWxzIjp7InJlc3VsdCI6InJlc3VsdCIsInNlYXJjaCI6InNlYXJjaCIsInJlc3VsdHMiOiJyZXN1bHRzIiwicXVpek5leHQiOiJORVhUIiwidGFiR3JvdXAiOiJUYWIiLCJjb2RlR3JvdXAiOiJDb2RlIiwibm9SZXN1bHRzIjoiTm8gcmVzdWx0cyBmb3IiLCJub3RlR3JvdXAiOiJOb3RlIiwicXVpelNjb3JlIjoiWW91ciBzY29yZSIsInF1aXpTdGFydCI6IlNUQVJUIFFVSVoiLCJjb3Vyc2VFeGl0IjoiRVhJVCBDQVNFIFNUVURZIiwiY291cnNlSG9tZSI6IkhvbWUiLCJsZXNzb25OYW1lIjoiU2VjdGlvbiIsImxlc3Nvbk5leHQiOiJORVhUIFNFQ1RJT04iLCJxdWl6U3VibWl0IjoiU1VCTUlUIiwicXVvdGVHcm91cCI6IlF1b3RlIiwic2FsdXRhdGlvbiI6IvCfkYsgQnllISIsImJ1dHRvbkdyb3VwIjoiQnV0dG9uIiwiY291cnNlU3RhcnQiOiJTVEFSVCBDQVNFIFNUVURZIiwiZW1iZWRWaWV3T24iOiJWSUVXIE9OIiwiZXhpdE1lc3NhZ2UiOiJZb3UgbWF5IG5vdyBsZWF2ZSB0aGlzIHBhZ2UuIiwicXVpekNvcnJlY3QiOiJDb3JyZWN0IiwicXVpelBhc3NpbmciOiJQQVNTSU5HIiwicXVpelJlc3VsdHMiOiJRdWl6IFJlc3VsdHMiLCJjb3Vyc2VSZXN1bWUiOiJSRVNVTUUgQ0FTRSBTVFVEWSIsInByb2Nlc3NTdGFydCI6IlNUQVJUIiwicHJvY2Vzc1N3aXBlIjoiU3dpcGUgdG8gY29udGludWUiLCJxdWl6Q29udGludWUiOiJDb250aW51ZSIsInF1aXpMYW5kbWFyayI6IlF1aXoiLCJxdWl6UXVlc3Rpb24iOiJRdWVzdGlvbiIsImNvdXJzZURldGFpbHMiOiJERVRBSUxTIiwiZW1iZWRSZWFkTW9yZSI6IlJlYWQgbW9yZSIsImZlZWRiYWNrR3JvdXAiOiJGZWVkYmFjayIsInF1aXpJbmNvcnJlY3QiOiJJbmNvcnJlY3QiLCJxdWl6VGFrZUFnYWluIjoiVEFLRSBBR0FJTiIsInNvcnRpbmdSZXBsYXkiOiJSZXBsYXkiLCJhY2NvcmRpb25Hcm91cCI6IkFjY29yZGlvbiIsImVtYmVkTGlua0dyb3VwIjoiRW1iZWRkZWQgd2ViIGNvbnRlbnQiLCJsZXNzb25Db21wbGV0ZSI6IkNPTVBMRVRFIiwibGVzc29uUHJldmlvdXMiOiJQUkVWSU9VUyBTRUNUSU9OIiwic3RhdGVtZW50R3JvdXAiOiJTdGF0ZW1lbnQiLCJzdG9yeWxpbmVHcm91cCI6IlN0b3J5bGluZSIsImF0dGFjaG1lbnRHcm91cCI6IkZpbGUgQXR0YWNobWVudCIsImVtYmVkUGhvdG9Hcm91cCI6IkVtYmVkZGVkIHBob3RvIiwiZW1iZWRWaWRlb0dyb3VwIjoiRW1iZWRkZWQgdmlkZW8iLCJwbGF5QnV0dG9uTGFiZWwiOiJQbGF5IiwicHJvY2Vzc0NvbXBsZXRlIjoiQ29tcGxldGUiLCJwcm9jZXNzTGFuZG1hcmsiOiJQcm9jZXNzIiwicHJvY2Vzc05leHRTdGVwIjoiTkVYVCBTVEVQIiwicHJvY2Vzc1N0ZXBOYW1lIjoiU3RlcCIsInNlZWtTbGlkZXJMYWJlbCI6IlNlZWsiLCJzb3J0aW5nTGFuZG1hcmsiOiJTb3J0aW5nIEFjdGl2aXR5IiwiYXVkaW9QbGF5ZXJHcm91cCI6IkF1ZGlvIHBsYXllci4gWW91IGNhbiB1c2UgdGhlIHNwYWNlIGJhciB0byB0b2dnbGUgcGxheWJhY2sgYW5kIGFycm93IGtleXMgdG8gc2NydWIuIiwiYnV0dG9uU3RhY2tHcm91cCI6IkJ1dHRvbiBzdGFjayIsImVtYmVkUGxheWVyR3JvdXAiOiJFbWJlZGRlZCBtZWRpYSBwbGF5ZXIiLCJsZXNzb25SZXN0cmljdGVkIjoiU2VjdGlvbnMgbXVzdCBiZSBjb21wbGV0ZWQgaW4gb3JkZXIiLCJwYXVzZUJ1dHRvbkxhYmVsIjoiUGF1c2UiLCJzY2VuYXJpb0NvbXBsZXRlIjoiU2NlbmFyaW8gQ29tcGxldGUhIiwic2NlbmFyaW9Db250aW51ZSI6IkNPTlRJTlVFIiwic2NlbmFyaW9UcnlBZ2FpbiI6IlRSWSBBR0FJTiIsInRleHRPbkltYWdlR3JvdXAiOiJUZXh0IG9uIGltYWdlIiwidGltZWxpbmVMYW5kbWFyayI6IlRpbWVsaW5lIiwidXJsRW1iZWRMYW5kbWFyayI6IlVSTC9FbWJlZCIsInZpZGVvUGxheWVyR3JvdXAiOiJWaWRlbyBwbGF5ZXIuIFlvdSBjYW4gdXNlIHRoZSBzcGFjZSBiYXIgdG8gdG9nZ2xlIHBsYXliYWNrIGFuZCBhcnJvdyBrZXlzIHRvIHNjcnViLiIsImJsb2Nrc0NsaWNrVG9GbGlwIjoiQ2xpY2sgdG8gZmxpcCIsImJsb2Nrc1ByZXBvc2l0aW9uIjoib2YiLCJidWxsZXRlZExpc3RHcm91cCI6IkJ1bGxldGVkIGxpc3QiLCJjaGVja2JveExpc3RHcm91cCI6IkNoZWNrYm94IGxpc3QiLCJpbWFnZUFuZFRleHRHcm91cCI6IkltYWdlIGFuZCB0ZXh0IiwiaW1hZ2VHYWxsZXJ5R3JvdXAiOiJJbWFnZSBnYWxsZXJ5IiwibGVzc29uUHJlcG9zaXRpb24iOiJvZiIsIm51bWJlcmVkTGlzdEdyb3VwIjoiTnVtYmVyZWQgbGlzdCIsInByb2Nlc3NMZXNzb25OYW1lIjoiTGVzc29uIiwicHJvY2Vzc1N0YXJ0QWdhaW4iOiJTVEFSVCBBR0FJTiIsInNjZW5hcmlvU3RhcnRPdmVyIjoiU1RBUlQgT1ZFUiIsImNvdXJzZVNraXBUb0xlc3NvbiI6IlNLSVAgVE8gU0VDVElPTiIsImZsYXNoY2FyZEJhY2tMYWJlbCI6IkZsYXNoY2FyZCBiYWNrIiwiZmxhc2hjYXJkR3JpZEdyb3VwIjoiRmxhc2hjYXJkIGdyaWQiLCJuZXh0Rmxhc2hDYXJkTGFiZWwiOiJOZXh0IGZsYXNoY2FyZCIsImZsYXNoY2FyZEZyb250TGFiZWwiOiJGbGFzaGNhcmQgZnJvbnQiLCJmbGFzaGNhcmRTdGFja0dyb3VwIjoiRmxhc2hjYXJkIHN0YWNrIiwia25vd2xlZGdlQ2hlY2tHcm91cCI6Iktub3dsZWRnZSBjaGVjayIsInNvcnRpbmdDYXJkc0NvcnJlY3QiOiJDYXJkcyBDb3JyZWN0IiwiaGFtYnVyZ2VyQnV0dG9uTGFiZWwiOiJDb3Vyc2UgT3ZlcnZpZXcgU2lkZWJhciIsImxlc3NvbkhlYWRlckxhbmRtYXJrIjoiTGVzc29uIEhlYWRlciIsIm51bWJlcmVkRGl2aWRlckdyb3VwIjoiTnVtYmVyZWQgZGl2aWRlciIsImxlc3NvbkNvbnRlbnRMYW5kbWFyayI6Ikxlc3NvbiBDb250ZW50IiwibGVzc29uU2lkZWJhckxhbmRtYXJrIjoiTGVzc29uIFNpZGViYXIiLCJxdWl6QW5zd2VyUGxhY2Vob2xkZXIiOiJUeXBlIHlvdXIgYW5zd2VyIGhlcmUiLCJsYWJlbGVkR3JhcGhpY0xhbmRtYXJrIjoiTGFiZWxlZCBHcmFwaGljIiwicHJldmlvdXNGbGFzaENhcmRMYWJlbCI6IlByZXZpb3VzIGZsYXNoY2FyZCIsInByb2Nlc3NTdGVwUHJlcG9zaXRpb24iOiJvZiIsIm92ZXJ2aWV3UGFnZVRpdGxlU3VmZml4IjoiT3ZlcnZpZXciLCJxdWl6QWNjZXB0YWJsZVJlc3BvbnNlcyI6IkFjY2VwdGFibGUgcmVzcG9uc2VzIiwicXVpelJlcXVpcmVQYXNzaW5nU2NvcmUiOiJNdXN0IHBhc3MgcXVpeiBiZWZvcmUgY29udGludWluZyIsInRpbWVsaW5lQ2FyZEdyb3VwUHJlZml4IjoiVGltZWxpbmUgQ2FyZCIsImxhYmVsZWRHcmFwaGljQnViYmxlTGFiZWwiOiJMYWJlbGVkIGdyYXBoaWMgYnViYmxlIiwibGFiZWxlZEdyYXBoaWNNYXJrZXJMYWJlbCI6IkxhYmVsZWQgZ3JhcGhpYyBtYXJrZXIiLCJsYWJlbGVkR3JhcGhpY05leHRNYXJrZXJMYWJlbCI6Ik5leHQgbWFya2VyIiwibGFiZWxlZEdyYXBoaWNQcmV2aW91c01hcmtlckxhYmVsIjoiUHJldmlvdXMgbWFya2VyIiwiYTExeUFuc3dlckxpdmUiOiJZb3VyIGFuc3dlciIsImExMXlBdXRob3JQcmVmaXgiOiJCeSIsImExMXlCbG9ja0NoYXJ0QmFyIjoiQmFyIGNoYXJ0IiwiYTExeUJsb2NrQ2hhcnRMaW5lIjoiTGluZSBjaGFydCIsImExMXlCbG9ja0NoYXJ0UGllIjoiUGllIGNoYXJ0IiwiYTExeUJsb2NrQ29kZSI6IkNvZGUiLCJhMTF5QmxvY2tFbWJlZCI6IkVtYmVkZGVkIENvbnRlbnQiLCJhMTF5QmxvY2tGbGFzaGNhcmRCYWNrIjoiQmFjayBvZiBjYXJkIiwiYTExeUJsb2NrRmxhc2hjYXJkRnJvbnQiOiJGcm9udCBvZiBjYXJkIiwiYTExeUJsb2NrRmxhc2hjYXJkR3JpZCI6IkZsYXNoY2FyZCBncmlkIiwiYTExeUJsb2NrRmxhc2hjYXJkU3RhY2siOiJGbGFzaGNhcmQgY2Fyb3VzZWwiLCJhMTF5QmxvY2tLbm93bGVkZ2VDaGVjayI6Iktub3dsZWRnZSBjaGVjayIsImExMXlCbG9ja0tub3dsZWRnZUNoZWNrRklCIjoiS25vd2xlZGdlIGNoZWNrOiBGaWxsIGluIHRoZSBibGFuayIsImExMXlCbG9ja0tub3dsZWRnZUNoZWNrTUMiOiJLbm93bGVkZ2UgY2hlY2s6IE11bHRpcGxlIGNob2ljZSIsImExMXlCbG9ja0tub3dsZWRnZUNoZWNrTSI6Iktub3dsZWRnZSBjaGVjazogTWF0Y2hpbmciLCJhMTF5QmxvY2tLbm93bGVkZ2VDaGVja01SIjoiS25vd2xlZGdlIGNoZWNrOiBNdWx0aXBsZSByZXNwb25zZSIsImExMXlCbG9ja1F1b3RlQ2Fyb3VzZWwiOiJRdW90ZSBDYXJvdXNlbCIsImExMXlCbG9ja1N0b3J5bGluZSI6IlN0b3J5bGluZSIsImExMXlCbG9ja1RpbWVsaW5lIjoiVGltZWxpbmUiLCJhMTF5Q2Fyb3VzZWxOZXh0IjoiTmV4dCIsImExMXlDYXJvdXNlbFByZXZpb3VzIjoiUHJldmlvdXMiLCJhMTF5Q29ycmVjdExpdmUiOiJDb3JyZWN0IGFuc3dlciIsImExMXlFeGNlbEljb24iOiJNaWNyb3NvZnQgRXhjZWwgc3ByZWFkc2hlZXQiLCJhMTF5RmlsZUljb24iOiJGaWxlIiwiYTExeUdyb3VwQXVkaW9QbGF5ZXIiOiJBdWRpbyBwbGF5ZXIiLCJhMTF5R3JvdXBWaWRlb1BsYXllciI6IlZpZGVvIHBsYXllciIsImExMXlMYWJlbGVkR3JhcGhpY0Jsb2NrIjoiTGFiZWxlZCBncmFwaGljIiwiYTExeUxhYmVsZWRHcmFwaGljQnV0dG9uTWFya2VyIjoiTWFya2VyIiwiYTExeUxhYmVsZWRHcmFwaGljSWNvblBsdXMiOiJQbHVzIiwiYTExeUxhYmVsZWRHcmFwaGljSWNvbkRvdCI6IkRvdCIsImExMXlMYWJlbGVkR3JhcGhpY0ljb25JbmZvcm1hdGlvbiI6IkluZm9ybWF0aW9uIiwiYTExeUxhYmVsZWRHcmFwaGljSWNvblF1ZXN0aW9uIjoiUXVlc3Rpb24gbWFyayIsImExMXlMYWJlbGVkR3JhcGhpY0ljb25DaGVjayI6IkNoZWNrIG1hcmsiLCJhMTF5TGFiZWxlZEdyYXBoaWNJY29uWCI6IlgiLCJhMTF5TGFiZWxlZEdyYXBoaWNJY29uSGVhcnQiOiJIZWFydCIsImExMXlMYWJlbGVkR3JhcGhpY0ljb25QaW4iOiJNYXAgcGluIiwiYTExeUxhYmVsZWRHcmFwaGljSWNvbkFycm93TGVmdCI6IkxlZnQgYXJyb3ciLCJhMTF5TGFiZWxlZEdyYXBoaWNJY29uQXJyb3dSaWdodCI6IlJpZ2h0IGFycm93IiwiYTExeUxhYmVsZWRHcmFwaGljSWNvbkFycm93VXAiOiJVcCBhcnJvdyIsImExMXlMYWJlbGVkR3JhcGhpY0ljb25BcnJvd0Rvd24iOiJEb3duIGFycm93IiwiYTExeUxhYmVsZWRHcmFwaGljSWNvbkFycm93VXBMZWZ0IjoiVXAgbGVmdCBhcnJvdyIsImExMXlMYWJlbGVkR3JhcGhpY0ljb25BcnJvd1VwUmlnaHQiOiJVcCByaWdodCBhcnJvdyIsImExMXlMYWJlbGVkR3JhcGhpY0ljb25BcnJvd0Rvd25MZWZ0IjoiRG93biBsZWZ0IGFycm93IiwiYTExeUxhYmVsZWRHcmFwaGljSWNvbkFycm93RG93blJpZ2h0IjoiRG93biByaWdodCBhcnJvdyIsImExMXlMYWJlbGVkR3JhcGhpY1Vudmlld2VkIjoiTm90IHZpZXdlZCIsImExMXlMYWJlbGVkR3JhcGhpY1ZpZXdlZCI6IlZpZXdlZCIsImExMXlNZWRpYVBhdXNlIjoiUGF1c2UiLCJhMTF5TWVkaWFQbGF5IjoiUGxheSIsImExMXlNZWRpYVNlZWsiOiJTZWVrIiwiYTExeU5hdmlnYXRpb25NZW51Q2xvc2UiOiJDbG9zZSBuYXZpZ2F0aW9uIG1lbnUiLCJhMTF5TmF2aWdhdGlvbk1lbnVPcGVuIjoiT3BlbiBuYXZpZ2F0aW9uIG1lbnUiLCJhMTF5UGFnZU1hcmtlciI6IlRvcCBvZiBwYWdlIiwiYTExeVBERkljb24iOiJQREYgZmlsZSIsImExMXlQUFRJY29uIjoiUG93ZXJQb2ludCBwcmVzZW50YXRpb24iLCJhMTF5UXVpekZhaWxlZCI6IkZhaWxlZCIsImExMXlRdWl6RmVlZGJhY2siOiJGZWVkYmFjayIsImExMXlRdWl6UGFzc2VkIjoiUGFzc2VkIiwiYTExeVF1aXpSZXZpZXdDb3JyZWN0bHlDaGVja2VkIjoiQ29ycmVjdGx5IGNoZWNrZWQiLCJhMTF5UXVpelJldmlld0NvcnJlY3RseVNlbGVjdGVkIjoiQ29ycmVjdGx5IHNlbGVjdGVkIiwiYTExeVF1aXpSZXZpZXdDb3JyZWN0bHlVbmNoZWNrZWQiOiJDb3JyZWN0bHkgdW5jaGVja2VkIiwiYTExeVF1aXpSZXZpZXdDb3JyZWN0bHlVbnNlbGVjdGVkIjoiQ29ycmVjdGx5IHVuc2VsZWN0ZWQiLCJhMTF5UXVpelJldmlld0luY29ycmVjdGx5Q2hlY2tlZCI6IkluY29ycmVjdGx5IGNoZWNrZWQiLCJhMTF5UXVpelJldmlld0luY29ycmVjdGx5U2VsZWN0ZWQiOiJJbmNvcnJlY3RseSBzZWxlY3RlZCIsImExMXlRdWl6UmV2aWV3SW5jb3JyZWN0bHlVbmNoZWNrZWQiOiJJbmNvcnJlY3RseSB1bmNoZWNrZWQiLCJhMTF5UXVpelJldmlld0luY29ycmVjdGx5VW5zZWxlY3RlZCI6IkluY29ycmVjdGx5IHVuc2VsZWN0ZWQiLCJhMTF5UmVnaW9uTWFpbkxlc3NvbiI6Ikxlc3NvbiBjb250ZW50IiwiYTExeVJlZ2lvbk1haW5PdmVydmlldyI6IkNvdXJzZSBvdmVydmlldyIsImExMXlSZWdpb25OYXZMZXNzb24iOiJOYXZpZ2F0aW9uIG1lbnUiLCJhMTF5UmVnaW9uTmF2T3ZlcnZpZXciOiJUYWJsZSBvZiBjb250ZW50cyIsImExMXlSZXN0cmljdGVkTmF2IjoiVGhpcyBsZXNzb24gaXMgY3VycmVudGx5IHVuYXZhaWxhYmxlIiwiYTExeVJURkljb24iOiJSaWNoIFRleHQgRmlsZSIsImExMXlTZWFyY2hDbG9zZSI6IkNsb3NlIHNlYXJjaCBtZW51IiwiYTExeVNlYXJjaElucHV0IjoiU2VhcmNoIiwiYTExeVNlYXJjaE9wZW4iOiJPcGVuIHNlYXJjaCBtZW51IiwiYTExeVN0YXR1c0NvbnRpbnVlZCI6IkNvbnRpbnVlZCIsImExMXlTdGF0dXNBZGRpdGlvbmFsQ29udGVudCI6IkFkZGl0aW9uYWwgY29udGVudCBoYXMgYmVlbiBsb2FkZWQiLCJhMTF5VW56b29tSW1hZ2UiOiJVbnpvb20gaW1hZ2UiLCJhMTF5V29yZEljb24iOiJNaWNyb3NvZnQgV29yZCBkb2N1bWVudCIsImExMXlaaXBJY29uIjoiWmlwIGZpbGUiLCJhMTF5Wm9vbUltYWdlIjoiWm9vbSBpbWFnZSIsInF1aXpSZXN0YXJ0IjoiUmVzdGFydCIsInByb2dyZXNzUGllVW5zdGFydGVkIjoiVW5zdGFydGVkIiwicHJvZ3Jlc3NQaWVDb21wbGV0ZWQiOiJDb21wbGV0ZWQiLCJwcm9ncmVzc1BpZUNsaWNrVG9Db21wbGV0ZSI6IkNsaWNrIHRvIGNvbXBsZXRlIiwicHJvZ3Jlc3NQaWVDbGlja1RvUmVzZXQiOiJDbGljayB0byByZXNldCIsInByb2dyZXNzUGllUXVpekZhaWxlZCI6IkZhaWxlZCJ9LCJkZWxldGVkIjpmYWxzZSwiY3JlYXRlZEF0IjoiMjAxNy0wNi0wOVQyMjoyMjoyMi41NDFaIiwidXBkYXRlZEF0IjoiMjAxOS0wNy0wMlQxOTozODoyNy4yMjBaIiwiaXNvNjM5Q29kZSI6ImVuIiwidHJhbnNmZXJyZWRBdCI6bnVsbH0sImZvbnRzIjpbeyJpZCI6ImFWQ0I0MDJtcEg0azhMSVdOcDQ4SkFHOHFkZ21zRlZxIiwibmFtZSI6Ik9wZW4gU2FucyIsImRlZmF1bHQiOnRydWUsImtleSI6ImFzc2V0cy9yaXNlL2ZvbnRzL09wZW5TYW5zLUl0YWxpYy53b2ZmIiwic3R5bGUiOiJpdGFsaWMiLCJ3ZWlnaHQiOiI0MDAifSx7ImlkIjoiYVZDQjQwMm1wSDRrOExJV05wNDhKQUc4cWRnbXNGVnEiLCJuYW1lIjoiT3BlbiBTYW5zIiwiZGVmYXVsdCI6dHJ1ZSwia2V5IjoiYXNzZXRzL3Jpc2UvZm9udHMvT3BlblNhbnMtQm9sZC53b2ZmIiwic3R5bGUiOiJub3JtYWwiLCJ3ZWlnaHQiOiI3MDAifSx7ImlkIjoiYVZDQjQwMm1wSDRrOExJV05wNDhKQUc4cWRnbXNGVnEiLCJuYW1lIjoiT3BlbiBTYW5zIiwiZGVmYXVsdCI6dHJ1ZSwia2V5IjoiYXNzZXRzL3Jpc2UvZm9udHMvT3BlblNhbnMtUmVndWxhci53b2ZmIiwic3R5bGUiOiJub3JtYWwiLCJ3ZWlnaHQiOiI0MDAifSx7ImlkIjoiYVZDQjQwMm1wSDRrOExJV05wNDhKQUc4cWRnbXNGVnEiLCJuYW1lIjoiT3BlbiBTYW5zIiwiZGVmYXVsdCI6dHJ1ZSwia2V5IjoiYXNzZXRzL3Jpc2UvZm9udHMvT3BlblNhbnMtTGlnaHQud29mZiIsInN0eWxlIjoibm9ybWFsIiwid2VpZ2h0IjoiMzAwIn0seyJpZCI6Il92eTlJVnFSUHd6NndRbEtpMHdzQTlkc1lwWjdnc1EzIiwibmFtZSI6IkxhdG8iLCJkZWZhdWx0Ijp0cnVlLCJrZXkiOiJhc3NldHMvcmlzZS9mb250cy9MYXRvLUJsYWNrLndvZmYiLCJzdHlsZSI6Im5vcm1hbCIsIndlaWdodCI6IjkwMCJ9LHsiaWQiOiJfdnk5SVZxUlB3ejZ3UWxLaTB3c0E5ZHNZcFo3Z3NRMyIsIm5hbWUiOiJMYXRvIiwiZGVmYXVsdCI6dHJ1ZSwia2V5IjoiYXNzZXRzL3Jpc2UvZm9udHMvTGF0by1JdGFsaWMud29mZiIsInN0eWxlIjoiaXRhbGljIiwid2VpZ2h0IjoiNDAwIn0seyJpZCI6Il92eTlJVnFSUHd6NndRbEtpMHdzQTlkc1lwWjdnc1EzIiwibmFtZSI6IkxhdG8iLCJkZWZhdWx0Ijp0cnVlLCJrZXkiOiJhc3NldHMvcmlzZS9mb250cy9MYXRvLUJvbGQud29mZiIsInN0eWxlIjoibm9ybWFsIiwid2VpZ2h0IjoiNzAwIn0seyJpZCI6Il92eTlJVnFSUHd6NndRbEtpMHdzQTlkc1lwWjdnc1EzIiwibmFtZSI6IkxhdG8iLCJkZWZhdWx0Ijp0cnVlLCJrZXkiOiJhc3NldHMvcmlzZS9mb250cy9MYXRvLVJlZ3VsYXIud29mZiIsInN0eWxlIjoibm9ybWFsIiwid2VpZ2h0IjoiNDAwIn0seyJpZCI6Il92eTlJVnFSUHd6NndRbEtpMHdzQTlkc1lwWjdnc1EzIiwibmFtZSI6IkxhdG8iLCJkZWZhdWx0Ijp0cnVlLCJrZXkiOiJhc3NldHMvcmlzZS9mb250cy9MYXRvLUxpZ2h0LndvZmYiLCJzdHlsZSI6Im5vcm1hbCIsIndlaWdodCI6IjMwMCJ9XSwibWVkaWEiOltdfQ==")
